# Supplementary material for: Integrated lncRNA and mRNA Transcriptome Analyses of IGF1 and IGF2 Stimulated Ovaries Reveal Genes and Pathways Potentially Associated with Ovarian Development and Oocyte Maturation in Golden Pompano (Trachinotus ovatus)
Source: Animals (Basel). 2025 Apr 15;15(8):1134. doi: 10.3390/ani15081134 (PMC12024298; doi:10.3390/ani15081134)
Supplement: Supplementary file 1 [file animals-15-01134-s001.zip › Table S2.xlsx]

## Sheet: IGF1 DE lncRNAs
					Differentially Expressed lncRNAs Information in the control versus IGF1-treated groups
lncRNA ID	Go-C3_count	Go-C1_count	Go-C2_count	IGF1-Go-T3_count	IGF1-Go-T2_count	Go-C3_fpkm	Go-C1_fpkm	Go-C2_fpkm	IGF1-Go-T3_fpkm	IGF1-Go-T2_fpkm	C_mean	IGF1_mean	log2(fc)	PValue	FDR	GeneID
MSTRG.78041.4	19793	21408	30224	186	468	463.825	412.714	727.475	4.957	11.969	534.671	8.463	-5.98134	6.06703e-57	2.23145e-53	MSTRG.78041
MSTRG.1583.3	1277	1588	993	18	29	70.732	72.359	56.482	1.108	1.756	66.5243	1.432	-5.53778	5.224e-56	9.60693e-53	SCSFRI_TO_T_00072822
MSTRG.13767.1	137	156	194	2078	1947	0.4	0.375	0.583	6.916	6.224	0.452667	6.57	3.85937	8.152e-47	9.99436e-44	MSTRG.13767
MSTRG.13767.4	164	174	219	2051	2092	0.437	0.382	0.6	6.206	6.082	0.473	6.144	3.69927	1.2365e-46	1.13696e-43	MSTRG.13767
MSTRG.13771.1	90	99	135	1575	1461	0.349	0.316	0.538	6.948	6.193	0.401	6.5705	4.03433	2.69572e-44	1.98297e-41	MSTRG.13771
MSTRG.53496.2	41	38	49	888	677	0.194	0.147	0.239	4.818	3.527	0.193333	4.1725	4.43175	4.04513e-43	2.47966e-40	MSTRG.53496
MSTRG.4983.6	380	381	574	5421	4833	9.041	7.455	14.014	146.524	125.526	10.17	136.025	3.74148	2.6137e-38	1.37331e-35	MSTRG.4983
MSTRG.48093.3	1542	2305	1346	108	124	249.35	306.745	223.539	19.86	21.87	259.878	20.865	-3.63868	2.31484e-35	1.06425e-32	MSTRG.48093
MSTRG.78041.6	8736	9764	14352	962	1133	145.088	133.407	244.834	18.159	20.564	174.443	19.3615	-3.17149	1.30968e-32	5.35221e-30	MSTRG.78041
MSTRG.53496.3	28	20	32	513	409	0.145	0.086	0.175	3.073	2.355	0.135333	2.714	4.32583	5.82447e-32	2.03093e-29	MSTRG.53496
MSTRG.13767.2	32	48	50	573	554	0.17	0.212	0.272	3.462	3.216	0.218	3.339	3.93702	6.07402e-32	2.03093e-29	MSTRG.13767
MSTRG.4983.4	433	614	750	7365	5796	5.225	6.095	9.299	101.052	76.415	6.873	88.7335	3.69047	8.41309e-32	2.57861e-29	MSTRG.4983
MSTRG.49477.1	4	26	13	799	722	0.404	2.125	1.337	89.337	77.586	1.28867	83.4615	6.01716	1.41834e-31	4.01281e-29	MSTRG.49477
MSTRG.104697.1	108	115	135	1167	876	0.908	0.794	1.169	11.182	8.063	0.957	9.6225	3.32982	1.2535e-29	3.29314e-27	MSTRG.104697
MSTRG.34942.1	10	10	19	296	382	0.239	0.196	0.477	8.384	10.394	0.304	9.389	4.94883	1.67291e-28	4.10198e-26	SCSFRI_TO_T_00007793
MSTRG.48221.1	114	143	120	1046	849	1.476	1.523	1.596	15.4	12.01	1.53167	13.705	3.16153	2.5777e-28	5.92548e-26	SCSFRI_TO_T_00078484
MSTRG.2369.1	33	39	42	421	382	0.136	0.132	0.178	1.973	1.72	0.148667	1.8465	3.63464	2.39889e-27	5.19006e-25	MSTRG.2369
MSTRG.4091.1	934	1252	743	100	84	19.596	21.612	16.002	2.384	1.919	19.07	2.1515	-3.14789	5.29126e-27	1.08118e-24	SCSFRI_TO_T_00015389
MSTRG.4983.3	244	347	448	3462	2968	5.869	6.865	11.076	94.673	77.984	7.93667	86.3285	3.44323	2.61052e-26	5.05341e-24	MSTRG.4983
MSTRG.47398.1	37	34	43	431	364	0.169	0.128	0.202	2.238	1.817	0.166333	2.0275	3.60755	2.79193e-26	5.13436e-24	MSTRG.47398
MSTRG.19824.1	214	184	195	1278	1054	0.612	0.433	0.573	4.16	3.296	0.539333	3.728	2.78915	5.53653e-26	9.69683e-24	MSTRG.19824
MSTRG.38344.2	201	257	319	1768	2321	17.172	18.067	27.976	171.79	216.69	21.0717	194.24	3.20446	5.10485e-25	8.53438e-23	SCSFRI_TO_T_00004671
MSTRG.49472.1	61	114	103	1074	867	3.249	5.011	5.652	65.211	50.595	4.63733	57.903	3.64227	1.03117e-24	1.64897e-22	MSTRG.49472
MSTRG.44679.1	67	81	99	584	638	2.093	2.082	3.176	20.742	21.773	2.45033	21.2575	3.11692	2.36258e-23	3.62065e-21	MSTRG.44679
MSTRG.78041.5	3616	4175	5822	0	0	125.899	119.593	208.23	0	0	151.241	0.001	-17.2065	3.78377e-23	5.56668e-21	MSTRG.78041
MSTRG.18920.1	54	84	103	726	793	0.836	1.066	1.62	12.663	13.291	1.174	12.977	3.46645	4.77552e-23	6.75552e-21	SCSFRI_TO_T_00140505
MSTRG.77831.1	70	81	93	753	539	0.393	0.374	0.537	4.81	3.309	0.434667	4.0595	3.22332	7.24122e-23	9.86415e-21	MSTRG.77831
MSTRG.42152.1	72	123	90	1057	730	0.742	1.043	0.953	12.387	8.22	0.912667	10.3035	3.4969	2.23624e-22	2.93746e-20	MSTRG.42152
MSTRG.53496.4	11	22	20	419	252	0.08	0.132	0.15	3.454	1.998	0.120667	2.726	4.49769	3.47133e-22	4.40261e-20	MSTRG.53496
MSTRG.61146.5	43	57	37	486	376	1.122	1.212	0.981	14.394	10.696	1.105	12.545	3.50499	6.40718e-22	7.8552e-20	MSTRG.61146
MSTRG.42296.5	32	34	35	319	278	0.452	0.393	0.506	5.121	4.285	0.450333	4.703	3.38452	1.62794e-21	1.93147e-19	SCSFRI_TO_T_00021855
MSTRG.9429.1	7	12	11	212	179	0.315	0.444	0.53	10.837	8.767	0.429667	9.802	4.51179	8.52838e-21	9.8023e-19	SCSFRI_TO_T_00107339
MSTRG.79285.3	391	437	571	2738	2304	1.017	0.936	1.526	8.097	6.547	1.15967	7.322	2.65853	1.30006e-20	1.44897e-18	MSTRG.79285
MSTRG.48219.1	46	46	59	417	349	0.375	0.309	0.494	3.868	3.111	0.392667	3.4895	3.15164	1.48109e-20	1.6022e-18	MSTRG.48219
MSTRG.91608.2	45	35	48	401	313	0.33	0.211	0.362	3.343	2.506	0.301	2.9245	3.28035	4.34692e-20	4.56799e-18	SCSFRI_TO_T_00008674
MSTRG.22805.1	7	17	9	301	192	0.07	0.15	0.1	3.69	2.27	0.106667	2.98	4.80413	6.14668e-20	6.12066e-18	SCSFRI_TO_T_00038045
MSTRG.37028.1	31	21	38	307	304	0.136	0.076	0.171	1.533	1.458	0.127667	1.4955	3.55017	6.15727e-20	6.12066e-18	MSTRG.37028
MSTRG.50226.1	33	30	28	369	247	0.165	0.123	0.143	2.093	1.346	0.143667	1.7195	3.58119	9.37158e-20	9.0707e-18	MSTRG.50226
MSTRG.42528.1	2090	2619	1496	62	192	196.079	202.112	144.127	6.633	19.692	180.773	13.1625	-3.77967	1.07066e-19	1.00469e-17	SCSFRI_TO_T_00037225
MSTRG.50036.1	180	118	186	1052	953	1.025	0.553	1.088	6.815	5.932	0.888667	6.3735	2.84237	1.09265e-19	1.00469e-17	MSTRG.50036
MSTRG.50034.1	31	30	23	257	254	0.286	0.228	0.218	2.7	2.564	0.244	2.632	3.43121	2.15966e-19	1.93737e-17	MSTRG.50034
MSTRG.85512.1	8	9	8	184	150	0.103	0.095	0.106	2.695	2.111	0.101333	2.403	4.56766	2.33967e-19	2.04888e-17	MSTRG.85512
MSTRG.85108.1	126	136	142	709	606	1.286	1.139	1.481	8.202	6.737	1.302	7.4695	2.52028	2.45373e-19	2.09879e-17	MSTRG.85108
MSTRG.78040.1	714	456	475	3653	8620	35.189	18.505	24.059	204.782	464.292	25.9177	334.537	3.69016	2.76547e-19	2.31168e-17	MSTRG.78040
MSTRG.23676.1	54	97	101	842	622	0.975	1.441	1.873	17.285	12.269	1.42967	14.777	3.3696	4.80514e-19	3.9274e-17	SCSFRI_TO_T_00139039
MSTRG.21625.14	392	380	532	2334	1950	0.465	0.37	0.647	3.142	2.523	0.494	2.8325	2.51949	1.08351e-18	8.66333e-17	MSTRG.21625
MSTRG.11821.1	233	295	149	13	8	10.012	10.439	6.601	0.649	0.387	9.01733	0.518	-4.12168	2.10107e-18	1.6442e-16	MSTRG.11821
MSTRG.28769.1	152	199	146	5	4	4.656	5.014	4.593	0.174	0.134	4.75433	0.154	-4.94824	2.59856e-18	1.99115e-16	MSTRG.28769
MSTRG.42658.1	38	44	65	446	362	0.542	0.521	0.954	7.267	5.675	0.672333	6.471	3.26674	2.73542e-18	2.05324e-16	SCSFRI_TO_T_00090064
MSTRG.33008.3	96	136	138	803	631	0.837	0.977	1.24	7.967	6.016	1.018	6.9915	2.77986	8.07371e-18	5.93902e-16	SCSFRI_TO_T_00070019
MSTRG.31027.1	67	79	87	452	407	0.319	0.309	0.425	2.446	2.116	0.351	2.281	2.70012	1.23678e-17	8.9194e-16	MSTRG.31027
MSTRG.5951.1	73	122	127	921	661	0.346	0.475	0.618	4.96	3.419	0.479667	4.1895	3.12667	1.3422e-17	9.49347e-16	MSTRG.5951
MSTRG.79109.2	26	32	46	375	272	0.216	0.219	0.39	3.555	2.48	0.275	3.0175	3.45585	2.75173e-17	1.9096e-15	SCSFRI_TO_T_00108756
MSTRG.84640.1	109	113	116	515	488	0.469	0.4	0.512	2.517	2.292	0.460333	2.4045	2.38499	4.13473e-17	2.81621e-15	MSTRG.84640
MSTRG.85623.1	16	28	32	315	233	0.242	0.348	0.497	5.416	3.849	0.362333	4.6325	3.6764	4.71302e-17	3.15172e-15	SCSFRI_TO_T_00117872
MSTRG.58833.1	37	32	39	341	237	0.298	0.212	0.323	3.121	2.085	0.277667	2.603	3.22875	5.07132e-17	3.33077e-15	MSTRG.58833
MSTRG.84733.3	35	47	53	312	309	0.445	0.493	0.693	4.544	4.331	0.543667	4.4375	3.02895	5.75755e-17	3.71514e-15	MSTRG.84733
MSTRG.91127.1	185	261	161	6	16	5.596	6.494	4.994	0.209	0.526	5.69467	0.3675	-3.9538	6.37661e-17	4.04365e-15	MSTRG.91127
MSTRG.105179.3	129	139	190	915	727	0.44	0.391	0.663	3.544	2.706	0.498	3.125	2.64964	9.27364e-17	5.78109e-15	MSTRG.105179
MSTRG.11055.5	295	332	437	1675	1546	0.492	0.456	0.749	3.176	2.817	0.565667	2.9965	2.40525	9.51531e-17	5.83288e-15	MSTRG.11055
MSTRG.96744.6	22	57	36	495	363	0.831	1.751	1.391	21.046	14.812	1.32433	17.929	3.75896	1.02811e-16	6.19898e-15	SCSFRI_TO_T_00090863
MSTRG.92442.2	9031	10287	7587	717	1620	648.499	607.707	559.587	58.539	127.09	605.264	92.8145	-2.70514	1.20494e-16	7.14802e-15	MSTRG.92442
MSTRG.17036.1	215	277	177	25	20	7.613	8.066	6.432	1.001	0.791	7.37033	0.896	-3.04016	1.34938e-16	7.87781e-15	MSTRG.17036
MSTRG.21990.2	85	74	111	583	468	0.489	0.35	0.653	3.804	2.935	0.497333	3.3695	2.76025	1.41311e-16	8.12096e-15	MSTRG.21990
MSTRG.30935.7	192	188	241	951	829	7.071	5.684	9.131	39.827	33.366	7.29533	36.5965	2.32666	1.77464e-16	1.00417e-14	MSTRG.30935
MSTRG.33888.1	15	31	27	258	234	0.542	0.894	0.981	10.299	8.975	0.805667	9.637	3.58033	1.82714e-16	1.01822e-14	MSTRG.33888
MSTRG.4757.1	8	12	12	189	136	0.441	0.548	0.679	12.286	8.507	0.556	10.3965	4.22487	1.95116e-16	1.0711e-14	MSTRG.4757
MSTRG.36498.1	8	15	25	249	220	0.051	0.078	0.163	1.792	1.521	0.0973333	1.6565	4.08906	2.02242e-16	1.09389e-14	SCSFRI_TO_T_00025324
MSTRG.2365.1	52	89	71	488	423	0.471	0.664	0.661	5.03	4.189	0.598667	4.6095	2.94479	2.47637e-16	1.32001e-14	MSTRG.2365
MSTRG.77693.1	14	10	16	223	146	0.376	0.219	0.457	6.829	4.295	0.350667	5.562	3.98743	2.72e-16	1.42917e-14	SCSFRI_TO_T_00036026
MSTRG.90305.3	22	24	19	242	175	0.207	0.182	0.177	2.531	1.757	0.188667	2.144	3.50639	2.88725e-16	1.49568e-14	MSTRG.90305
MSTRG.84300.3	45	77	65	457	381	0.305	0.429	0.452	3.52	2.82	0.395333	3.17	3.00334	2.93687e-16	1.50025e-14	SCSFRI_TO_T_00017359
MSTRG.20144.1	13	19	21	213	169	0.13	0.156	0.216	2.421	1.846	0.167333	2.1335	3.67243	3.93365e-16	1.98191e-14	SCSFRI_TO_T_00084010
MSTRG.94745.1	84	100	96	569	416	1.909	1.871	2.262	14.801	10.399	2.014	12.6	2.64529	5.44436e-16	2.67879e-14	SCSFRI_TO_T_00063039
MSTRG.98390.1	30	47	38	472	259	0.473	0.609	0.615	8.458	4.46	0.565667	6.459	3.51329	5.46246e-16	2.67879e-14	SCSFRI_TO_T_00090532
MSTRG.106780.1	113	159	143	749	600	0.681	0.786	0.888	5.136	3.956	0.785	4.546	2.53383	9.78253e-16	4.73423e-14	MSTRG.106780
MSTRG.104697.2	50	92	100	756	520	0.445	0.666	0.907	7.593	5.019	0.672667	6.306	3.22876	1.0236e-15	4.84569e-14	MSTRG.104697
MSTRG.47109.1	218	184	293	1232	1054	0.589	0.409	0.813	3.785	3.112	0.603667	3.4485	2.51414	1.02763e-15	4.84569e-14	MSTRG.47109
MSTRG.40421.2	312	390	523	2276	1857	0.416	0.427	0.716	3.445	2.701	0.519667	3.073	2.56399	1.12978e-15	5.25991e-14	MSTRG.40421
MSTRG.92516.1	11	17	18	165	171	0.186	0.236	0.312	3.164	3.151	0.244667	3.1575	3.68989	1.41745e-15	6.51673e-14	SCSFRI_TO_T_00036409
MSTRG.101998.1	20	17	19	202	157	0.652	0.458	0.645	7.603	5.701	0.585	6.652	3.50728	1.51587e-15	6.88315e-14	SCSFRI_TO_T_00093867
MSTRG.12956.2	137	173	156	5	0	3.748	3.91	4.406	0.169	0	4.02133	0.0845	-5.57258	1.54082e-15	6.91113e-14	SCSFRI_TO_T_00123835
MSTRG.40678.1	63	77	84	501	359	0.504	0.507	0.689	4.564	3.147	0.566667	3.8555	2.76635	2.05384e-15	9.10122e-14	SCSFRI_TO_T_00102942
MSTRG.47107.1	90	77	93	434	384	0.643	0.453	0.683	3.527	2.998	0.593	3.2625	2.45987	2.39243e-15	1.04754e-13	MSTRG.47107
MSTRG.25794.1	2370	2658	1832	334	539	48.083	44.364	38.176	7.704	11.947	43.541	9.8255	-2.14777	2.4741e-15	1.07056e-13	SCSFRI_TO_T_00042779
MSTRG.22601.1	5493	7389	5581	385	1040	271.598	300.58	283.438	21.628	56.205	285.205	38.9165	-2.87355	3.56511e-15	1.51166e-13	SCSFRI_TO_T_00027210
MSTRG.81890.2	49	66	66	365	313	1.206	1.358	1.677	10.31	8.505	1.41367	9.4075	2.73437	3.5757e-15	1.51166e-13	MSTRG.81890
MSTRG.13287.1	505	139	166	7	6	36.212	8.217	12.224	0.57	0.446	18.8843	0.508	-5.21622	3.89749e-15	1.62898e-13	SCSFRI_TO_T_00038758
MSTRG.78490.4	1035	972	1104	3722	3054	2.787	2.154	3.055	11.398	8.987	2.66533	10.1925	1.93512	4.44099e-15	1.83527e-13	SCSFRI_TO_T_00115376
MSTRG.65820.1	20	22	20	178	167	0.349	0.316	0.358	3.529	3.181	0.341	3.355	3.29847	5.85401e-15	2.39234e-13	SCSFRI_TO_T_00056094
MSTRG.4897.1	154	129	206	812	757	0.629	0.434	0.864	3.772	3.379	0.642333	3.5755	2.47675	6.61292e-15	2.67278e-13	MSTRG.4897
MSTRG.30452.9	136	149	200	912	688	6.12	5.525	9.245	46.686	33.823	6.96333	40.2545	2.5313	7.72754e-15	3.08934e-13	MSTRG.30452
MSTRG.45587.1	28	45	40	249	265	2.65	3.441	3.848	26.529	27.082	3.313	26.8055	3.01632	8.74272e-15	3.4576e-13	MSTRG.45587
MSTRG.46668.1	40	68	84	438	455	2.146	2.978	4.578	26.523	26.455	3.234	26.489	3.034	1.08082e-14	4.22899e-13	MSTRG.46668
MSTRG.48052.2	5097	6698	5932	19582	18580	136.552	147.628	163.224	596.431	543.792	149.135	570.111	1.93463	1.17324e-14	4.54229e-13	SCSFRI_TO_T_00068119
MSTRG.4985.1	71	102	192	984	1126	2.496	2.962	6.955	39.531	43.449	4.13767	41.49	3.32587	1.48877e-14	5.70385e-13	MSTRG.4985
MSTRG.49479.3	83	133	155	719	676	5.783	7.567	11.016	56.705	51.239	8.122	53.972	2.7323	1.83114e-14	6.94325e-13	MSTRG.49479
MSTRG.78041.2	1281	1050	3926	0	0	72.93	49.17	229.568	0	0	117.223	0.001	-16.8389	1.93581e-14	7.2652e-13	MSTRG.78041
MSTRG.90293.1	4	0	5	190	98	0.071	0	0.109	4.23	2.096	0.06	3.163	5.72019	2.52944e-14	9.39726e-13	SCSFRI_TO_T_00075410
MSTRG.37023.1	13	19	27	211	177	0.105	0.126	0.224	1.939	1.563	0.151667	1.751	3.5292	2.58004e-14	9.48939e-13	MSTRG.37023
MSTRG.48218.1	19	19	31	256	176	0.33	0.271	0.553	5.055	3.339	0.384667	4.197	3.44768	2.74438e-14	9.9939e-13	MSTRG.48218
MSTRG.88084.1	16	8	16	219	136	0.787	0.326	0.815	12.294	7.344	0.642667	9.819	3.93343	2.88632e-14	1.04077e-12	MSTRG.88084
MSTRG.48927.4	127	145	168	598	578	0.326	0.306	0.443	1.744	1.62	0.358333	1.682	2.2308	3.1163e-14	1.11279e-12	MSTRG.48927
MSTRG.2366.1	11	25	22	264	173	0.16	0.298	0.328	4.352	2.741	0.262	3.5465	3.75876	3.27519e-14	1.15828e-12	MSTRG.2366
MSTRG.75603.2	32	35	37	223	204	0.531	0.472	0.627	4.161	3.666	0.543333	3.9135	2.84855	4.14043e-14	1.45033e-12	SCSFRI_TO_T_00016759
MSTRG.78039.2	4317	2237	2524	15645	37772	161.895	69	97.211	667.029	1547.44	109.369	1107.23	3.33969	4.50484e-14	1.56309e-12	MSTRG.78039
MSTRG.47229.1	47	77	64	452	324	1.851	2.494	2.588	20.236	13.938	2.311	17.087	2.88631	4.83743e-14	1.66281e-12	MSTRG.47229
MSTRG.96307.4	599	673	967	3537	2979	1.539	1.422	2.552	10.328	8.358	1.83767	9.343	2.34601	5.78176e-14	1.96901e-12	MSTRG.96307
MSTRG.83093.1	461	434	595	1787	1746	1.29	1	1.71	5.688	5.34	1.33333	5.514	2.04806	7.24945e-14	2.44619e-12	MSTRG.83093
MSTRG.31532.2	9	24	11	180	190	0.851	1.867	1.087	19.368	19.606	1.26833	19.487	3.94151	7.47608e-14	2.49973e-12	SCSFRI_TO_T_00038108
MSTRG.90570.1	33	35	44	258	210	0.238	0.208	0.326	2.118	1.657	0.257333	1.8875	2.87477	8.89395e-14	2.94702e-12	MSTRG.90570
MSTRG.96307.3	449	498	702	2394	2144	1.648	1.504	2.646	9.985	8.591	1.93267	9.288	2.26478	9.16635e-14	3.01016e-12	MSTRG.96307
MSTRG.47730.2	185	165	197	22	31	12.685	9.303	13.918	1.718	2.333	11.9687	2.0255	-2.56291	9.36181e-14	3.04715e-12	MSTRG.47730
MSTRG.47042.3	3383	5088	2734	577	807	199.123	246.393	165.292	38.599	51.897	203.603	45.248	-2.16983	9.85091e-14	3.17821e-12	SCSFRI_TO_T_00070775
MSTRG.29700.1	0	0	0	129	127	0	0	0	1.997	1.885	0.001	1.941	10.9226	1.03249e-13	3.30217e-12	SCSFRI_TO_T_00130693
MSTRG.31517.2	10	19	26	184	202	0.472	0.72	1.231	9.665	10.174	0.807667	9.9195	3.61844	1.11165e-13	3.52469e-12	SCSFRI_TO_T_00056984
MSTRG.18926.1	74	75	120	504	460	0.554	0.464	0.93	4.313	3.779	0.649333	4.046	2.63947	1.15274e-13	3.62374e-12	MSTRG.18926
MSTRG.103217.1	32	39	50	291	226	0.567	0.564	0.907	5.882	4.385	0.679333	5.1335	2.91775	1.88841e-13	5.88607e-12	SCSFRI_TO_T_00139546
MSTRG.78489.2	16	3	6	158	172	0.234	0.031	0.088	2.621	2.756	0.117667	2.6885	4.51402	2.19647e-13	6.78876e-12	SCSFRI_TO_T_00115385
MSTRG.4983.1	106	156	157	690	567	0.692	0.837	1.049	5.117	4.041	0.859333	4.579	2.41374	3.38741e-13	1.03824e-11	MSTRG.4983
MSTRG.25768.1	3	8	9	177	96	0.234	0.514	0.722	15.723	8.194	0.49	11.9585	4.60911	4.24052e-13	1.28898e-11	MSTRG.25768
MSTRG.47114.1	110	111	133	540	430	0.708	0.588	0.879	3.952	3.024	0.725	3.488	2.26635	4.30168e-13	1.29685e-11	MSTRG.47114
MSTRG.15.4	23781	34894	22777	5908	7601	808.534	976.008	795.418	228.39	282.326	859.987	255.358	-1.75179	6.20432e-13	1.85524e-11	MSTRG.15
MSTRG.39949.1	47	44	46	268	214	0.61	0.47	0.613	3.954	3.034	0.564333	3.494	2.63026	6.77938e-13	2.01085e-11	MSTRG.39949
MSTRG.34464.1	12	44	26	260	381	1.306	3.94	2.907	32.175	45.304	2.71767	38.7395	3.83336	7.36826e-13	2.16804e-11	MSTRG.34464
MSTRG.24358.1	17	17	25	165	151	0.301	0.245	0.444	3.281	2.897	0.33	3.089	3.2266	8.28549e-13	2.41857e-11	SCSFRI_TO_T_00126896
MSTRG.54181.1	14	24	37	310	197	0.286	0.403	0.775	7.189	4.39	0.488	5.7895	3.56849	8.98758e-13	2.5859e-11	MSTRG.54181
MSTRG.58675.1	102	120	118	521	404	1.304	1.262	1.55	7.574	5.643	1.372	6.6085	2.26804	8.99932e-13	2.5859e-11	MSTRG.58675
MSTRG.97358.1	11	15	8	169	110	0.18	0.197	0.133	3.149	1.967	0.17	2.558	3.91141	9.52327e-13	2.71524e-11	SCSFRI_TO_T_00057982
MSTRG.48196.1	37	35	54	228	274	0.206	0.161	0.31	1.447	1.671	0.225667	1.559	2.78836	1.12891e-12	3.19394e-11	MSTRG.48196
MSTRG.37975.1	143	168	239	947	750	0.342	0.331	0.589	2.578	1.962	0.420667	2.27	2.43194	1.20092e-12	3.37175e-11	MSTRG.37975
MSTRG.52911.1	27	32	27	215	162	0.317	0.31	0.327	2.869	2.08	0.318	2.4745	2.96004	1.37424e-12	3.82913e-11	MSTRG.52911
MSTRG.7316.1	19	25	36	255	175	0.157	0.17	0.306	2.401	1.583	0.211	1.992	3.2389	1.55696e-12	4.30565e-11	MSTRG.7316
MSTRG.26614.1	41	47	51	309	213	0.481	0.454	0.615	4.125	2.732	0.516667	3.4285	2.73027	2.02261e-12	5.55161e-11	SCSFRI_TO_T_00000420
MSTRG.21990.1	88	80	133	540	449	0.296	0.222	0.461	2.07	1.655	0.326333	1.8625	2.51282	2.30551e-12	6.28123e-11	MSTRG.21990
MSTRG.78040.2	2601	1576	1792	7867	19374	135.39	67.472	95.794	465.544	1101.67	99.552	783.605	2.9766	2.38941e-12	6.46196e-11	MSTRG.78040
MSTRG.96744.3	179	222	185	765	626	0.695	0.71	0.738	3.383	2.662	0.714333	3.0225	2.08107	2.49646e-12	6.70217e-11	SCSFRI_TO_T_00090863
MSTRG.82531.1	2	1	2	108	75	0.038	0.016	0.039	2.315	1.545	0.031	1.93	5.96019	3.81348e-12	1.01637e-10	MSTRG.82531
MSTRG.3230.1	10	16	9	134	115	0.149	0.196	0.137	2.263	1.866	0.160667	2.0645	3.68365	3.9514e-12	1.04556e-10	SCSFRI_TO_T_00137942
MSTRG.48943.1	117	105	177	650	574	0.351	0.259	0.546	2.219	1.883	0.385333	2.051	2.41215	4.21397e-12	1.10707e-10	MSTRG.48943
MSTRG.11055.3	49	51	61	258	243	0.59	0.508	0.75	3.527	3.192	0.616	3.3595	2.44724	4.29939e-12	1.1215e-10	SCSFRI_TO_T_00128943
MSTRG.81370.3	29	18	18	151	181	0.267	0.136	0.171	1.595	1.843	0.191333	1.719	3.16741	5.15689e-12	1.33571e-10	SCSFRI_TO_T_00097427
MSTRG.62773.2	49	52	54	218	297	0.521	0.45	0.587	2.621	3.43	0.519333	3.0255	2.54244	5.55429e-12	1.42858e-10	MSTRG.62773
MSTRG.54693.1	86	97	117	383	410	6.635	6.157	9.306	33.641	34.648	7.366	34.1445	2.2127	6.12372e-12	1.56045e-10	SCSFRI_TO_T_00134201
MSTRG.37487.2	27	24	32	188	159	0.266	0.194	0.324	2.097	1.705	0.261333	1.901	2.8628	6.15184e-12	1.56045e-10	MSTRG.37487
MSTRG.90558.2	36	67	71	344	331	0.257	0.396	0.525	2.819	2.608	0.392667	2.7135	2.78878	6.97716e-12	1.75593e-10	MSTRG.90558
MSTRG.22805.2	0	0	0	95	83	0.02	0.004	0	4.516	3.754	0.008	4.135	9.01367	7.01798e-12	1.75593e-10	SCSFRI_TO_T_00135896
MSTRG.61940.1	22	37	26	226	168	0.282	0.39	0.342	3.289	2.349	0.338	2.819	3.06009	7.37894e-12	1.83377e-10	SCSFRI_TO_T_00083246
MSTRG.39936.1	63	49	68	295	262	0.326	0.209	0.362	1.736	1.482	0.299	1.609	2.42795	7.44057e-12	1.83667e-10	MSTRG.39936
MSTRG.49400.1	267	314	388	1090	1123	6.051	5.865	9.055	28.136	27.845	6.99033	27.9905	2.0015	7.51098e-12	1.84169e-10	SCSFRI_TO_T_00135421
MSTRG.22001.1	189	220	257	861	711	0.922	0.883	1.288	4.777	3.79	1.031	4.2835	2.05475	7.59605e-12	1.85022e-10	MSTRG.22001
MSTRG.104827.3	73	137	140	848	538	0.754	1.165	1.481	9.937	6.06	1.13333	7.9985	2.81916	8.01938e-12	1.94048e-10	SCSFRI_TO_T_00024246
MSTRG.42523.6	343	459	319	22	67	15.228	16.764	14.572	1.1	3.24	15.5213	2.17	-2.83849	8.07638e-12	1.9415e-10	MSTRG.42523
MSTRG.42489.3	9	13	7	105	116	0.137	0.17	0.114	1.887	2.01	0.140333	1.9485	3.79543	1.04361e-11	2.49246e-10	SCSFRI_TO_T_00130634
MSTRG.59923.1	17	23	16	224	119	0.477	0.536	0.469	7.239	3.696	0.494	5.4675	3.4683	1.65576e-11	3.92896e-10	MSTRG.59923
MSTRG.85105.1	100	135	135	507	434	2.853	3.168	3.961	16.415	13.499	3.32733	14.957	2.16838	2.04497e-11	4.82141e-10	MSTRG.85105
MSTRG.7702.2	19	25	19	170	130	1.658	1.771	1.727	16.829	12.422	1.71867	14.6255	3.08912	2.06186e-11	4.83026e-10	SCSFRI_TO_T_00114490
MSTRG.83067.1	294	292	480	1514	1370	0.682	0.559	1.145	3.999	3.476	0.795333	3.7375	2.23244	2.55694e-11	5.95217e-10	SCSFRI_TO_T_00118168
MSTRG.79285.2	127	108	169	663	493	0.582	0.407	0.795	3.446	2.462	0.594667	2.954	2.31252	2.68518e-11	6.21138e-10	MSTRG.79285
MSTRG.15.3	914	1482	719	218	194	38.775	51.73	31.313	10.512	8.991	40.606	9.7515	-2.058	2.86907e-11	6.59527e-10	MSTRG.15
MSTRG.33888.2	20	22	42	219	194	1.843	1.722	4.014	23.382	19.93	2.52633	21.656	3.09965	3.04026e-11	6.94538e-10	MSTRG.33888
MSTRG.11055.1	131	105	226	896	754	0.46	0.303	0.816	3.579	2.896	0.526333	3.2375	2.62083	3.13468e-11	7.11687e-10	SCSFRI_TO_T_00128943
MSTRG.30935.1	79	146	133	744	499	0.86	1.301	1.485	9.181	5.924	1.21533	7.5525	2.6356	3.18253e-11	7.15381e-10	SCSFRI_TO_T_00048631
MSTRG.79109.1	14	18	11	177	104	0.261	0.275	0.218	3.72	2.094	0.251333	2.907	3.53186	3.20742e-11	7.15381e-10	SCSFRI_TO_T_00108756
MSTRG.17634.2	642	884	720	2771	2137	20.129	22.793	23.2	98.783	73.204	22.0407	85.9935	1.96406	3.20929e-11	7.15381e-10	SCSFRI_TO_T_00063124
MSTRG.69823.1	106	119	109	481	360	1.285	1.186	1.357	6.628	4.766	1.276	5.697	2.15857	3.26528e-11	7.23477e-10	SCSFRI_TO_T_00041649
MSTRG.83073.1	398	334	515	1572	1352	0.836	0.577	1.111	3.755	3.103	0.841333	3.429	2.02704	3.29891e-11	7.26551e-10	SCSFRI_TO_T_00118168
MSTRG.59549.1	17	27	21	168	136	0.266	0.345	0.334	2.983	2.332	0.315	2.6575	3.07665	3.76626e-11	8.24541e-10	SCSFRI_TO_T_00088160
MSTRG.47916.1	23	26	19	157	136	0.815	0.758	0.691	6.324	5.264	0.754667	5.794	2.94065	5.10178e-11	1.11032e-09	SCSFRI_TO_T_00127037
MSTRG.99726.2	101	142	158	577	485	0.681	0.787	1.091	4.414	3.564	0.853	3.989	2.22541	6.11073e-11	1.32207e-09	SCSFRI_TO_T_00142802
MSTRG.50532.2	17	19	15	118	130	0.408	0.375	0.37	3.22	3.409	0.384333	3.3145	3.10836	6.50103e-11	1.39829e-09	SCSFRI_TO_T_00103882
MSTRG.13765.2	8	3	7	96	87	0.286	0.092	0.27	4.12	3.588	0.216	3.854	4.15725	6.66961e-11	1.42621e-09	MSTRG.13765
MSTRG.103148.4	435	426	218	52	67	7.184	5.795	3.703	0.979	1.218	5.56067	1.0985	-2.33972	6.98278e-11	1.48455e-09	SCSFRI_TO_T_00047990
MSTRG.11640.1	9	12	32	205	190	0.16	0.175	0.583	4.145	3.684	0.306	3.9145	3.67722	7.34395e-11	1.55236e-09	SCSFRI_TO_T_00135590
MSTRG.69440.1	124	164	187	534	674	1.468	1.597	2.274	7.187	8.716	1.77967	7.9515	2.15962	8.30573e-11	1.74563e-09	MSTRG.69440
MSTRG.98399.2	30	32	33	182	154	0.567	0.501	0.64	3.92	3.188	0.569333	3.554	2.6421	8.82213e-11	1.84362e-09	SCSFRI_TO_T_00090515
MSTRG.40421.1	27	28	43	200	178	0.287	0.249	0.473	2.441	2.089	0.336333	2.265	2.75155	9.12257e-11	1.89564e-09	MSTRG.40421
MSTRG.65016.1	41	45	50	211	200	3.065	2.767	3.839	17.934	16.334	3.22367	17.134	2.41009	9.59972e-11	1.98358e-09	MSTRG.65016
MSTRG.48093.1	3025	3824	2298	691	931	106.3	110.548	82.937	27.587	35.756	99.9283	31.6715	-1.65771	1.05195e-10	2.16149e-09	MSTRG.48093
MSTRG.39186.1	28	34	33	217	149	0.57	0.57	0.691	5.026	3.316	0.610333	4.171	2.77272	1.06351e-10	2.1731e-09	MSTRG.39186
MSTRG.42306.1	18	22	24	172	121	1.309	1.316	1.792	14.22	9.612	1.47233	11.916	3.01672	1.17145e-10	2.38044e-09	MSTRG.42306
MSTRG.11203.1	13	22	24	159	131	0.424	0.59	0.803	5.892	4.664	0.605667	5.278	3.1234	1.24228e-10	2.5105e-09	SCSFRI_TO_T_00008589
MSTRG.392.1	23	30	36	199	154	0.618	0.67	0.989	6.063	4.508	0.759	5.2855	2.79987	1.25106e-10	2.51442e-09	MSTRG.392
MSTRG.21625.12	45	60	50	349	207	0.429	0.474	0.494	3.802	2.17	0.465667	2.986	2.68084	1.26868e-10	2.53598e-09	MSTRG.21625
MSTRG.51048.1	113	164	188	26	19	1.736	2.073	2.966	0.454	0.319	2.25833	0.3865	-2.54672	1.31748e-10	2.61929e-09	MSTRG.51048
MSTRG.87011.3	44	46	82	356	281	0.29	0.251	0.561	2.698	2.05	0.367333	2.374	2.69216	1.3315e-10	2.63294e-09	MSTRG.87011
MSTRG.169.3	0	9	8	144	110	0	0.163	0.191	3.765	2.777	0.118	3.271	4.79287	1.43706e-10	2.82648e-09	MSTRG.169
MSTRG.39522.5	15	20	13	134	112	0.588	0.666	0.531	6.048	4.838	0.595	5.443	3.19344	1.46059e-10	2.85747e-09	SCSFRI_TO_T_00013628
MSTRG.15550.1	112	66	62	497	346	4.013	1.94	2.303	20.274	13.567	2.752	16.9205	2.62022	1.54759e-10	3.01166e-09	MSTRG.15550
MSTRG.9803.1	17	16	23	174	112	0.2	0.155	0.278	2.328	1.44	0.211	1.884	3.15848	1.58738e-10	3.07283e-09	SCSFRI_TO_T_00029981
MSTRG.103502.1	7724	13045	9136	1805	2939	856.857	1190.53	1040.99	227.666	356.195	1029.46	291.93	-1.81819	1.67309e-10	3.22179e-09	MSTRG.103502
MSTRG.104402.1	20	39	19	190	175	0.478	0.767	0.467	5.167	4.573	0.570667	4.87	3.0932	2.11915e-10	4.05951e-09	MSTRG.104402
MSTRG.60340.2	101	92	124	376	367	0.606	0.457	0.765	2.577	2.412	0.609333	2.4945	2.03345	3.15271e-10	6.00812e-09	MSTRG.60340
MSTRG.33328.1	160	149	261	843	722	0.432	0.331	0.723	2.586	2.128	0.495333	2.357	2.25048	3.47401e-10	6.58629e-09	MSTRG.33328
MSTRG.101998.2	20	10	11	153	102	0.728	0.3	0.407	6.238	3.973	0.478333	5.1055	3.41596	3.82417e-10	7.1856e-09	SCSFRI_TO_T_00093867
MSTRG.47307.1	213	213	269	703	680	1.252	1.03	1.618	4.691	4.358	1.3	4.5245	1.79925	3.8292e-10	7.1856e-09	MSTRG.47307
MSTRG.48092.4	294	409	226	62	67	12.907	14.781	10.187	3.082	3.194	12.625	3.138	-2.00837	4.01588e-10	7.49767e-09	MSTRG.48092
MSTRG.66521.1	11	18	18	117	117	0.227	0.296	0.384	2.694	2.594	0.302333	2.644	3.12851	5.02887e-10	9.3415e-09	MSTRG.66521
MSTRG.42721.1	35	26	50	237	186	1.03	0.63	1.511	7.931	5.981	1.057	6.956	2.71828	5.06134e-10	9.35459e-09	MSTRG.42721
MSTRG.90305.4	8	5	6	77	84	0.459	0.21	0.349	4.877	5.09	0.339333	4.9835	3.87638	5.2483e-10	9.65163e-09	MSTRG.90305
MSTRG.53647.2	17	11	24	203	110	0.433	0.24	0.652	6.028	3.138	0.441667	4.583	3.37526	5.34105e-10	9.77332e-09	SCSFRI_TO_T_00103575
MSTRG.24360.1	28	33	56	250	204	0.244	0.237	0.502	2.482	1.946	0.327667	2.214	2.75635	5.96159e-10	1.08548e-08	SCSFRI_TO_T_00126896
MSTRG.49479.1	134	172	226	824	594	9.061	9.563	15.753	63.442	43.931	11.459	53.6865	2.22808	6.33006e-10	1.14689e-08	MSTRG.49479
MSTRG.5599.1	45	47	69	263	226	0.371	0.319	0.585	2.467	2.037	0.425	2.252	2.40567	6.50319e-10	1.17249e-08	SCSFRI_TO_T_00127359
MSTRG.1013.5	90	77	131	439	378	0.383	0.268	0.571	2.124	1.757	0.407333	1.9405	2.25215	8.17579e-10	1.46686e-08	SCSFRI_TO_T_00124978
MSTRG.48639.2	32	33	53	236	184	0.305	0.257	0.526	2.568	1.925	0.362667	2.2465	2.63096	8.37439e-10	1.49519e-08	SCSFRI_TO_T_00113056
MSTRG.83076.1	64	55	96	305	326	0.683	0.479	1.046	3.697	3.794	0.736	3.7455	2.34738	8.599e-10	1.52788e-08	SCSFRI_TO_T_00118168
MSTRG.42989.1	47	41	74	353	230	0.728	0.522	1.177	6.215	3.891	0.809	5.053	2.64293	9.16564e-10	1.62073e-08	SCSFRI_TO_T_00086647
MSTRG.84457.1	13	31	32	215	157	0.451	0.885	1.141	8.486	5.955	0.825667	7.2205	3.12847	9.8622e-10	1.73556e-08	MSTRG.84457
MSTRG.90450.1	16	22	21	146	110	0.276	0.312	0.372	2.863	2.072	0.32	2.4675	2.94691	1.03048e-09	1.80482e-08	SCSFRI_TO_T_00129373
MSTRG.30935.5	173	219	286	836	745	3.02	3.132	5.119	16.552	14.185	3.757	15.3685	2.03232	1.04478e-09	1.82088e-08	MSTRG.30935
MSTRG.42523.4	181	288	187	30	49	5.902	7.716	6.251	1.126	1.744	6.623	1.435	-2.20643	1.04955e-09	1.82088e-08	MSTRG.42523
MSTRG.21625.7	210	209	349	1011	912	0.418	0.343	0.714	2.29	1.984	0.491667	2.137	2.11983	1.14324e-09	1.9741e-08	MSTRG.21625
MSTRG.94541.1	24	33	31	173	139	0.397	0.451	0.523	3.259	2.521	0.457	2.89	2.6608	1.16611e-09	2.00418e-08	MSTRG.94541
MSTRG.66860.1	78	85	134	436	387	0.558	0.497	0.982	3.528	3.009	0.679	3.2685	2.26715	1.2135e-09	2.07594e-08	MSTRG.66860
MSTRG.11065.1	42	52	65	248	215	0.455	0.463	0.723	3.055	2.545	0.547	2.8	2.35581	1.27814e-09	2.17639e-08	MSTRG.11065
MSTRG.24358.3	34	32	56	223	198	0.263	0.205	0.446	1.968	1.672	0.304667	1.82	2.57863	1.32375e-09	2.24367e-08	SCSFRI_TO_T_00126896
MSTRG.107657.1	399	541	525	1644	1290	3.835	4.278	5.183	17.966	13.546	4.432	15.756	1.82987	1.34843e-09	2.27501e-08	SCSFRI_TO_T_00113843
MSTRG.53894.1	26	31	29	158	135	0.662	0.648	0.757	4.542	3.721	0.689	4.1315	2.58409	1.45803e-09	2.44869e-08	SCSFRI_TO_T_00032062
MSTRG.34897.1	23	23	34	155	141	0.368	0.302	0.558	2.816	2.462	0.409333	2.639	2.68864	1.54357e-09	2.58056e-08	SCSFRI_TO_T_00127444
MSTRG.38315.1	50	64	61	282	206	1.409	1.484	1.766	9.037	6.343	1.553	7.69	2.30793	1.75093e-09	2.91399e-08	MSTRG.38315
MSTRG.62775.1	35	46	36	158	226	0.485	0.524	0.512	2.487	3.418	0.507	2.9525	2.54188	1.75948e-09	2.91503e-08	MSTRG.62775
MSTRG.8995.1	1	3	5	128	47	0.045	0.111	0.23	6.525	2.302	0.128667	4.4135	5.10021	1.97669e-09	3.26021e-08	SCSFRI_TO_T_00139193
MSTRG.70091.1	10	21	17	149	103	0.433	0.748	0.756	7.339	4.875	0.645667	6.107	3.2416	2.13651e-09	3.50807e-08	SCSFRI_TO_T_00080344
MSTRG.38552.8	0	0	0	59	47	0	0	0	9.507	7.189	0.001	8.348	13.0272	2.30617e-09	3.76982e-08	SCSFRI_TO_T_00017722
MSTRG.37973.1	25	40	53	254	189	0.206	0.28	0.459	2.433	1.736	0.315	2.0845	2.72628	2.42383e-09	3.94462e-08	SCSFRI_TO_T_00140740
MSTRG.44278.1	103	132	91	438	346	1.26	1.329	1.144	6.093	4.625	1.24433	5.359	2.10659	2.52628e-09	4.09324e-08	MSTRG.44278
MSTRG.47730.1	18384	24806	23890	8705	8767	1888.14	2095.98	2520.19	1016.56	983.651	2168.1	1000.11	-1.11628	2.83111e-09	4.56704e-08	MSTRG.47730
MSTRG.23679.3	86	104	152	425	465	0.673	0.67	1.221	3.772	3.961	0.854667	3.8665	2.17759	2.96053e-09	4.75495e-08	SCSFRI_TO_T_00139039
MSTRG.47390.1	48	90	58	372	262	2.195	3.385	2.724	19.338	13.087	2.768	16.2125	2.55019	3.00045e-09	4.78444e-08	MSTRG.47390
MSTRG.38391.2	42	52	31	167	394	3.276	3.374	2.531	14.989	33.91	3.06033	24.4495	2.99804	3.00491e-09	4.78444e-08	MSTRG.38391
MSTRG.100503.1	18	36	18	169	146	0.232	0.382	0.238	2.478	2.057	0.284	2.2675	2.99714	3.20763e-09	5.08519e-08	MSTRG.100503
MSTRG.21994.1	101	94	188	618	535	0.488	0.373	0.932	3.392	2.821	0.597667	3.1065	2.37788	3.26694e-09	5.15691e-08	MSTRG.21994
MSTRG.83082.1	72	55	95	342	278	0.696	0.438	0.944	3.76	2.937	0.692667	3.3485	2.27328	3.2809e-09	5.15691e-08	SCSFRI_TO_T_00118168
MSTRG.71288.11	12	26	29	209	128	0.193	0.357	0.495	3.977	2.34	0.348333	3.1585	3.1807	3.51613e-09	5.50312e-08	SCSFRI_TO_T_00000470
MSTRG.90290.1	15	11	15	109	91	0.31	0.187	0.319	2.562	2.056	0.272	2.309	3.08559	3.54895e-09	5.53096e-08	SCSFRI_TO_T_00075404
MSTRG.84733.2	49	66	44	336	195	0.472	0.522	0.431	3.662	2.04	0.475	2.851	2.58547	3.62522e-09	5.62597e-08	MSTRG.84733
MSTRG.58263.2	130	148	282	940	788	0.478	0.447	1.064	3.927	3.163	0.663	3.545	2.4187	3.71501e-09	5.74109e-08	MSTRG.58263
MSTRG.90558.3	67	85	153	556	454	0.424	0.441	0.998	4	3.14	0.621	3.57	2.52326	3.80171e-09	5.83647e-08	MSTRG.90558
MSTRG.62925.1	12	25	25	132	143	0.82	1.424	1.783	10.553	10.991	1.34233	10.772	3.00447	3.80846e-09	5.83647e-08	MSTRG.62925
MSTRG.806.1	195	219	250	603	634	0.731	0.675	0.962	2.568	2.595	0.789333	2.5815	1.7095	3.86075e-09	5.89204e-08	MSTRG.806
MSTRG.73449.3	43	66	81	242	443	0.191	0.241	0.37	1.215	2.142	0.267333	1.6785	2.65046	3.9774e-09	6.045e-08	SCSFRI_TO_T_00116517
MSTRG.83076.4	744	831	1089	2770	2349	1.624	1.492	2.441	6.872	5.6	1.85233	6.236	1.75128	4.0383e-09	6.11229e-08	MSTRG.83076
MSTRG.47012.4	418	370	625	1675	1475	1.036	0.755	1.592	4.722	3.994	1.12767	4.358	1.95033	4.52735e-09	6.82442e-08	SCSFRI_TO_T_00134686
MSTRG.90566.1	22	36	45	205	169	0.301	0.405	0.633	3.19	2.527	0.446333	2.8585	2.67906	4.8889e-09	7.33934e-08	MSTRG.90566
MSTRG.48927.1	78	79	99	304	275	0.679	0.567	0.888	3.006	2.619	0.711333	2.8125	1.98326	5.48096e-09	8.1947e-08	MSTRG.48927
MSTRG.51363.2	12	11	7	142	68	0.484	0.363	0.301	6.286	2.896	0.382667	4.591	3.58465	6.02268e-09	8.96819e-08	MSTRG.51363
MSTRG.3108.2	7	10	4	90	71	0.152	0.176	0.085	2.293	1.725	0.137667	2.009	3.86723	6.61915e-09	9.81663e-08	SCSFRI_TO_T_00138006
MSTRG.48747.1	0	0	0	48	47	0	0	0	1.494	1.406	0.001	1.45	10.5018	6.70045e-09	9.89729e-08	SCSFRI_TO_T_00123520
MSTRG.37634.3	48	38	34	158	205	0.315	0.203	0.224	1.164	1.457	0.247333	1.3105	2.40559	6.92255e-09	1.01845e-07	SCSFRI_TO_T_00140848
MSTRG.30452.4	262	417	531	1739	1370	12.48	16.343	25.989	94.251	71.379	18.2707	82.815	2.18036	7.08237e-09	1.03781e-07	MSTRG.30452
MSTRG.36086.1	454	550	418	108	167	16.681	16.625	15.775	4.512	6.704	16.3603	5.608	-1.54464	7.46239e-09	1.08915e-07	SCSFRI_TO_T_00138953
MSTRG.88513.1	636	867	429	131	175	8.673	9.727	6.009	2.031	2.607	8.13633	2.319	-1.81088	7.53431e-09	1.0953e-07	MSTRG.88513
MSTRG.39947.1	34	40	38	155	163	0.499	0.483	0.573	2.588	2.615	0.518333	2.6015	2.32739	7.63702e-09	1.10586e-07	MSTRG.39947
MSTRG.45867.1	7	7	1	97	68	0.127	0.104	0.019	2.001	1.348	0.0833333	1.6745	4.32869	7.90845e-09	1.14068e-07	MSTRG.45867
MSTRG.29570.1	32	42	41	164	166	0.772	0.846	1.021	4.536	4.418	0.879667	4.477	2.3475	8.1969e-09	1.17766e-07	SCSFRI_TO_T_00040114
MSTRG.56887.1	153	173	218	647	507	0.673	0.626	0.983	3.234	2.434	0.760667	2.834	1.8975	8.30205e-09	1.18813e-07	MSTRG.56887
MSTRG.21997.1	66	74	118	384	324	0.506	0.467	0.93	3.348	2.715	0.634333	3.0315	2.25672	8.59451e-09	1.22522e-07	MSTRG.21997
MSTRG.42303.1	22	28	44	189	156	0.33	0.343	0.676	3.195	2.536	0.449667	2.8655	2.67186	8.89746e-09	1.26351e-07	MSTRG.42303
MSTRG.49385.3	158290	161645	192032	44147	70968	19707.4	16556.5	24556.9	6249.3	9652.96	20273.6	7951.13	-1.35037	9.27738e-09	1.31239e-07	MSTRG.49385
MSTRG.103217.3	19	21	31	231	108	0.494	0.458	0.829	6.868	3.083	0.593667	4.9755	3.06712	9.40641e-09	1.32555e-07	SCSFRI_TO_T_00139546
MSTRG.65939.2	105	103	127	464	316	1.781	1.434	2.212	8.964	5.854	1.809	7.409	2.03409	9.50136e-09	1.33382e-07	SCSFRI_TO_T_00056094
MSTRG.17620.6	200	303	397	1365	981	16.033	20.02	32.775	124.639	86.078	22.9427	105.359	2.1992	1.03537e-08	1.44795e-07	MSTRG.17620
MSTRG.63578.1	1	0	0	107	46	0.025	0	0	3.096	1.279	0.00833333	2.1875	8.03617	1.09047e-08	1.51922e-07	SCSFRI_TO_T_00080219
MSTRG.91440.2	6	8	4	69	72	0.197	0.212	0.132	2.562	2.591	0.180333	2.5765	3.83667	1.11657e-08	1.54972e-07	SCSFRI_TO_T_00040303
MSTRG.5260.1	18	25	24	162	104	0.341	0.39	0.467	3.489	2.152	0.399333	2.8205	2.82029	1.15609e-08	1.59853e-07	MSTRG.5260
MSTRG.47012.2	38	30	43	209	144	0.973	0.649	1.135	6.162	4.084	0.919	5.123	2.47885	1.22798e-08	1.69158e-07	SCSFRI_TO_T_00134686
MSTRG.95672.1	915	1937	799	244	258	60.438	105.257	54.208	18.325	18.618	73.301	18.4715	-1.98853	1.26428e-08	1.7329e-07	SCSFRI_TO_T_00138122
MSTRG.66762.1	66	61	96	307	263	0.34	0.259	0.508	1.8	1.482	0.369	1.641	2.15288	1.2674e-08	1.7329e-07	MSTRG.66762
MSTRG.83066.1	188	169	356	1012	973	0.388	0.287	0.754	2.374	2.193	0.476333	2.2835	2.2612	1.29497e-08	1.76403e-07	MSTRG.83066
MSTRG.106960.1	14	13	20	118	92	0.263	0.201	0.386	2.524	1.891	0.283333	2.2075	2.96184	1.31841e-08	1.78934e-07	SCSFRI_TO_T_00078887
MSTRG.62773.1	6	7	9	65	84	0.306	0.318	0.487	3.904	4.859	0.370333	4.3815	3.56453	1.3677e-08	1.84942e-07	MSTRG.62773
MSTRG.48927.3	82	84	149	437	412	0.339	0.286	0.633	2.052	1.858	0.419333	1.955	2.221	1.37498e-08	1.85244e-07	MSTRG.48927
MSTRG.6644.1	23	31	29	151	123	0.354	0.393	0.459	2.645	2.07	0.402	2.3575	2.55199	1.39085e-08	1.86698e-07	MSTRG.6644
MSTRG.16072.3	78	113	147	471	398	1.348	1.597	2.598	9.238	7.501	1.84767	8.3695	2.17944	1.46195e-08	1.95529e-07	SCSFRI_TO_T_00121526
MSTRG.23679.2	66	73	65	269	210	0.663	0.602	0.673	3.083	2.318	0.646	2.7005	2.06362	1.54075e-08	2.05322e-07	SCSFRI_TO_T_00139039
MSTRG.95899.1	0	0	0	61	32	0	0	0	2.87	1.452	0.001	2.161	11.0775	1.66845e-08	2.21537e-07	MSTRG.95899
MSTRG.17555.1	694	868	695	272	300	24.586	25.297	25.289	10.956	11.611	25.0573	11.2835	-1.15102	1.70911e-08	2.26119e-07	MSTRG.17555
MSTRG.61446.3	213	223	294	775	645	0.699	0.601	0.99	2.89	2.309	0.763333	2.5995	1.76785	1.7307e-08	2.28155e-07	MSTRG.61446
MSTRG.88005.1	57	62	56	184	276	3.948	3.482	3.939	14.395	20.739	3.78967	17.567	2.21272	1.7684e-08	2.32292e-07	SCSFRI_TO_T_00100415
MSTRG.48927.2	155	116	209	582	539	0.685	0.421	0.952	2.927	2.607	0.686	2.767	2.01204	1.80295e-08	2.35988e-07	MSTRG.48927
MSTRG.72.4	54	67	76	0	3	2.7	2.74	3.887	0	0.163	3.109	0.0815	-5.25351	1.88109e-08	2.45342e-07	MSTRG.72
MSTRG.16257.1	5	16	12	123	85	0.057	0.151	0.142	1.603	1.072	0.116667	1.3375	3.51907	1.89262e-08	2.45973e-07	MSTRG.16257
MSTRG.102417.3	52	36	43	215	161	0.68	0.388	0.566	3.167	2.273	0.544667	2.72	2.32016	1.93534e-08	2.50641e-07	SCSFRI_TO_T_00025200
MSTRG.25011.1	18	26	25	153	106	0.663	0.788	0.945	6.405	4.264	0.798667	5.3345	2.73969	2.02279e-08	2.61046e-07	MSTRG.25011
MSTRG.84989.1	4894	5295	6269	2145	2452	568.45	505.902	747.862	283.322	311.143	607.405	297.233	-1.03107	2.05386e-08	2.64129e-07	SCSFRI_TO_T_00138034
MSTRG.21625.10	19	28	33	277	111	0.592	0.706	1.054	9.735	3.752	0.784	6.7435	3.10457	2.08974e-08	2.67807e-07	MSTRG.21625
MSTRG.46484.1	7	9	12	124	62	0.231	0.245	0.407	4.656	2.237	0.294333	3.4465	3.54961	2.38141e-08	3.02728e-07	SCSFRI_TO_T_00001410
MSTRG.75295.2	175	186	132	35	43	5.718	5.004	4.419	1.313	1.54	5.047	1.4265	-1.82295	2.38693e-08	3.02728e-07	SCSFRI_TO_T_00041919
MSTRG.71504.1	120	172	129	398	503	1.297	1.529	1.432	4.89	5.938	1.41933	5.414	1.93148	2.61632e-08	3.30681e-07	MSTRG.71504
MSTRG.36151.1	627	465	425	106	173	41.486	25.32	28.902	7.985	12.477	31.9027	10.231	-1.64073	2.63548e-08	3.31962e-07	SCSFRI_TO_T_00129881
MSTRG.60736.1	8	6	3	64	74	0.171	0.106	0.069	1.639	1.816	0.115333	1.7275	3.9048	2.70063e-08	3.39007e-07	MSTRG.60736
MSTRG.49636.1	45	68	66	3	1	1.45	1.803	2.185	0.11	0.035	1.81267	0.0725	-4.64399	2.75729e-08	3.44943e-07	SCSFRI_TO_T_00015321
MSTRG.82047.1	52	41	46	226	158	0.775	0.503	0.704	3.829	2.572	0.660667	3.2005	2.2763	2.83303e-08	3.53217e-07	SCSFRI_TO_T_00042500
MSTRG.48602.1	48	72	51	245	202	0.458	0.562	0.503	2.661	2.103	0.507667	2.382	2.23022	2.85323e-08	3.54533e-07	SCSFRI_TO_T_00113261
MSTRG.28086.1	137	136	181	493	415	0.62	0.507	0.842	2.538	2.053	0.656333	2.2955	1.80631	2.96473e-08	3.67147e-07	MSTRG.28086
MSTRG.78042.2	150	254	249	54	47	8.248	11.478	14.094	3.41	2.839	11.2733	3.1245	-1.85122	3.09978e-08	3.82584e-07	MSTRG.78042
MSTRG.47731.1	0	3	0	87	45	0	0.146	0	5.026	2.496	0.0486667	3.761	6.27204	3.24832e-08	3.99576e-07	MSTRG.47731
MSTRG.32476.2	33	22	39	181	135	0.436	0.237	0.524	2.699	1.931	0.399	2.315	2.53655	3.33078e-08	4.08353e-07	SCSFRI_TO_T_00068255
MSTRG.13284.1	2413	858	666	0	8	219.168	64.143	62.124	0	0.837	115.145	0.4185	-8.10401	3.38343e-08	4.13431e-07	SCSFRI_TO_T_00038867
MSTRG.14039.2	52	60	41	242	175	0.789	0.749	0.639	4.175	2.901	0.725667	3.538	2.28556	3.49001e-08	4.25042e-07	SCSFRI_TO_T_00071275
MSTRG.85942.1	497	1363	595	117	174	19.008	42.884	23.373	5.088	7.27	28.4217	6.179	-2.20155	3.60304e-08	4.36559e-07	SCSFRI_TO_T_00014452
MSTRG.42528.2	1193	1486	1101	245	468	110.714	113.472	104.892	25.841	47.48	109.693	36.6605	-1.58117	3.60832e-08	4.36559e-07	SCSFRI_TO_T_00037225
MSTRG.13475.1	192	196	145	488	519	3	2.52	2.327	8.67	8.86	2.61567	8.765	1.74458	3.62028e-08	4.3657e-07	SCSFRI_TO_T_00013141
MSTRG.45209.2	63	63	67	208	215	1.452	1.209	1.602	5.477	5.443	1.421	5.46	1.94199	3.80957e-08	4.57895e-07	SCSFRI_TO_T_00007754
MSTRG.96314.2	135	180	288	834	725	0.514	0.564	1.126	3.61	3.015	0.734667	3.3125	2.17276	4.11589e-08	4.93103e-07	MSTRG.96314
MSTRG.106542.1	636	732	628	257	284	21.166	20.041	21.467	9.725	10.326	20.8913	10.0255	-1.05923	4.31358e-08	5.15109e-07	MSTRG.106542
MSTRG.17508.1	18	35	30	151	136	0.418	0.656	0.69	3.9	3.379	0.588	3.6395	2.62985	4.40388e-08	5.23159e-07	MSTRG.17508
MSTRG.47012.3	72	41	64	266	215	1.772	0.833	1.618	7.418	5.76	1.40767	6.589	2.22675	4.42071e-08	5.23159e-07	MSTRG.47012
MSTRG.47316.1	228	217	346	829	795	0.875	0.685	1.364	3.618	3.333	0.974667	3.4755	1.83424	4.42366e-08	5.23159e-07	MSTRG.47316
MSTRG.34243.3	25	37	41	149	161	0.898	1.086	1.513	6.042	6.264	1.16567	6.153	2.40013	4.45613e-08	5.25309e-07	SCSFRI_TO_T_00007464
MSTRG.10338.1	43	33	31	138	172	0.517	0.327	0.382	1.871	2.24	0.408667	2.0555	2.33049	4.8528e-08	5.68787e-07	MSTRG.10338
MSTRG.12956.1	72	142	84	460	357	1.964	3.189	2.359	14.28	10.646	2.504	12.463	2.31534	4.85587e-08	5.68787e-07	SCSFRI_TO_T_00123835
MSTRG.46671.1	59	70	90	239	278	2.909	2.871	4.559	13.454	15.055	3.44633	14.2545	2.04828	5.05153e-08	5.88905e-07	MSTRG.46671
MSTRG.150.1	83	123	114	406	311	4.599	5.597	6.523	25.613	18.826	5.573	22.2195	1.9953	5.05965e-08	5.88905e-07	SCSFRI_TO_T_00021850
MSTRG.47731.3	86	101	112	323	286	5.285	5.107	7.084	22.647	19.274	5.82533	20.9605	1.84726	5.08724e-08	5.90248e-07	MSTRG.47731
MSTRG.23271.3	20	34	43	215	141	0.247	0.343	0.541	2.964	1.874	0.377	2.419	2.68177	5.376e-08	6.2179e-07	SCSFRI_TO_T_00090798
MSTRG.74978.2	46	46	44	158	176	1.549	1.274	1.522	6.048	6.474	1.44833	6.261	2.112	5.51423e-08	6.34387e-07	SCSFRI_TO_T_00019466
MSTRG.103217.2	37	55	41	157	223	0.9	1.097	1.03	4.317	5.897	1.009	5.107	2.33955	5.51941e-08	6.34387e-07	SCSFRI_TO_T_00139546
MSTRG.35478.1	7996	12826	9487	3534	3843	405.203	534.716	493.802	203.62	212.761	477.907	208.19	-1.19883	5.81333e-08	6.66088e-07	SCSFRI_TO_T_00133497
MSTRG.21625.6	82	110	46	0	7	3.459	3.813	1.973	0	0.311	3.08167	0.1555	-4.30872	5.917e-08	6.75861e-07	MSTRG.21625
MSTRG.75603.1	14	23	36	184	125	0.242	0.315	0.627	3.546	2.316	0.394667	2.931	2.89269	6.08483e-08	6.9288e-07	SCSFRI_TO_T_00016759
MSTRG.83076.3	20	16	27	128	104	0.856	0.566	1.221	6.312	4.937	0.881	5.6245	2.67451	6.22403e-08	7.06543e-07	MSTRG.83076
MSTRG.21625.9	58	54	81	229	233	0.557	0.431	0.797	2.503	2.451	0.595	2.477	2.05763	6.26853e-08	7.09405e-07	MSTRG.21625
MSTRG.11821.2	224	280	227	63	84	5.42	5.568	5.625	1.723	2.211	5.53767	1.967	-1.49328	6.57013e-08	7.41256e-07	MSTRG.11821
MSTRG.21368.1	39	73	78	330	235	1.753	2.7	3.601	16.865	11.54	2.68467	14.2025	2.40333	6.71488e-08	7.5527e-07	SCSFRI_TO_T_00142140
MSTRG.26546.2	292	229	358	903	785	1.565	1.011	1.973	5.504	4.6	1.51633	5.052	1.73627	6.76234e-08	7.58289e-07	MSTRG.26546
MSTRG.5492.1	28	26	30	164	108	0.246	0.188	0.275	1.651	1.043	0.236333	1.347	2.51085	6.79074e-08	7.59159e-07	MSTRG.5492
MSTRG.5527.2	1	1	0	47	74	0.043	0.035	0	2.148	3.296	0.026	2.722	6.71001	6.87381e-08	7.66117e-07	SCSFRI_TO_T_00015064
MSTRG.8205.1	131	112	144	349	377	0.532	0.374	0.601	1.612	1.673	0.502333	1.6425	1.70918	8.26411e-08	9.17109e-07	SCSFRI_TO_T_00098368
MSTRG.36282.3	63	87	80	252	245	0.72	0.821	0.944	3.293	3.082	0.828333	3.1875	1.94414	8.29013e-08	9.17109e-07	SCSFRI_TO_T_00141226
MSTRG.11837.1	30	26	30	136	117	3.03	2.166	3.108	15.871	13.093	2.768	14.482	2.38735	8.30335e-08	9.17109e-07	MSTRG.11837
MSTRG.33862.2	33	56	68	289	197	0.464	0.637	0.975	4.555	2.984	0.692	3.7695	2.44553	8.56247e-08	9.42898e-07	MSTRG.33862
MSTRG.5951.2	14	14	8	102	74	0.569	0.471	0.336	4.726	3.31	0.458667	4.018	3.13096	8.8633e-08	9.73111e-07	MSTRG.5951
MSTRG.59080.1	36	24	36	150	134	1.897	1.04	1.948	8.985	7.69	1.62833	8.3375	2.35622	9.24425e-08	1.01192e-06	SCSFRI_TO_T_00136586
MSTRG.78237.1	100	138	154	452	372	7.884	8.951	12.445	40.508	32.004	9.76	36.256	1.89327	9.40317e-08	1.02626e-06	MSTRG.78237
MSTRG.48854.1	36	35	46	191	137	1.214	0.971	1.594	7.326	5.049	1.25967	6.1875	2.29631	9.47337e-08	1.03086e-06	MSTRG.48854
MSTRG.50798.2	45	62	54	0	0	1.558	1.769	1.943	0	0	1.75667	0.001	-10.7786	9.69132e-08	1.05147e-06	MSTRG.50798
MSTRG.71588.2	33	42	41	171	139	1.502	1.573	1.902	8.762	6.837	1.659	7.7995	2.23307	9.77797e-08	1.05775e-06	SCSFRI_TO_T_00099859
MSTRG.90356.1	20	22	17	127	89	0.328	0.297	0.286	2.366	1.593	0.303667	1.9795	2.70458	1.00525e-07	1.08425e-06	MSTRG.90356
MSTRG.11604.1	15	23	28	121	114	0.439	0.554	0.841	4.025	3.644	0.611333	3.8345	2.64901	1.0321e-07	1.10996e-06	SCSFRI_TO_T_00135590
MSTRG.93657.1	18	9	22	86	158	0.933	0.384	1.171	5.066	8.944	0.829333	7.005	3.07836	1.06556e-07	1.1426e-06	SCSFRI_TO_T_00135087
MSTRG.64431.4	47	79	111	416	298	0.463	0.634	1.115	4.625	3.179	0.737333	3.902	2.40382	1.07445e-07	1.14879e-06	SCSFRI_TO_T_00037426
MSTRG.49081.2	130	165	177	452	421	1.042	1.088	1.46	4.117	3.683	1.19667	3.9	1.70445	1.09585e-07	1.16827e-06	MSTRG.49081
MSTRG.81692.1	66	77	88	303	221	0.578	0.555	0.791	3.016	2.113	0.641333	2.5645	1.99953	1.10237e-07	1.17183e-06	SCSFRI_TO_T_00102326
MSTRG.62403.1	19	34	26	160	113	0.279	0.41	0.391	2.667	1.81	0.36	2.2385	2.63646	1.14236e-07	1.21084e-06	MSTRG.62403
MSTRG.17620.10	205	226	360	966	773	4.646	4.222	8.397	24.925	19.168	5.755	22.0465	1.93766	1.16532e-07	1.23163e-06	MSTRG.17620
MSTRG.68559.3	45	64	69	225	203	0.505	0.591	0.795	2.869	2.487	0.630333	2.678	2.08697	1.19892e-07	1.2635e-06	SCSFRI_TO_T_00009725
MSTRG.22114.1	21	23	33	168	105	1.082	0.975	1.746	9.838	5.908	1.26767	7.873	2.63474	1.22163e-07	1.28376e-06	MSTRG.22114
MSTRG.86216.1	4	7	7	73	54	0.139	0.201	0.25	2.89	2.054	0.196667	2.472	3.65185	1.30675e-07	1.3693e-06	MSTRG.86216
MSTRG.106263.1	11	13	13	95	70	0.635	0.617	0.77	6.231	4.412	0.674	5.3215	2.98101	1.34744e-07	1.40793e-06	MSTRG.106263
MSTRG.11836.1	471	760	352	79	149	32.345	42.937	24.829	6.168	11.179	33.3703	8.6735	-1.94388	1.35578e-07	1.41124e-06	MSTRG.11836
MSTRG.11055.4	41	39	65	198	190	0.628	0.487	1.015	3.423	3.153	0.71	3.288	2.21132	1.35829e-07	1.41124e-06	SCSFRI_TO_T_00128943
MSTRG.48690.1	105	141	106	22	29	8.694	9.605	9.015	2.071	2.623	9.10467	2.347	-1.95579	1.40811e-07	1.45888e-06	MSTRG.48690
MSTRG.88812.1	16179	16121	20456	6166	8205	1534.23	1257.62	1992.37	664.784	850.025	1594.74	757.404	-1.07419	1.43173e-07	1.47918e-06	MSTRG.88812
MSTRG.97457.1	70	81	43	300	223	0.736	0.701	0.464	3.586	2.561	0.633667	3.0735	2.27809	1.44289e-07	1.48654e-06	MSTRG.97457
MSTRG.61632.1	8	8	13	73	76	0.717	0.59	1.197	7.442	7.445	0.834667	7.4435	3.15671	1.44915e-07	1.48882e-06	MSTRG.61632
MSTRG.37634.2	34	33	33	149	122	0.942	0.753	0.935	4.683	3.678	0.876667	4.1805	2.25358	1.46448e-07	1.50038e-06	SCSFRI_TO_T_00140848
MSTRG.103607.3	2047	2597	1808	751	921	52.647	54.929	47.754	21.961	25.881	51.7767	23.921	-1.11402	1.47577e-07	1.50774e-06	SCSFRI_TO_T_00015975
MSTRG.29581.3	33	59	60	202	211	2.606	3.754	4.817	17.933	17.976	3.72567	17.9545	2.26877	1.51656e-07	1.54513e-06	MSTRG.29581
MSTRG.50798.3	0	0	0	30	41	0	0	0	1.445	1.866	0.001	1.6555	10.6931	1.55333e-07	1.57821e-06	MSTRG.50798
MSTRG.96738.1	57	73	83	310	209	1.231	1.297	1.841	7.61	4.93	1.45633	6.27	2.10612	1.56342e-07	1.58168e-06	MSTRG.96738
MSTRG.1013.4	12	12	6	79	76	0.522	0.401	0.262	3.82	3.525	0.395	3.6725	3.21684	1.56534e-07	1.58168e-06	SCSFRI_TO_T_00124978
MSTRG.84149.2	131	150	133	422	337	0.685	0.642	0.712	2.5	1.92	0.679667	2.21	1.70115	1.60931e-07	1.62165e-06	MSTRG.84149
MSTRG.62777.1	31	35	23	120	146	0.487	0.452	0.371	2.143	2.505	0.436667	2.324	2.41201	1.65862e-07	1.66677e-06	MSTRG.62777
MSTRG.13752.2	43	55	53	170	183	1.499	1.578	1.896	6.74	6.976	1.65767	6.858	2.04863	1.6647e-07	1.66833e-06	SCSFRI_TO_T_00094208
MSTRG.67152.1	64	83	115	279	357	0.265	0.283	0.489	1.314	1.616	0.345667	1.465	2.08345	1.69823e-07	1.69731e-06	MSTRG.67152
MSTRG.26546.1	140	126	185	460	412	1.719	1.264	2.321	6.4	5.504	1.768	5.952	1.75126	1.73071e-07	1.72508e-06	MSTRG.26546
MSTRG.90183.3	46	52	84	256	223	0.825	0.78	1.554	5.265	4.397	1.053	4.831	2.19782	1.75625e-07	1.7458e-06	SCSFRI_TO_T_00056759
MSTRG.49479.2	1	8	7	82	62	0.16	0.968	1.03	13.957	10.178	0.719333	12.0675	4.06832	1.86595e-07	1.84986e-06	MSTRG.49479
MSTRG.42470.1	0	0	0	38	31	0	0	0	2.596	2.035	0.001	2.3155	11.1771	1.90603e-07	1.88451e-06	SCSFRI_TO_T_00019211
MSTRG.67001.3	11	10	14	80	75	0.398	0.321	0.547	3.452	3.086	0.422	3.269	2.95353	1.9662e-07	1.93879e-06	SCSFRI_TO_T_00078340
MSTRG.64431.5	67	72	61	261	188	0.706	0.621	0.664	3.12	2.163	0.663667	2.6415	1.99283	2.08644e-07	2.05185e-06	SCSFRI_TO_T_00037426
MSTRG.104490.1	107	145	118	434	317	3.561	3.97	4.034	16.422	11.526	3.855	13.974	1.85794	2.21143e-07	2.16897e-06	MSTRG.104490
MSTRG.17845.1	6	15	10	123	62	0.142	0.306	0.267	3.468	1.69	0.238333	2.579	3.43576	2.24737e-07	2.19835e-06	MSTRG.17845
MSTRG.90562.1	22	35	60	238	179	0.229	0.3	0.641	2.816	2.037	0.39	2.4265	2.63733	2.26614e-07	2.21084e-06	MSTRG.90562
MSTRG.47514.5	486	472	485	1015	1024	7.716	6.166	7.904	18.311	17.754	7.262	18.0325	1.31216	2.40218e-07	2.33736e-06	MSTRG.47514
MSTRG.72582.1	68	79	76	213	235	1.053	1.008	1.21	3.749	3.977	1.09033	3.863	1.82495	2.54403e-07	2.46885e-06	SCSFRI_TO_T_00026635
MSTRG.66773.1	17	25	15	100	103	0.584	0.705	0.533	3.974	3.912	0.607333	3.943	2.69873	2.57425e-07	2.4916e-06	MSTRG.66773
MSTRG.37611.1	7	5	18	100	84	0.434	0.255	1.147	7.052	5.692	0.612	6.372	3.38014	2.58638e-07	2.49678e-06	SCSFRI_TO_T_00140810
MSTRG.83067.2	70	69	150	414	403	0.339	0.272	0.744	2.269	2.12	0.451667	2.1945	2.28056	2.65768e-07	2.55771e-06	MSTRG.83067
MSTRG.104988.1	370	430	393	1183	838	2.085	1.994	2.274	7.582	5.163	2.11767	6.3725	1.58938	2.66341e-07	2.55771e-06	MSTRG.104988
MSTRG.37220.1	37	65	34	215	177	0.301	0.436	0.285	1.999	1.579	0.340667	1.789	2.39272	3.11976e-07	2.98815e-06	SCSFRI_TO_T_00100199
MSTRG.73016.1	17	28	13	156	89	0.806	1.092	0.633	8.41	4.61	0.843667	6.51	2.94791	3.43643e-07	3.28291e-06	SCSFRI_TO_T_00030295
MSTRG.4757.2	7	6	8	71	53	0.518	0.372	0.617	5.76	4.116	0.502333	4.938	3.29721	3.52881e-07	3.36243e-06	MSTRG.4757
MSTRG.103148.1	48	54	67	0	2	4.01	3.722	5.734	0	0.179	4.48867	0.0895	-5.64826	3.60607e-07	3.42716e-06	SCSFRI_TO_T_00047990
MSTRG.85604.1	116	25	36	0	0	7.817	1.372	2.494	0	0	3.89433	0.001	-11.9272	3.662e-07	3.47135e-06	MSTRG.85604
MSTRG.48781.1	20	20	28	142	91	1.088	0.895	1.565	8.786	5.41	1.18267	7.098	2.58537	3.67266e-07	3.47251e-06	MSTRG.48781
MSTRG.33050.1	407	532	331	132	150	13.391	14.4	11.186	4.938	5.392	12.9923	5.165	-1.33082	3.69371e-07	3.48345e-06	MSTRG.33050
MSTRG.99864.1	464	656	365	123	170	36.834	42.842	29.761	11.102	14.744	36.479	12.923	-1.49713	3.72368e-07	3.50274e-06	MSTRG.99864
MSTRG.13461.2	34	44	54	192	150	0.849	0.907	1.396	5.498	4.127	1.05067	4.8125	2.19548	3.85689e-07	3.61879e-06	SCSFRI_TO_T_00013162
MSTRG.17074.1	31	43	30	148	131	0.666	0.76	0.662	3.618	3.077	0.696	3.3475	2.26592	3.90244e-07	3.65221e-06	MSTRG.17074
MSTRG.86360.3	221	233	286	631	581	0.401	0.348	0.533	1.301	1.151	0.427333	1.226	1.52053	4.02049e-07	3.75244e-06	MSTRG.86360
MSTRG.36994.1	87	85	138	405	302	0.292	0.235	0.476	1.548	1.109	0.334333	1.3285	1.99044	4.02995e-07	3.75244e-06	MSTRG.36994
MSTRG.36603.5	28	31	64	197	197	0.548	0.51	1.311	4.466	4.293	0.789667	4.3795	2.47145	4.13658e-07	3.842e-06	SCSFRI_TO_T_00138792
MSTRG.2655.1	378	482	533	1248	1055	0.804	0.843	1.164	3.018	2.451	0.937	2.7345	1.54516	4.31931e-07	4.00162e-06	SCSFRI_TO_T_00098066
MSTRG.59342.3	49	55	64	197	172	1.455	1.352	1.957	6.716	5.648	1.588	6.182	1.96086	4.92171e-07	4.54826e-06	SCSFRI_TO_T_00016509
MSTRG.48092.1	36	46	59	171	176	1.001	1.045	1.65	5.348	5.264	1.232	5.306	2.10662	4.96173e-07	4.57374e-06	MSTRG.48092
MSTRG.91047.1	93	71	115	299	283	1.512	0.95	1.92	5.527	5.026	1.46067	5.2765	1.85295	4.99024e-07	4.58852e-06	SCSFRI_TO_T_00079449
MSTRG.26875.2	6	12	12	72	74	0.268	0.399	0.503	3.441	3.383	0.39	3.412	3.12907	5.11704e-07	4.69338e-06	SCSFRI_TO_T_00020698
MSTRG.25955.1	45	72	57	286	173	0.664	0.874	0.864	4.8	2.79	0.800667	3.795	2.24483	5.16248e-07	4.72329e-06	MSTRG.25955
MSTRG.30935.9	139	254	290	801	732	1.436	2.164	3.082	9.441	8.289	2.22733	8.865	1.9928	5.40077e-07	4.92904e-06	SCSFRI_TO_T_00048631
MSTRG.105236.1	3	1	1	67	30	0.116	0.032	0.04	2.933	1.262	0.0626667	2.0975	5.06483	5.75164e-07	5.23627e-06	SCSFRI_TO_T_00064207
MSTRG.3295.2	20	24	24	125	89	0.526	0.531	0.664	3.804	2.612	0.573667	3.208	2.48339	5.79554e-07	5.26321e-06	SCSFRI_TO_T_00137942
MSTRG.70281.1	46	47	74	205	196	2.189	1.843	3.609	11.057	10.17	2.547	10.6135	2.05903	5.87065e-07	5.31829e-06	SCSFRI_TO_T_00021502
MSTRG.104553.1	27	39	33	140	123	0.378	0.45	0.475	2.231	1.884	0.434333	2.0575	2.24402	5.89016e-07	5.32286e-06	SCSFRI_TO_T_00143243
MSTRG.87549.1	41	47	53	140	215	1.833	1.709	2.407	7.012	10.362	1.983	8.687	2.13117	6.25642e-07	5.63998e-06	MSTRG.87549
MSTRG.86360.1	230	211	252	601	506	0.586	0.442	0.659	1.74	1.407	0.562333	1.5735	1.48448	6.58125e-07	5.91829e-06	MSTRG.86360
MSTRG.40678.2	37	53	40	181	141	1.076	1.269	1.202	5.978	4.457	1.18233	5.2175	2.14172	7.28628e-07	6.53633e-06	SCSFRI_TO_T_00102942
MSTRG.39929.1	27	25	34	142	104	0.258	0.197	0.334	1.545	1.088	0.263	1.3165	2.32357	7.31144e-07	6.54294e-06	MSTRG.39929
MSTRG.54898.5	167	0	0	0	0	5.921	0	0	0	0	1.97367	0.001	-10.9467	8.01949e-07	7.15915e-06	MSTRG.54898
MSTRG.73019.3	94	111	102	314	252	1.243	1.197	1.381	4.697	3.63	1.27367	4.1635	1.70881	8.29957e-07	7.36217e-06	SCSFRI_TO_T_00030296
MSTRG.56395.1	29	48	24	160	139	1.619	2.189	1.361	10.062	8.376	1.723	9.219	2.41969	8.31512e-07	7.36217e-06	SCSFRI_TO_T_00127891
MSTRG.12582.1	13	12	12	91	62	0.232	0.176	0.22	1.85	1.211	0.209333	1.5305	2.87013	8.32334e-07	7.36217e-06	MSTRG.12582
MSTRG.42302.1	28	21	37	129	120	1.307	0.811	1.773	6.893	6.153	1.297	6.523	2.33036	8.32698e-07	7.36217e-06	MSTRG.42302
MSTRG.12410.1	301	370	377	766	827	1.194	1.208	1.536	3.457	3.583	1.31267	3.52	1.42307	8.55745e-07	7.5478e-06	SCSFRI_TO_T_00057194
MSTRG.71641.2	16	31	46	224	130	0.433	0.688	1.289	6.921	3.849	0.803333	5.385	2.74488	8.69474e-07	7.65054e-06	SCSFRI_TO_T_00089074
MSTRG.1950.1	262	301	189	54	87	5.233	4.946	3.877	1.226	1.898	4.68533	1.562	-1.58476	8.80859e-07	7.73222e-06	SCSFRI_TO_T_00035405
MSTRG.13461.1	60	90	100	364	232	1.398	1.72	2.381	9.591	5.874	1.833	7.7325	2.07673	9.07403e-07	7.94625e-06	SCSFRI_TO_T_00013165
MSTRG.93675.1	24	44	23	154	127	1.842	2.778	1.813	13.438	10.648	2.14433	12.043	2.48959	9.10827e-07	7.9573e-06	MSTRG.93675
MSTRG.59925.1	24	33	39	159	114	0.367	0.415	0.612	2.764	1.904	0.464667	2.334	2.32854	9.30481e-07	8.10973e-06	MSTRG.59925
MSTRG.21159.1	5	3	5	46	53	0.161	0.079	0.165	1.684	1.864	0.135	1.774	3.71597	9.47898e-07	8.24201e-06	MSTRG.21159
MSTRG.66925.1	561	844	924	1916	2161	14.447	17.881	24.441	56.101	60.799	18.923	58.45	1.62706	9.65263e-07	8.36693e-06	MSTRG.66925
MSTRG.101354.2	60	73	78	252	190	2.25	2.261	3.012	10.761	7.792	2.50767	9.2765	1.88723	9.70545e-07	8.36693e-06	MSTRG.101354
MSTRG.96318.1	99	110	195	486	439	0.409	0.374	0.828	2.284	1.982	0.537	2.133	1.98989	9.71187e-07	8.36693e-06	MSTRG.96318
MSTRG.11691.1	54	116	163	529	447	1.151	2.034	3.587	12.845	10.436	2.25733	11.6405	2.36646	9.71364e-07	8.36693e-06	SCSFRI_TO_T_00114745
MSTRG.57710.1	207	262	235	690	509	7.51	7.82	8.757	28.463	20.175	8.029	24.319	1.59879	9.86013e-07	8.47326e-06	MSTRG.57710
MSTRG.40036.2	13	8	8	59	80	0.183	0.094	0.113	0.931	1.216	0.13	1.0735	3.04574	9.91541e-07	8.5009e-06	SCSFRI_TO_T_00115774
MSTRG.33862.3	0	0	0	32	26	0	0	0	3.004	2.405	0.001	2.7045	11.4011	1.02456e-06	8.76354e-06	MSTRG.33862
MSTRG.4495.4	84	101	39	295	327	3.022	2.962	1.431	12.009	12.79	2.47167	12.3995	2.32673	1.08593e-06	9.26695e-06	SCSFRI_TO_T_00017791
MSTRG.55231.1	33	29	57	141	213	0.496	0.359	0.88	2.409	3.497	0.578333	2.953	2.35221	1.21825e-06	1.03721e-05	MSTRG.55231
MSTRG.7636.2	20	28	22	104	100	1.217	1.349	1.327	7.044	6.521	1.29767	6.7825	2.3859	1.22554e-06	1.041e-05	SCSFRI_TO_T_00074130
MSTRG.5993.2	36	45	68	227	165	0.521	0.536	1.011	3.75	2.613	0.689333	3.1815	2.20643	1.27028e-06	1.07652e-05	MSTRG.5993
MSTRG.21221.1	24	31	20	142	92	0.883	0.938	0.756	5.938	3.697	0.859	4.8175	2.48755	1.30777e-06	1.10575e-05	MSTRG.21221
MSTRG.14836.3	73	125	83	348	268	1.849	2.607	2.158	10.007	7.41	2.20467	8.7085	1.98186	1.34149e-06	1.13165e-05	SCSFRI_TO_T_00045159
MSTRG.87020.1	50	75	103	311	244	0.582	0.718	1.231	4.115	3.102	0.843667	3.6085	2.09665	1.34796e-06	1.13451e-05	MSTRG.87020
MSTRG.49205.1	121	120	133	371	285	1.27	1.036	1.434	4.428	3.269	1.24667	3.8485	1.62622	1.36943e-06	1.14995e-05	MSTRG.49205
MSTRG.82939.5	3911	1322	1162	47	154	48.088	13.374	14.678	0.655	2.072	25.38	1.3635	-4.21831	1.38207e-06	1.15792e-05	MSTRG.82939
MSTRG.83076.2	93	103	181	487	378	1.019	0.927	2.044	6.085	4.533	1.33	5.309	1.99701	1.62927e-06	1.36192e-05	MSTRG.83076
MSTRG.54316.1	97	134	93	346	279	8.392	9.514	8.267	33.877	26.201	8.72433	30.039	1.78372	1.64014e-06	1.3679e-05	SCSFRI_TO_T_00135995
MSTRG.64431.3	6	12	17	72	88	0.453	0.706	1.249	5.875	6.897	0.802667	6.386	2.99204	1.73934e-06	1.44735e-05	SCSFRI_TO_T_00037426
MSTRG.62699.1	4	1	1	39	46	0.197	0.041	0.068	2.167	2.481	0.102	2.324	4.50997	1.78437e-06	1.48147e-05	SCSFRI_TO_T_00139040
MSTRG.49239.1	4	7	2	45	58	0.282	0.38	0.18	3.607	4.467	0.280667	4.037	3.84635	1.84957e-06	1.53215e-05	MSTRG.49239
MSTRG.17620.2	90	128	157	440	332	5.891	6.868	10.489	32.59	23.64	7.74933	28.115	1.8592	1.92335e-06	1.58968e-05	MSTRG.17620
MSTRG.431.1	23	10	24	130	87	0.247	0.086	0.258	1.576	1.008	0.197	1.292	2.71334	1.96548e-06	1.62086e-05	MSTRG.431
MSTRG.262.1	7	4	0	44	82	0.509	0.231	0.021	3.904	6.938	0.253667	5.421	4.41755	2.03011e-06	1.67041e-05	MSTRG.262
MSTRG.82851.2	97	102	59	289	258	4.228	3.685	2.641	14.394	12.329	3.518	13.3615	1.92525	2.08222e-06	1.70593e-05	MSTRG.82851
MSTRG.32891.1	181	236	138	45	59	6.736	7.226	5.275	1.904	2.399	6.41233	2.1515	-1.57551	2.08255e-06	1.70593e-05	MSTRG.32891
MSTRG.39943.1	1	4	3	36	52	0.057	0.189	0.177	2.349	3.261	0.141	2.805	4.31423	2.12667e-06	1.7382e-05	MSTRG.39943
MSTRG.48092.5	3401	4762	2586	1138	1444	187.74	216.267	146.638	71.411	87.108	183.548	79.2595	-1.2115	2.14307e-06	1.74772e-05	MSTRG.48092
MSTRG.99726.1	64	96	81	259	220	0.957	1.179	1.244	4.405	3.604	1.12667	4.0045	1.82956	2.18308e-06	1.77641e-05	SCSFRI_TO_T_00142802
MSTRG.29330.1	46	28	53	182	146	0.578	0.291	0.691	2.604	2.001	0.52	2.3025	2.14662	2.21602e-06	1.79923e-05	MSTRG.29330
MSTRG.77400.2	1	5	6	66	41	0.053	0.232	0.329	3.997	2.387	0.204667	3.192	3.96311	2.26403e-06	1.83416e-05	SCSFRI_TO_T_00000593
MSTRG.79134.2	125	140	212	504	424	0.454	0.419	0.793	2.088	1.687	0.555333	1.8875	1.76505	2.30076e-06	1.85983e-05	MSTRG.79134
MSTRG.95134.1	228	245	254	529	524	6.522	5.765	7.463	17.205	16.375	6.58333	16.79	1.35071	2.33121e-06	1.88031e-05	MSTRG.95134
MSTRG.19824.2	33	69	46	197	180	0.258	0.439	0.367	1.733	1.523	0.354667	1.628	2.19857	2.39694e-06	1.92909e-05	MSTRG.19824
MSTRG.62807.2	3	2	6	40	55	0.132	0.083	0.317	2.271	3.007	0.177333	2.639	3.89546	2.41146e-06	1.93654e-05	SCSFRI_TO_T_00010904
MSTRG.8418.1	25	32	25	104	111	0.575	0.605	0.59	2.718	2.787	0.59	2.7525	2.22196	2.45625e-06	1.96821e-05	MSTRG.8418
MSTRG.15053.1	3	6	14	92	57	0.053	0.098	0.294	2.107	1.244	0.148333	1.6755	3.49768	2.65389e-06	2.12196e-05	MSTRG.15053
MSTRG.42992.6	102	105	81	6	24	3.266	2.766	2.666	0.207	0.859	2.89933	0.533	-2.44351	2.66593e-06	2.12696e-05	MSTRG.42992
MSTRG.46098.1	22	33	29	137	97	0.933	1.152	1.263	6.607	4.495	1.116	5.551	2.31441	2.6856e-06	2.13802e-05	MSTRG.46098
MSTRG.95237.4	44	60	48	204	142	2.987	3.359	3.326	15.754	10.525	3.224	13.1395	2.02699	2.82846e-06	2.24688e-05	SCSFRI_TO_T_00144252
MSTRG.62691.1	260	327	302	740	612	2.183	2.259	2.605	7.065	5.614	2.349	6.3395	1.43232	2.84148e-06	2.25236e-05	MSTRG.62691
MSTRG.361.1	1160	1364	726	354	410	81.922	79.258	52.642	28.415	31.634	71.274	30.0245	-1.24724	2.89654e-06	2.29107e-05	MSTRG.361
MSTRG.33319.1	17	21	25	117	79	0.495	0.51	0.752	3.98	2.577	0.585667	3.2785	2.48488	3.13723e-06	2.47612e-05	MSTRG.33319
MSTRG.72766.1	49	50	46	139	163	1.724	1.447	1.662	5.559	6.264	1.611	5.9115	1.87557	3.18814e-06	2.51092e-05	MSTRG.72766
MSTRG.81707.1	3	10	8	63	57	0.12	0.328	0.328	2.86	2.486	0.258667	2.673	3.36929	3.2293e-06	2.5379e-05	SCSFRI_TO_T_00102334
MSTRG.10386.1	434	567	529	1507	1011	8.638	9.284	10.814	34.103	21.983	9.57867	28.043	1.54974	3.27073e-06	2.56498e-05	MSTRG.10386
MSTRG.48923.1	122	118	195	448	391	0.493	0.393	0.811	2.061	1.727	0.565667	1.894	1.74341	3.44749e-06	2.69784e-05	MSTRG.48923
MSTRG.56886.3	60	89	147	419	323	0.221	0.272	0.558	1.758	1.302	0.350333	1.53	2.12673	3.56362e-06	2.7828e-05	MSTRG.56886
MSTRG.40421.5	2	2	9	46	68	0.067	0.074	0.345	1.983	2.793	0.162	2.388	3.88174	3.61708e-06	2.81857e-05	MSTRG.40421
MSTRG.43691.1	25	42	34	130	124	0.399	0.552	0.558	2.362	2.164	0.503	2.263	2.16961	3.69582e-06	2.87383e-05	MSTRG.43691
MSTRG.87448.1	10	16	21	87	80	0.412	0.542	0.888	4.071	3.597	0.614	3.834	2.64254	3.73572e-06	2.89873e-05	MSTRG.87448
MSTRG.75289.1	17	15	16	82	72	1.653	1.2	1.598	9.064	7.648	1.48367	8.356	2.49365	3.81114e-06	2.95103e-05	MSTRG.75289
MSTRG.69240.2	226	344	322	724	730	3.538	4.425	5.185	12.889	12.484	4.38267	12.6865	1.53341	3.82248e-06	2.95359e-05	SCSFRI_TO_T_00145152
MSTRG.76624.1	61	79	65	213	182	1.426	1.519	1.56	5.66	4.647	1.50167	5.1535	1.77899	3.88624e-06	2.99656e-05	SCSFRI_TO_T_00067369
MSTRG.79134.1	17	23	20	93	83	0.689	0.763	0.817	4.194	3.604	0.756333	3.899	2.36601	3.92944e-06	3.02353e-05	MSTRG.79134
MSTRG.17524.3	30	36	61	153	179	0.482	0.478	0.998	2.787	3.137	0.652667	2.962	2.18215	3.98513e-06	3.05838e-05	SCSFRI_TO_T_00023855
MSTRG.5936.1	20	24	30	134	85	0.441	0.436	0.68	3.363	2.05	0.519	2.7065	2.38262	3.99136e-06	3.05838e-05	MSTRG.5936
MSTRG.98403.1	31	21	35	109	121	0.638	0.355	0.739	2.549	2.719	0.577333	2.634	2.18978	4.06579e-06	3.10893e-05	SCSFRI_TO_T_00090515
MSTRG.41985.1	169	198	163	501	373	1.658	1.593	1.642	5.586	3.996	1.631	4.791	1.55457	4.16738e-06	3.18001e-05	MSTRG.41985
MSTRG.88811.5	1336308	1378444	1842164	538952	757166	126371	107241	178934	57948.7	78226.3	137515	68087.5	-1.01413	4.2153e-06	3.20991e-05	MSTRG.88811
MSTRG.57263.1	184	322	242	780	602	2.3	3.311	3.107	11.085	8.221	2.906	9.653	1.73194	4.37722e-06	3.32632e-05	SCSFRI_TO_T_00091944
MSTRG.53372.1	356	476	434	1058	856	5.031	5.533	6.295	16.987	13.206	5.61967	15.0965	1.42566	4.399e-06	3.33598e-05	SCSFRI_TO_T_00104107
MSTRG.82939.1	4621	1225	1041	81	160	54.396	11.865	12.587	1.089	2.06	26.2827	1.5745	-4.06115	4.50725e-06	3.41104e-05	MSTRG.82939
MSTRG.105379.1	96	81	120	320	244	1.609	1.117	2.066	6.098	4.468	1.59733	5.283	1.72569	4.64957e-06	3.51153e-05	MSTRG.105379
MSTRG.69680.3	72	133	83	334	277	2.426	3.702	2.883	12.867	10.241	3.00367	11.554	1.9436	4.68444e-06	3.53061e-05	MSTRG.69680
MSTRG.17620.7	225	296	436	1163	780	5.523	5.96	10.98	32.394	20.883	7.48767	26.6385	1.83092	4.87458e-06	3.6664e-05	MSTRG.17620
MSTRG.60736.2	28	47	50	190	130	0.51	0.698	0.924	3.894	2.546	0.710667	3.22	2.17982	5.11851e-06	3.84201e-05	MSTRG.60736
MSTRG.49481.2	20	34	25	119	98	1.435	2.007	1.819	9.665	7.702	1.75367	8.6835	2.3079	5.26758e-06	3.94586e-05	MSTRG.49481
MSTRG.78490.5	117	222	154	581	421	4.159	6.526	5.656	23.584	16.399	5.447	19.9915	1.87585	5.42061e-06	4.05187e-05	SCSFRI_TO_T_00115376
MSTRG.85098.1	25	10	21	88	106	0.523	0.177	0.441	2.085	2.406	0.380333	2.2455	2.5617	5.43114e-06	4.05187e-05	MSTRG.85098
MSTRG.10701.1	41	32	58	144	168	1.9	1.22	2.76	7.586	8.504	1.96	8.045	2.03724	5.60357e-06	4.16912e-05	MSTRG.10701
MSTRG.17618.1	74	110	116	254	326	6.192	7.56	9.973	24.085	29.689	7.90833	26.887	1.76546	5.61097e-06	4.16912e-05	MSTRG.17618
MSTRG.84983.1	9	26	14	121	77	0.295	0.7	0.471	4.505	2.755	0.488667	3.63	2.89305	5.65676e-06	4.18623e-05	SCSFRI_TO_T_00058649
MSTRG.87896.2	24	27	18	98	92	1.892	1.752	1.439	8.781	7.921	1.69433	8.351	2.30123	5.69532e-06	4.20181e-05	SCSFRI_TO_T_00144359
MSTRG.11062.1	14	28	58	227	157	0.223	0.366	0.947	4.103	2.727	0.512	3.415	2.73767	5.70103e-06	4.20181e-05	MSTRG.11062
MSTRG.77435.1	75	108	106	319	235	2.525	3.011	3.677	12.235	8.648	3.071	10.4415	1.76555	5.71209e-06	4.20181e-05	MSTRG.77435
MSTRG.17734.1	12	13	16	95	57	0.32	0.285	0.438	2.878	1.659	0.347667	2.2685	2.70596	5.76823e-06	4.23464e-05	MSTRG.17734
MSTRG.40016.1	4	23	21	124	106	0.074	0.349	0.398	2.6	2.135	0.273667	2.3675	3.11287	5.89472e-06	4.31888e-05	MSTRG.40016
MSTRG.82939.3	4471	1465	1155	97	217	64.161	17.297	17.021	1.581	3.41	32.8263	2.4955	-3.71745	5.92039e-06	4.32906e-05	MSTRG.82939
MSTRG.43596.3	38	34	46	114	164	1.301	0.977	1.632	4.494	6.199	1.30333	5.3465	2.03639	6.0608e-06	4.42294e-05	SCSFRI_TO_T_00110223
MSTRG.91438.1	2	9	6	83	39	0.057	0.21	0.175	2.677	1.209	0.147333	1.943	3.72113	6.2201e-06	4.5302e-05	SCSFRI_TO_T_00008674
MSTRG.88104.2	566	643	634	1347	1135	4.159	3.887	4.78	11.25	9.105	4.27533	10.1775	1.25127	6.45379e-06	4.69112e-05	MSTRG.88104
MSTRG.29876.1	23	24	41	133	108	0.332	0.285	0.608	2.182	1.702	0.408333	1.942	2.24972	6.51019e-06	4.72277e-05	SCSFRI_TO_T_00007487
MSTRG.19030.2	435	533	629	1276	1113	2.454	2.474	3.645	8.183	6.859	2.85767	7.521	1.39609	6.71161e-06	4.85931e-05	MSTRG.19030
MSTRG.22541.2	15	22	6	113	74	0.253	0.306	0.096	2.186	1.371	0.218333	1.7785	3.02606	6.97204e-06	5.03795e-05	SCSFRI_TO_T_00027210
MSTRG.86765.2	88	92	110	250	240	0.902	0.774	1.155	2.896	2.673	0.943667	2.7845	1.56107	7.27834e-06	5.24897e-05	MSTRG.86765
MSTRG.2588.1	5	7	7	52	46	0.136	0.156	0.195	1.606	1.365	0.162333	1.4855	3.19392	7.58602e-06	5.46015e-05	MSTRG.2588
MSTRG.84989.2	1465	1538	1047	360	628	243.772	210.599	178.962	68.114	114.092	211.111	91.103	-1.21243	7.66478e-06	5.50606e-05	SCSFRI_TO_T_00138034
MSTRG.36299.2	61	39	93	218	254	0.522	0.277	0.818	2.12	2.374	0.539	2.247	2.05964	7.73209e-06	5.54359e-05	SCSFRI_TO_T_00129881
MSTRG.30452.10	91	153	273	817	552	3.736	5.189	11.561	38.293	24.859	6.82867	31.576	2.20915	7.9636e-06	5.69847e-05	MSTRG.30452
MSTRG.18415.2	528	596	477	112	239	19.96	18.548	18.531	4.832	9.875	19.013	7.3535	-1.37048	8.0008e-06	5.71397e-05	MSTRG.18415
MSTRG.11902.1	144	215	132	25	55	5.081	6.241	4.784	1.003	2.12	5.36867	1.5615	-1.78163	8.1122e-06	5.7823e-05	MSTRG.11902
MSTRG.101834.1	110	187	181	531	386	3.116	4.357	5.266	17.1	11.944	4.24633	14.522	1.77395	8.14343e-06	5.79333e-05	MSTRG.101834
MSTRG.47738.1	32	32	48	175	110	0.352	0.29	0.543	2.19	1.323	0.395	1.7565	2.15278	8.16281e-06	5.79591e-05	SCSFRI_TO_T_00073177
MSTRG.67995.2	7	33	12	149	98	0.115	0.436	0.188	2.686	1.691	0.246333	2.1885	3.15126	8.30932e-06	5.88857e-05	SCSFRI_TO_T_00113508
MSTRG.83743.1	51	42	91	214	226	0.458	0.31	0.839	2.184	2.216	0.535667	2.2	2.0381	8.45013e-06	5.97684e-05	SCSFRI_TO_T_00122039
MSTRG.49472.3	422	504	759	1437	1448	20.948	20.606	38.689	81.109	78.532	26.7477	79.8205	1.57735	8.61354e-06	6.08073e-05	MSTRG.49472
MSTRG.98765.1	4	10	12	57	67	0.058	0.132	0.202	1.057	1.205	0.130667	1.131	3.11364	8.88227e-06	6.25843e-05	MSTRG.98765
MSTRG.48872.1	12	18	32	123	90	0.109	0.134	0.298	1.269	0.893	0.180333	1.081	2.58363	8.92395e-06	6.27577e-05	MSTRG.48872
MSTRG.98370.1	57	95	80	294	196	1.25	1.714	1.802	7.332	4.697	1.58867	6.0145	1.92063	9.20521e-06	6.46121e-05	SCSFRI_TO_T_00090575
MSTRG.54591.1	119	131	157	313	337	0.949	0.859	1.286	2.837	2.936	1.03133	2.8865	1.48481	9.46212e-06	6.62889e-05	SCSFRI_TO_T_00032336
MSTRG.85084.1	49	55	81	203	180	4.038	3.729	6.856	19.02	16.206	4.87433	17.613	1.85336	9.74181e-06	6.81186e-05	SCSFRI_TO_T_00028650
MSTRG.81664.1	6	10	10	62	51	0.484	0.664	0.829	5.687	4.495	0.659	5.091	2.9496	9.87809e-06	6.89405e-05	MSTRG.81664
MSTRG.7335.1	16	28	21	102	84	0.3	0.433	0.405	2.178	1.723	0.379333	1.9505	2.36231	1.03799e-05	7.2169e-05	SCSFRI_TO_T_00085058
MSTRG.7805.2	45	86	108	293	263	0.429	0.672	1.054	3.178	2.744	0.718333	2.961	2.04336	1.04114e-05	7.22515e-05	MSTRG.7805
MSTRG.49320.1	15	27	30	131	86	1.295	1.917	2.66	12.856	8.11	1.95733	10.483	2.42109	1.06762e-05	7.39492e-05	MSTRG.49320
MSTRG.55991.1	80	104	130	279	287	3.647	3.909	6.113	14.52	14.362	4.55633	14.441	1.66423	1.0773e-05	7.44797e-05	MSTRG.55991
MSTRG.13305.1	6	9	4	80	35	0.314	0.388	0.215	4.763	2.002	0.305667	3.3825	3.46806	1.08764e-05	7.49128e-05	SCSFRI_TO_T_00038745
MSTRG.17335.1	27	72	42	160	239	0.946	2.057	1.511	6.336	9.118	1.50467	7.727	2.36046	1.106e-05	7.60346e-05	MSTRG.17335
MSTRG.67319.1	0	3	2	49	27	0	0.174	0.145	3.935	2.084	0.106333	3.0095	4.82286	1.11846e-05	7.67478e-05	SCSFRI_TO_T_00141257
MSTRG.35259.2	13	14	20	98	61	1.227	1.063	1.911	10.598	6.339	1.40033	8.4685	2.59634	1.17036e-05	8.01597e-05	SCSFRI_TO_T_00074732
MSTRG.11767.1	3	13	10	63	67	0.102	0.336	0.323	2.259	2.298	0.253667	2.2785	3.16708	1.21874e-05	8.33117e-05	MSTRG.11767
MSTRG.38387.2	50	49	47	118	223	1.689	1.359	1.627	4.532	8.246	1.55833	6.389	2.03559	1.22091e-05	8.33117e-05	MSTRG.38387
MSTRG.493.1	71	145	138	422	326	1.764	2.964	3.522	11.922	8.849	2.75	10.3855	1.91707	1.22356e-05	8.33383e-05	MSTRG.493
MSTRG.18403.2	38	39	58	123	199	0.114	0.096	0.179	0.421	0.654	0.129667	0.5375	2.05146	1.24823e-05	8.48615e-05	SCSFRI_TO_T_00038607
MSTRG.80614.1	0	0	0	31	15	0	0	0	1.609	0.748	0.001	1.1785	10.2027	1.25335e-05	8.50522e-05	MSTRG.80614
MSTRG.33955.1	74	84	95	216	215	0.226	0.211	0.298	0.751	0.718	0.245	0.7345	1.58398	1.30568e-05	8.83134e-05	MSTRG.33955
MSTRG.102654.1	0	1	2	43	25	0	0.06	0.151	3.585	2.003	0.0703333	2.794	5.31198	1.30621e-05	8.83134e-05	SCSFRI_TO_T_00130341
MSTRG.4983.2	105	96	134	300	264	12.222	9.208	16.008	39.579	33.522	12.4793	36.5505	1.55035	1.31918e-05	8.90266e-05	MSTRG.4983
MSTRG.68523.1	95	84	95	261	205	6.174	4.477	6.282	19.211	14.522	5.64433	16.8665	1.57929	1.34057e-05	9.03042e-05	MSTRG.68523
MSTRG.17620.15	184	342	414	1165	798	6.642	10.126	15.33	47.713	31.403	10.6993	39.558	1.88645	1.34393e-05	9.03654e-05	MSTRG.17620
MSTRG.26546.3	43	45	43	189	110	2.239	1.908	2.288	11.093	6.224	2.145	8.6585	2.01314	1.37975e-05	9.26041e-05	SCSFRI_TO_T_00040701
MSTRG.2770.2	17	6	9	66	69	0.448	0.132	0.248	1.975	1.99	0.276	1.9825	2.84458	1.38774e-05	9.29707e-05	MSTRG.2770
MSTRG.65897.1	14	17	9	66	72	0.289	0.288	0.191	1.548	1.622	0.256	1.585	2.63027	1.42198e-05	9.5092e-05	SCSFRI_TO_T_00056094
MSTRG.67494.1	8	13	19	105	56	0.35	0.467	0.853	5.217	2.674	0.556667	3.9455	2.82532	1.42573e-05	9.51697e-05	MSTRG.67494
MSTRG.58873.1	37	40	52	199	112	1.072	0.953	1.547	6.553	3.532	1.19067	5.0425	2.08237	1.44781e-05	9.64681e-05	MSTRG.58873
MSTRG.17620.18	187	266	406	1035	713	10.824	12.673	24.121	68.122	45.113	15.8727	56.6175	1.8347	1.51193e-05	0.000100559	MSTRG.17620
MSTRG.42021.2	153	155	190	411	349	0.771	0.645	0.985	2.363	1.924	0.800333	2.1435	1.4213	1.51862e-05	0.000100821	MSTRG.42021
MSTRG.86947.1	5	3	3	46	33	0.183	0.09	0.113	1.916	1.32	0.128667	1.618	3.6525	1.55049e-05	0.000102752	SCSFRI_TO_T_00012885
MSTRG.83741.1	65	54	88	193	207	0.629	0.43	0.875	2.123	2.188	0.644667	2.1555	1.7414	1.56603e-05	0.000103595	SCSFRI_TO_T_00122039
MSTRG.80479.2	48	40	83	220	178	0.389	0.265	0.688	2.03	1.573	0.447333	1.8015	2.00978	1.5746e-05	0.000103974	SCSFRI_TO_T_00115100
MSTRG.69986.3	25	23	23	94	83	0.652	0.488	0.631	2.796	2.376	0.590333	2.586	2.13112	1.63962e-05	0.000108074	SCSFRI_TO_T_00055870
MSTRG.46092.1	24	57	59	191	170	0.304	0.595	0.768	2.753	2.355	0.555667	2.554	2.20047	1.6463e-05	0.00010832	SCSFRI_TO_T_00113007
MSTRG.88812.2	995	1873	1444	333	622	110.699	171.512	165.075	42.08	75.685	149.095	58.8825	-1.34032	1.68597e-05	0.000110732	MSTRG.88812
MSTRG.33319.2	22	17	35	112	95	0.373	0.236	0.606	2.113	1.726	0.405	1.9195	2.24474	1.69675e-05	0.000111241	MSTRG.33319
MSTRG.34962.1	10	13	11	80	48	0.475	0.508	0.536	4.319	2.49	0.506333	3.4045	2.74928	1.75744e-05	0.000115016	SCSFRI_TO_T_00127470
MSTRG.45852.4	74	86	107	256	215	0.962	0.91	1.421	3.761	3.034	1.09767	3.3975	1.63003	1.7626e-05	0.000115148	MSTRG.45852
MSTRG.15999.8	12	21	29	99	90	0.65	0.95	1.613	6.097	5.326	1.071	5.7115	2.41491	1.80161e-05	0.00011728	SCSFRI_TO_T_00141239
MSTRG.63826.1	105	116	136	289	274	1.557	1.415	2.071	4.873	4.439	1.681	4.656	1.46977	1.81193e-05	0.000117743	MSTRG.63826
MSTRG.47731.2	21	32	31	163	80	1.139	1.461	1.768	10.222	4.817	1.456	7.5195	2.36863	1.85079e-05	0.000120057	MSTRG.47731
MSTRG.97215.1	20	13	30	88	101	1.505	0.829	2.363	7.656	8.375	1.56567	8.0155	2.35602	1.90737e-05	0.000123509	MSTRG.97215
MSTRG.62102.1	86	137	115	325	269	6.499	8.517	8.926	27.925	22.209	7.98067	25.067	1.65121	1.91593e-05	0.000123845	MSTRG.62102
MSTRG.88644.2	11	10	14	71	53	0.498	0.373	0.668	3.657	2.623	0.513	3.14	2.61373	1.9375e-05	0.00012502	MSTRG.88644
MSTRG.46463.1	89	93	111	211	307	2.716	2.318	3.469	7.282	10.188	2.83433	8.735	1.6238	1.97701e-05	0.000127345	MSTRG.46463
MSTRG.30449.1	16	20	24	119	65	0.918	0.968	1.442	7.91	4.148	1.10933	6.029	2.44223	1.98127e-05	0.000127397	MSTRG.30449
MSTRG.76080.1	5	2	9	56	43	0.18	0.059	0.333	2.296	1.694	0.190667	1.995	3.38726	2.00144e-05	0.000128469	MSTRG.76080
MSTRG.5993.1	21	24	31	107	85	0.976	0.918	1.484	5.622	4.311	1.126	4.9665	2.14102	2.04401e-05	0.000130973	MSTRG.5993
MSTRG.106520.1	10	15	13	73	56	0.229	0.304	0.334	1.994	1.462	0.289	1.728	2.57996	2.07965e-05	0.000133025	MSTRG.106520
MSTRG.103221.1	87	136	134	333	289	1.899	2.442	3.004	8.263	6.89	2.44833	7.5765	1.62973	2.1004e-05	0.000134119	SCSFRI_TO_T_00139544
MSTRG.25944.2	108	118	130	272	273	2.479	2.231	3.067	7.094	6.836	2.59233	6.965	1.42587	2.12354e-05	0.000135362	MSTRG.25944
MSTRG.90558.1	7	13	4	72	47	0.283	0.437	0.168	3.395	2.145	0.296	2.77	3.22622	2.14886e-05	0.000136739	SCSFRI_TO_T_00144543
MSTRG.94939.1	61	79	54	169	194	3.095	3.287	2.823	9.721	10.719	3.06833	10.22	1.73587	2.16691e-05	0.00013765	SCSFRI_TO_T_00038540
MSTRG.22842.1	38	31	58	126	173	0.401	0.268	0.633	1.507	1.993	0.434	1.75	2.01159	2.19389e-05	0.000139123	SCSFRI_TO_T_00124815
MSTRG.60638.1	59	66	79	205	166	0.505	0.465	0.695	1.997	1.554	0.555	1.7755	1.67767	2.27819e-05	0.00014422	SCSFRI_TO_T_00023734
MSTRG.49590.1	13	12	7	95	43	0.573	0.435	0.317	4.762	2.071	0.441667	3.4165	2.95149	2.32319e-05	0.000146564	SCSFRI_TO_T_00138923
MSTRG.69347.2	94	89	200	348	560	2.767	2.155	6.046	11.645	18.006	3.656	14.8255	2.01974	2.32966e-05	0.000146721	MSTRG.69347
MSTRG.52162.1	909	2202	881	398	384	55.783	111.171	55.532	27.77	25.745	74.162	26.7575	-1.47074	2.37318e-05	0.000149016	SCSFRI_TO_T_00049166
MSTRG.87063.3	0	0	0	9	39	0	0	0	0.96	4.011	0.001	2.4855	11.2793	2.3742e-05	0.000149016	MSTRG.87063
MSTRG.47317.1	191	164	294	548	570	0.861	0.608	1.361	2.809	2.808	0.943333	2.8085	1.57396	2.4648e-05	0.000154439	MSTRG.47317
MSTRG.12393.2	65	107	57	12	19	2.318	3.109	2.076	0.47	0.749	2.501	0.6095	-2.03681	2.51673e-05	0.000157157	MSTRG.12393
MSTRG.6046.1	6	5	5	69	28	0.143	0.098	0.123	1.871	0.73	0.121333	1.3005	3.42202	2.53071e-05	0.000157762	MSTRG.6046
MSTRG.17620.8	54	69	102	279	194	2.852	3.012	5.584	16.906	11.292	3.816	14.099	1.88546	2.57708e-05	0.000160381	MSTRG.17620
MSTRG.67995.1	35	26	73	206	164	0.392	0.238	0.851	2.641	2.025	0.493667	2.333	2.24058	2.64588e-05	0.000164384	SCSFRI_TO_T_00113508
MSTRG.210.1	0	0	0	19	21	0	0	0	2.106	2.237	0.001	2.1715	11.0845	2.69182e-05	0.000166956	SCSFRI_TO_T_00019656
MSTRG.75941.1	266	321	227	88	123	5.801	5.759	5.085	2.182	2.931	5.54833	2.5565	-1.11788	2.71209e-05	0.00016793	SCSFRI_TO_T_00022875
MSTRG.80343.2	41	81	113	344	236	2.94	4.786	8.361	28.134	18.561	5.36233	23.3475	2.12234	2.75454e-05	0.000170272	MSTRG.80343
MSTRG.1013.6	14	12	13	60	63	0.724	0.53	0.684	3.557	3.561	0.646	3.559	2.46187	2.85341e-05	0.000176088	SCSFRI_TO_T_00124978
MSTRG.66042.2	52	44	64	141	169	0.254	0.176	0.321	0.784	0.901	0.250333	0.8425	1.75083	2.92823e-05	0.000180403	SCSFRI_TO_T_00056687
MSTRG.18449.1	2	1	4	41	28	0.105	0.043	0.216	2.452	1.609	0.121333	2.0305	4.06479	2.98297e-05	0.000183468	MSTRG.18449
MSTRG.29572.2	3	7	2	52	33	0.178	0.291	0.104	3.191	1.927	0.191	2.559	3.74394	2.98934e-05	0.000183516	SCSFRI_TO_T_00040114
MSTRG.78465.2	164	221	217	593	394	4.273	4.736	5.813	17.547	11.209	4.94067	14.378	1.54109	2.99374e-05	0.000183516	MSTRG.78465
MSTRG.30452.6	40	99	103	393	228	1.403	2.864	3.71	15.669	8.734	2.659	12.2015	2.1981	3.01959e-05	0.000184793	MSTRG.30452
MSTRG.66899.3	108	88	146	311	281	0.647	0.435	0.899	2.114	1.833	0.660333	1.9735	1.57949	3.07784e-05	0.000187733	SCSFRI_TO_T_00029473
MSTRG.88599.1	209	348	281	727	609	5.718	7.833	7.897	22.616	18.204	7.14933	20.41	1.5134	3.12633e-05	0.000190375	MSTRG.88599
MSTRG.97650.1	26	45	46	165	112	0.848	1.206	1.542	6.125	3.983	1.19867	5.054	2.076	3.16279e-05	0.000192277	MSTRG.97650
MSTRG.81768.2	15	7	17	86	57	0.246	0.09	0.298	1.643	1.047	0.211333	1.345	2.67001	3.17412e-05	0.000192647	SCSFRI_TO_T_00102730
MSTRG.34073.1	2	0	3	29	37	0.197	0	0.271	3.373	4.073	0.156	3.723	4.57685	3.19199e-05	0.000193412	MSTRG.34073
MSTRG.57131.1	164	236	145	66	60	4.86	5.753	4.413	2.224	1.942	5.00867	2.083	-1.26576	3.29681e-05	0.000199349	SCSFRI_TO_T_00125143
MSTRG.25529.1	130	177	219	473	400	1.629	1.825	2.819	6.739	5.476	2.091	6.1075	1.54639	3.3008e-05	0.000199349	SCSFRI_TO_T_00004229
MSTRG.34101.1	144	203	214	524	389	1.157	1.344	1.773	4.796	3.424	1.42467	4.11	1.52851	3.3344e-05	0.000201048	SCSFRI_TO_T_00008174
MSTRG.101969.1	257	224	335	674	562	0.827	0.593	1.107	2.466	1.975	0.842333	2.2205	1.39842	3.38694e-05	0.000203882	MSTRG.101969
MSTRG.46641.2	64	62	122	234	289	0.431	0.344	0.84	1.79	2.126	0.538333	1.958	1.86281	3.43403e-05	0.000206379	MSTRG.46641
MSTRG.56583.4	52	32	24	144	121	2.066	1.039	0.962	6.469	5.219	1.35567	5.844	2.10795	3.51838e-05	0.000211073	SCSFRI_TO_T_00128072
MSTRG.17506.2	37	46	58	132	152	3.768	3.855	6.098	15.355	17.02	4.57367	16.1875	1.82346	3.52362e-05	0.000211073	SCSFRI_TO_T_00135876
MSTRG.23153.2	12	18	8	84	54	0.541	0.692	0.369	4.473	2.743	0.534	3.608	2.75629	3.58169e-05	0.000214203	SCSFRI_TO_T_00022114
MSTRG.76310.1	9	9	12	78	41	0.822	0.676	1.126	8.099	4.091	0.874667	6.095	2.80082	3.60384e-05	0.000215177	MSTRG.76310
MSTRG.20870.1	54	70	104	18	16	2.207	2.353	4.365	0.836	0.714	2.975	0.775	-1.94062	3.71916e-05	0.000221703	MSTRG.20870
MSTRG.25857.6	247	147	387	698	963	1.25	0.612	2.011	4.015	5.323	1.291	4.669	1.85462	3.77465e-05	0.000224647	MSTRG.25857
MSTRG.81574.2	16	26	34	118	87	0.304	0.413	0.682	2.629	1.867	0.466333	2.248	2.26921	3.79246e-05	0.000225342	SCSFRI_TO_T_00102587
MSTRG.36309.1	149	142	285	531	567	0.648	0.508	1.274	2.627	2.696	0.81	2.6615	1.71625	3.81432e-05	0.000226275	SCSFRI_TO_T_00129881
MSTRG.20634.1	8	15	9	59	57	0.32	0.497	0.392	2.698	2.491	0.403	2.5945	2.6866	3.8466e-05	0.000227823	SCSFRI_TO_T_00098654
MSTRG.29098.1	23	20	29	115	73	0.529	0.378	0.685	3.005	1.833	0.530667	2.419	2.18853	3.8666e-05	0.000228458	MSTRG.29098
MSTRG.17620.3	96	254	280	852	620	3.3	7.16	9.855	33.214	23.25	6.77167	28.232	2.05975	3.86975e-05	0.000228458	MSTRG.17620
MSTRG.10915.1	20	25	38	127	88	0.504	0.518	0.983	3.636	2.413	0.668333	3.0245	2.17806	4.05454e-05	0.000238984	SCSFRI_TO_T_00104879
MSTRG.74384.1	2	6	1	37	39	0.054	0.134	0.028	1.142	1.157	0.072	1.1495	3.99687	4.06176e-05	0.000239027	MSTRG.74384
MSTRG.51101.1	18	25	34	103	91	0.63	0.716	1.208	4.04	3.432	0.851333	3.736	2.1337	4.11155e-05	0.00024157	SCSFRI_TO_T_00101552
MSTRG.17388.2	103	213	110	362	521	1.719	2.916	1.874	6.85	9.48	2.16967	8.165	1.91198	4.15488e-05	0.000243726	SCSFRI_TO_T_00008272
MSTRG.36299.5	448	383	648	1054	1260	1.075	0.756	1.599	2.878	3.306	1.14333	3.092	1.43529	4.20813e-05	0.000246457	SCSFRI_TO_T_00129881
MSTRG.81212.1	64	53	79	177	174	0.498	0.339	0.632	1.566	1.48	0.489667	1.523	1.63704	4.34229e-05	0.00025391	MSTRG.81212
MSTRG.92725.3	143	215	136	64	43	3.857	4.775	3.758	1.961	1.282	4.13	1.6215	-1.34881	4.46943e-05	0.00026093	SCSFRI_TO_T_00137235
MSTRG.46508.1	114	150	140	311	294	2.14	2.324	2.701	6.655	6.058	2.38833	6.3565	1.41223	4.5088e-05	0.000262811	MSTRG.46508
MSTRG.22096.1	16	27	32	131	78	0.389	0.542	0.796	3.609	2.073	0.575667	2.841	2.30309	4.53811e-05	0.000264101	SCSFRI_TO_T_00074526
MSTRG.89979.1	250	333	249	130	98	5.185	5.692	5.318	3.065	2.216	5.39833	2.6405	-1.0317	4.71548e-05	0.000273989	SCSFRI_TO_T_00094376
MSTRG.39064.1	18	14	14	83	55	0.341	0.218	0.272	1.788	1.138	0.277	1.463	2.40097	4.85134e-05	0.000281439	SCSFRI_TO_T_00136696
MSTRG.101517.1	374	481	475	959	825	8.717	9.223	11.371	25.414	21.007	9.77033	23.2105	1.2483	4.88688e-05	0.000283054	MSTRG.101517
MSTRG.10261.1	10	8	5	53	44	0.377	0.248	0.194	2.274	1.814	0.273	2.044	2.90442	4.89804e-05	0.000283255	SCSFRI_TO_T_00142538
MSTRG.82257.2	104	126	195	352	405	0.518	0.514	0.992	1.982	2.194	0.674667	2.088	1.62987	4.99773e-05	0.000288566	MSTRG.82257
MSTRG.7193.1	931	1049	1261	2205	1995	1.314	1.218	1.827	3.537	3.074	1.453	3.3055	1.18583	5.11043e-05	0.00029415	MSTRG.7193
MSTRG.90992.2	4	5	8	58	32	0.084	0.088	0.183	1.479	0.789	0.118333	1.134	3.26049	5.13698e-05	0.000295216	SCSFRI_TO_T_00079447
MSTRG.47730.3	1301	1648	1547	2752	2775	90.07	93.867	109.969	216.571	209.842	97.9687	213.207	1.12186	5.18599e-05	0.000297568	MSTRG.47730
MSTRG.36151.2	155	121	129	51	49	9.289	5.957	7.923	3.464	3.234	7.723	3.349	-1.20543	5.21579e-05	0.000298811	SCSFRI_TO_T_00129881
MSTRG.37836.1	3	7	6	48	36	0.146	0.28	0.3	2.657	1.915	0.242	2.286	3.23975	5.31275e-05	0.000303893	MSTRG.37836
MSTRG.95087.1	10	23	12	107	55	0.174	0.329	0.214	2.113	1.044	0.239	1.5785	2.72347	5.37304e-05	0.000306864	SCSFRI_TO_T_00046373
MSTRG.39300.2	14	14	12	57	63	1.086	0.894	0.957	5.054	5.312	0.979	5.183	2.40441	5.47134e-05	0.000311993	SCSFRI_TO_T_00136995
MSTRG.25610.1	42	58	74	199	149	0.846	0.961	1.531	4.558	3.279	1.11267	3.9185	1.81628	5.5051e-05	0.000313433	MSTRG.25610
MSTRG.93215.1	30	29	45	123	104	0.498	0.399	0.759	2.303	1.883	0.552	2.093	1.92283	5.58675e-05	0.00031759	SCSFRI_TO_T_00028893
MSTRG.24358.2	30	44	41	143	102	0.429	0.522	0.602	2.318	1.585	0.517667	1.9515	1.91449	5.80822e-05	0.00032967	SCSFRI_TO_T_00126896
MSTRG.45584.1	17	14	15	54	81	1.28	0.893	1.21	4.658	6.725	1.12767	5.6915	2.33547	5.87058e-05	0.000332697	MSTRG.45584
MSTRG.17524.2	19	22	30	77	99	0.922	0.89	1.503	4.281	5.328	1.105	4.8045	2.12034	5.9387e-05	0.000336039	SCSFRI_TO_T_00023855
MSTRG.53850.1	140	222	141	44	66	23.964	31.295	24.84	8.545	12.314	26.6997	10.4295	-1.35615	6.06017e-05	0.000342386	MSTRG.53850
MSTRG.72507.1	279	414	181	81	106	7.277	8.883	4.849	2.402	3.02	7.003	2.711	-1.36915	6.15582e-05	0.000347256	SCSFRI_TO_T_00130607
MSTRG.85098.2	18	34	45	124	119	0.392	0.61	1.026	3.098	2.862	0.676	2.98	2.14022	6.31228e-05	0.000355537	MSTRG.85098
MSTRG.17620.9	58	121	134	327	305	3.533	6.032	8.378	22.602	20.255	5.981	21.4285	1.84107	6.35378e-05	0.000357327	MSTRG.17620
MSTRG.77889.1	34	34	57	153	118	2.918	2.432	5.091	15.144	11.196	3.48033	13.17	1.91996	6.37222e-05	0.000357817	MSTRG.77889
MSTRG.77730.1	21	23	20	90	68	0.357	0.322	0.35	1.741	1.264	0.343	1.5025	2.13108	6.42367e-05	0.000360156	SCSFRI_TO_T_00036026
MSTRG.3351.1	16	48	29	140	116	0.218	0.539	0.407	2.172	1.73	0.388	1.951	2.33009	6.5223e-05	0.00036513	MSTRG.3351
MSTRG.97358.2	4	1	3	31	34	0.296	0.085	0.235	2.593	2.741	0.205333	2.667	3.69918	6.57491e-05	0.000367515	SCSFRI_TO_T_00057982
MSTRG.93842.1	16	10	18	67	64	0.332	0.169	0.38	1.558	1.433	0.293667	1.4955	2.34838	6.63885e-05	0.000370526	MSTRG.93842
MSTRG.87256.1	47	47	71	127	230	0.461	0.379	0.716	1.417	2.466	0.518667	1.9415	1.90429	6.70547e-05	0.000373677	MSTRG.87256
MSTRG.49850.1	74	107	86	18	31	2.178	2.591	2.6	0.602	0.997	2.45633	0.7995	-1.61934	6.73621e-05	0.000374722	SCSFRI_TO_T_00006866
MSTRG.105117.1	38	50	58	126	157	3.309	3.613	5.223	12.548	15.04	4.04833	13.794	1.76864	6.74459e-05	0.000374722	MSTRG.105117
MSTRG.22402.3	158	295	160	51	76	14.542	22.431	15.173	5.322	7.69	17.382	6.506	-1.41775	6.75645e-05	0.000374815	SCSFRI_TO_T_00027210
MSTRG.74643.2	5	9	14	66	47	0.299	0.443	0.869	4.49	3.064	0.537	3.777	2.81425	6.76666e-05	0.000374816	MSTRG.74643
MSTRG.75251.1	45	59	47	127	152	1.233	1.32	1.318	3.943	4.508	1.29033	4.2255	1.71138	6.81359e-05	0.000376436	MSTRG.75251
MSTRG.33893.2	45	71	48	161	150	0.781	1.016	0.852	3.182	2.838	0.883	3.01	1.76928	6.81637e-05	0.000376436	SCSFRI_TO_T_00057414
MSTRG.69680.1	345	375	324	653	657	3.505	3.128	3.374	7.533	7.287	3.33567	7.41	1.1515	6.86672e-05	0.000378648	SCSFRI_TO_T_00112980
MSTRG.26090.1	5	8	16	74	48	0.344	0.461	1.183	5.863	3.712	0.662667	4.7875	2.85292	7.0019e-05	0.000384992	SCSFRI_TO_T_00057250
MSTRG.13765.1	0	1	0	21	26	0.03	0.065	0	1.804	2.157	0.0316667	1.9805	5.96676	7.00272e-05	0.000384992	MSTRG.13765
MSTRG.67730.2	12	7	5	48	51	0.289	0.13	0.12	1.296	1.308	0.179667	1.302	2.85733	7.15976e-05	0.000393039	SCSFRI_TO_T_00130048
MSTRG.26997.1	6	5	10	55	38	0.148	0.101	0.253	1.543	1.024	0.167333	1.2835	2.93929	7.17605e-05	0.000393346	MSTRG.26997
MSTRG.38899.1	65	92	95	11	28	5.136	5.985	7.711	0.988	2.417	6.27733	1.7025	-1.8825	7.2334e-05	0.000395311	MSTRG.38899
MSTRG.94869.1	187	303	177	61	91	2.431	3.241	2.364	0.902	1.293	2.67867	1.0975	-1.28729	7.37075e-05	0.00040222	MSTRG.94869
MSTRG.107745.2	5	13	8	39	74	0.071	0.167	0.127	0.666	1.227	0.121667	0.9465	2.95967	7.53319e-05	0.000409963	SCSFRI_TO_T_00079970
MSTRG.3068.1	272	284	307	602	516	4.393	3.774	5.093	11.055	9.105	4.42	10.08	1.18938	7.53494e-05	0.000409963	SCSFRI_TO_T_00045534
MSTRG.46469.1	5	10	11	53	48	0.374	0.615	0.845	4.505	3.92	0.611333	4.2125	2.78465	7.58043e-05	0.000411829	SCSFRI_TO_T_00001410
MSTRG.15053.2	3	13	7	63	46	0.055	0.222	0.152	1.48	1.031	0.143	1.2555	3.13417	7.60029e-05	0.000412299	MSTRG.15053
MSTRG.5447.3	11	8	13	59	49	0.721	0.454	0.859	4.428	3.547	0.678	3.9875	2.55613	7.68639e-05	0.000416356	MSTRG.5447
MSTRG.82968.1	146	146	240	378	546	0.42	0.346	0.711	1.238	1.718	0.492333	1.478	1.58594	7.69792e-05	0.000416367	MSTRG.82968
MSTRG.41985.2	24	40	48	153	106	0.509	0.696	1.043	3.667	2.444	0.749333	3.0555	2.02773	7.71114e-05	0.00041647	MSTRG.41985
MSTRG.17845.2	0	4	1	41	25	0	0.2	0.078	2.564	1.49	0.0926667	2.027	4.45115	7.88826e-05	0.000425411	MSTRG.17845
MSTRG.40750.1	105	122	170	379	285	1.69	1.616	2.811	6.937	5.012	2.039	5.9745	1.55096	7.91003e-05	0.00042596	SCSFRI_TO_T_00061847
MSTRG.29169.1	2	4	4	34	32	0.166	0.273	0.341	3.209	2.902	0.26	3.0555	3.55482	7.92385e-05	0.000426081	MSTRG.29169
MSTRG.91608.1	7	9	5	46	42	0.407	0.43	0.298	3.038	2.678	0.378333	2.858	2.91728	7.99168e-05	0.0004291	SCSFRI_TO_T_00008674
MSTRG.102177.2	29	19	24	98	75	0.958	0.509	0.803	3.611	2.654	0.756667	3.1325	2.04958	8.02235e-05	0.00043012	SCSFRI_TO_T_00106687
MSTRG.11678.1	40	45	51	108	160	2.815	2.6	3.693	8.611	12.255	3.036	10.433	1.78091	8.05636e-05	0.000431314	MSTRG.11678
MSTRG.2767.1	5	1	3	36	32	0.233	0.039	0.141	1.849	1.606	0.137667	1.7275	3.64943	8.06895e-05	0.00043136	MSTRG.2767
MSTRG.61350.1	49	52	67	160	140	2.444	2.134	3.432	9.073	7.628	2.67	8.3505	1.64502	8.10657e-05	0.000432742	SCSFRI_TO_T_00069111
MSTRG.74937.2	13	20	10	83	54	1.692	2.176	1.328	12.581	7.79	1.732	10.1855	2.55601	8.18825e-05	0.00043647	MSTRG.74937
MSTRG.53763.2	153	195	187	408	348	1.01	1.063	1.267	3.063	2.511	1.11333	2.787	1.32383	8.31143e-05	0.000442394	SCSFRI_TO_T_00103687
MSTRG.58695.2	157	200	205	420	372	2.762	2.891	3.697	8.4	7.143	3.11667	7.7715	1.31819	8.4913e-05	0.000451315	MSTRG.58695
MSTRG.53465.1	35	31	35	122	88	0.59	0.43	0.606	2.34	1.622	0.542	1.981	1.86986	8.59462e-05	0.000456147	MSTRG.53465
MSTRG.28462.1	80	212	89	23	34	2.936	6.401	3.355	0.96	1.363	4.23067	1.1615	-1.8649	8.61678e-05	0.000456664	MSTRG.28462
MSTRG.97383.1	0	4	2	58	18	0	0.16	0.1	3.21	0.957	0.0866667	2.0835	4.58739	8.64415e-05	0.000457456	SCSFRI_TO_T_00131331
MSTRG.27884.1	221	227	347	530	745	2.841	2.401	4.582	7.748	10.465	3.27467	9.1065	1.47555	8.66832e-05	0.000458076	MSTRG.27884
MSTRG.75182.1	45	52	98	189	225	1.227	1.167	2.745	5.861	6.704	1.713	6.2825	1.87481	8.72631e-05	0.000460479	MSTRG.75182
MSTRG.22402.1	59	96	65	20	18	3.557	4.774	4.034	1.357	1.204	4.12167	1.2805	-1.68652	8.83923e-05	0.000465769	SCSFRI_TO_T_00027210
MSTRG.11146.2	9	33	24	106	98	0.658	2.053	1.886	9.224	8.169	1.53233	8.6965	2.5047	8.9041e-05	0.000468516	MSTRG.11146
MSTRG.70423.2	50	54	54	128	146	0.323	0.285	0.359	0.939	1.027	0.322333	0.983	1.60864	8.99406e-05	0.000471747	SCSFRI_TO_T_00059163
MSTRG.23017.1	18	23	12	75	70	0.614	0.634	0.421	2.876	2.577	0.556333	2.7265	2.29303	9.00397e-05	0.000471747	SCSFRI_TO_T_00072479
MSTRG.98550.1	21	26	6	92	91	0.654	0.666	0.192	3.262	3.094	0.504	3.178	2.65662	9.04868e-05	0.000473414	SCSFRI_TO_T_00090515
MSTRG.9556.1	4	11	11	46	59	0.589	1.333	1.664	7.703	9.494	1.19533	8.5985	2.84667	9.65583e-05	0.000504462	MSTRG.9556
MSTRG.28650.1	27	39	31	2	5	3.679	4.372	4.339	0.31	0.744	4.13	0.527	-2.97027	9.68177e-05	0.0005051	SCSFRI_TO_T_00137066
MSTRG.8457.1	244	176	639	1197	1430	2.119	1.258	5.701	11.821	13.569	3.026	12.695	2.06878	9.70622e-05	0.000505658	SCSFRI_TO_T_00010873
MSTRG.72872.1	32	30	49	109	123	1.782	1.36	2.772	6.885	7.449	1.97133	7.167	1.8622	9.78774e-05	0.000509184	MSTRG.72872
MSTRG.5528.1	170	160	268	496	453	0.892	0.692	1.445	2.96	2.595	1.00967	2.7775	1.45991	0.00010072	0.000523232	MSTRG.5528
MSTRG.78533.1	17	29	37	147	78	0.572	0.803	1.28	5.627	2.869	0.885	4.248	2.26303	0.000102413	0.000531278	MSTRG.78533
MSTRG.42489.2	22	34	43	121	101	0.225	0.287	0.455	1.43	1.145	0.322333	1.2875	1.99795	0.000102663	0.000531825	SCSFRI_TO_T_00130634
MSTRG.79639.1	140	165	200	429	330	10.84	10.511	15.906	37.768	27.916	12.419	32.842	1.40299	0.000103991	0.000537945	SCSFRI_TO_T_00082017
MSTRG.12593.1	79	119	116	284	229	1.092	1.353	1.646	4.462	3.457	1.36367	3.9595	1.53783	0.000104635	0.000540517	SCSFRI_TO_T_00079385
MSTRG.20667.2	19	48	25	142	100	0.2	0.413	0.271	1.684	1.14	0.294667	1.412	2.26058	0.000105821	0.000545878	SCSFRI_TO_T_00098486
MSTRG.83073.2	4	0	5	34	41	0.023	0	0.029	0.211	0.247	0.0173333	0.229	3.72373	0.000106173	0.000546926	MSTRG.83073
MSTRG.32917.1	15	31	36	136	84	0.444	0.735	1.081	4.451	2.638	0.753333	3.5445	2.23422	0.000106675	0.000548742	MSTRG.32917
MSTRG.42296.4	0	2	0	31	23	0	0.09	0.03	2.29	1.623	0.04	1.9565	5.61213	0.000108505	0.000556752	SCSFRI_TO_T_00021855
MSTRG.39522.6	10	16	24	91	61	0.379	0.527	0.976	4.125	2.654	0.627333	3.3895	2.43377	0.000108535	0.000556752	SCSFRI_TO_T_00013628
MSTRG.86761.1	14	34	13	90	92	1.222	2.423	1.15	8.892	8.75	1.59833	8.821	2.46437	0.000110411	0.000565585	MSTRG.86761
MSTRG.45934.3	71	88	183	358	363	0.377	0.385	0.999	2.158	2.104	0.587	2.131	1.8601	0.00011404	0.000582118	SCSFRI_TO_T_00031788
MSTRG.80620.1	36	43	42	154	94	1.362	1.338	1.632	6.623	3.885	1.444	5.254	1.86335	0.000114071	0.000582118	SCSFRI_TO_T_00080505
MSTRG.45558.1	18	32	39	117	95	0.262	0.383	0.582	1.933	1.508	0.409	1.7205	2.07266	0.000114131	0.000582118	MSTRG.45558
MSTRG.11947.1	45	60	40	156	120	1.229	1.348	1.122	4.845	3.581	1.233	4.213	1.77268	0.000114412	0.000582118	MSTRG.11947
MSTRG.53553.2	34	63	37	8	7	1.192	1.842	1.346	0.317	0.258	1.46	0.2875	-2.34433	0.000114429	0.000582118	SCSFRI_TO_T_00103521
MSTRG.13759.1	3	14	3	63	47	0.072	0.275	0.074	1.712	1.227	0.140333	1.4695	3.3884	0.000123822	0.000629028	MSTRG.13759
MSTRG.26090.2	2	3	2	34	23	0.175	0.206	0.134	3.27	2.056	0.171667	2.663	3.95537	0.000125934	0.000638878	SCSFRI_TO_T_00057250
MSTRG.32578.1	76	76	76	174	175	1.22	1.003	1.253	3.174	3.068	1.15867	3.121	1.42954	0.000126379	0.000640249	MSTRG.32578
MSTRG.96307.1	22	60	50	165	145	0.35	0.78	0.809	2.962	2.503	0.646333	2.7325	2.07987	0.000127123	0.000643136	MSTRG.96307
MSTRG.35613.1	710	767	460	216	320	32.722	29.081	21.775	11.318	16.112	27.8593	13.715	-1.02241	0.000127606	0.000644689	MSTRG.35613
MSTRG.98423.1	11	10	25	66	80	0.468	0.364	1.103	3.178	3.72	0.645	3.449	2.41881	0.000128057	0.000645243	SCSFRI_TO_T_00090515
MSTRG.57917.1	46	23	48	147	114	2.748	1.121	2.902	9.945	7.384	2.257	8.6645	1.94071	0.000128066	0.000645243	MSTRG.57917
MSTRG.12263.3	20	34	45	103	126	0.732	1.029	1.679	4.266	5.018	1.14667	4.642	2.0173	0.000134518	0.000676242	SCSFRI_TO_T_00013100
MSTRG.22439.4	115	103	147	248	315	1.212	0.893	1.587	2.968	3.634	1.23067	3.301	1.42346	0.000134587	0.000676242	SCSFRI_TO_T_00025040
MSTRG.71658.1	196	195	309	539	515	0.632	0.517	1.024	1.977	1.815	0.724333	1.896	1.38823	0.000142139	0.000713215	SCSFRI_TO_T_00088900
MSTRG.17845.3	1	9	9	50	51	0.045	0.256	0.34	2.059	2.012	0.213667	2.0355	3.25195	0.000142446	0.000713783	MSTRG.17845
MSTRG.59513.1	288	343	297	661	540	6.837	6.699	7.242	17.841	14.005	6.926	15.923	1.20102	0.000143057	0.000715869	SCSFRI_TO_T_00088160
MSTRG.9088.1	14	31	22	102	73	0.709	1.292	1.145	5.877	4.042	1.04867	4.9595	2.24164	0.000145251	0.000725862	SCSFRI_TO_T_00139193
MSTRG.18415.4	319	523	377	127	199	7.621	10.292	9.267	3.447	5.191	9.06	4.319	-1.06881	0.000147249	0.000734846	MSTRG.18415
MSTRG.61313.1	9	6	11	57	39	0.384	0.211	0.482	2.766	1.818	0.359	2.292	2.67455	0.000147925	0.00073722	SCSFRI_TO_T_00069154
MSTRG.10918.1	10	12	9	46	53	0.344	0.34	0.318	1.803	2.006	0.334	1.9045	2.51149	0.000150558	0.000749326	SCSFRI_TO_T_00104886
MSTRG.72160.1	36	39	57	139	116	0.643	0.578	1.032	2.8	2.261	0.751	2.5305	1.75254	0.000152259	0.000756768	MSTRG.72160
MSTRG.34091.2	25	48	56	168	119	0.24	0.385	0.563	1.864	1.269	0.396	1.5665	1.98397	0.000153087	0.000759858	SCSFRI_TO_T_00008172
MSTRG.1425.1	5	4	2	45	24	0.178	0.117	0.073	1.82	0.933	0.122667	1.3765	3.48819	0.000155925	0.000772903	SCSFRI_TO_T_00078433
MSTRG.37130.2	29	23	38	115	83	0.506	0.329	0.664	2.257	1.561	0.499667	1.909	1.93378	0.000160201	0.000793025	MSTRG.37130
MSTRG.71647.1	221	319	265	611	505	3.241	3.849	3.992	10.188	8.091	3.694	9.1395	1.30693	0.000161076	0.000796285	SCSFRI_TO_T_00088891
MSTRG.56833.1	15	18	17	65	61	0.483	0.477	0.562	2.379	2.146	0.507333	2.2625	2.15691	0.000163866	0.000808993	MSTRG.56833
MSTRG.37066.1	8	17	13	73	48	0.274	0.487	0.473	2.904	1.839	0.411333	2.3715	2.52742	0.000165375	0.00081535	MSTRG.37066
MSTRG.31379.2	51	65	70	151	157	2.478	2.638	3.504	8.441	8.43	2.87333	8.4355	1.55375	0.000171844	0.000844977	MSTRG.31379
MSTRG.17620.19	114	172	218	456	372	13.109	16.246	25.718	59.357	46.516	18.3577	52.9365	1.52788	0.000172862	0.000848695	MSTRG.17620
MSTRG.83638.2	16	12	30	73	89	1.135	0.685	2.155	5.687	6.676	1.325	6.1815	2.22196	0.000173865	0.0008515	SCSFRI_TO_T_00122055
MSTRG.42523.5	185	267	183	35	94	3.705	4.381	3.75	0.79	2.057	3.94533	1.4235	-1.4707	0.000176092	0.000861259	MSTRG.42523
MSTRG.90704.1	3	5	3	44	23	0.094	0.136	0.093	1.75	0.896	0.107667	1.323	3.61917	0.000177502	0.000867002	MSTRG.90704
MSTRG.72887.1	280	353	342	580	667	1.88	1.946	2.353	4.42	4.884	2.05967	4.652	1.17544	0.000181978	0.000886598	MSTRG.72887
MSTRG.63716.1	8	15	28	117	59	0.156	0.24	0.56	2.592	1.256	0.318667	1.924	2.59399	0.00018209	0.000886598	MSTRG.63716
MSTRG.8695.1	1	0	3	25	28	0.061	0	0.187	1.723	1.854	0.0826667	1.7885	4.4353	0.000182237	0.000886598	MSTRG.8695
MSTRG.105179.2	40	22	7	133	103	1.176	0.542	0.211	4.439	3.299	0.643	3.869	2.58907	0.000185527	0.000901411	MSTRG.105179
MSTRG.68651.1	37	106	85	305	205	0.484	1.14	1.142	4.534	2.928	0.922	3.731	2.01672	0.000188244	0.000913407	MSTRG.68651
MSTRG.71639.1	77	87	67	23	26	2.514	2.337	2.247	0.854	0.927	2.366	0.8905	-1.40976	0.000191415	0.000927567	SCSFRI_TO_T_00088885
MSTRG.37973.2	41	68	75	198	148	0.447	0.599	0.828	2.422	1.743	0.624667	2.0825	1.73716	0.000192818	0.000933136	MSTRG.37973
MSTRG.98429.5	61	42	61	154	133	1.77	1.002	1.818	5.08	4.216	1.53	4.648	1.60308	0.000200317	0.000966884	SCSFRI_TO_T_00128182
MSTRG.66773.2	10	7	30	115	65	0.237	0.141	0.716	3.022	1.652	0.364667	2.337	2.68001	0.00020172	0.00097238	MSTRG.66773
MSTRG.49969.1	0	3	0	36	20	0	0.131	0	2.166	1.156	0.0436667	1.661	5.24938	0.00020394	0.000981778	SCSFRI_TO_T_00116100
MSTRG.25857.4	262	154	428	712	920	1.043	0.504	1.75	3.222	4.001	1.099	3.6115	1.71641	0.000204203	0.000981778	MSTRG.25857
MSTRG.15999.7	9	9	15	57	47	0.356	0.296	0.609	2.564	2.031	0.420333	2.2975	2.45046	0.000205486	0.000986655	SCSFRI_TO_T_00141239
MSTRG.93895.3	32	75	34	184	138	1.404	2.763	1.561	9.286	6.689	1.90933	7.9875	2.06468	0.000210694	0.00100902	SCSFRI_TO_T_00132128
MSTRG.47307.2	21	22	32	85	80	0.545	0.472	0.885	2.556	2.322	0.634	2.439	1.94374	0.000211325	0.00101073	MSTRG.47307
MSTRG.71895.1	19	8	16	84	50	0.334	0.116	0.289	1.681	0.961	0.246333	1.321	2.42295	0.000212425	0.00101467	MSTRG.71895
MSTRG.55032.1	0	3	10	175	140	0	0.176	0.735	14.229	10.92	0.303667	12.5745	5.37187	0.000212962	0.00101592	SCSFRI_TO_T_00029757
MSTRG.48819.1	299	331	235	550	593	29.948	27.24	24.095	62.501	64.773	27.0943	63.637	1.23187	0.000213599	0.00101764	MSTRG.48819
MSTRG.50536.1	6	5	6	36	36	0.343	0.235	0.352	2.338	2.246	0.31	2.292	2.88627	0.000214956	0.00102278	MSTRG.50536
MSTRG.31171.1	89	105	77	20	36	4.439	4.308	3.944	1.134	1.961	4.23033	1.5475	-1.45083	0.00021998	0.00104533	SCSFRI_TO_T_00133660
MSTRG.42296.7	4	5	11	57	33	0.351	0.341	1.033	5.796	3.203	0.575	4.4995	2.96813	0.000221425	0.00105084	SCSFRI_TO_T_00021855
MSTRG.48542.1	108	180	124	343	298	2.157	2.958	2.544	7.789	6.502	2.553	7.1455	1.48484	0.000222069	0.00105254	MSTRG.48542
MSTRG.17622.1	11	12	10	65	39	0.431	0.369	0.403	2.853	1.634	0.401	2.2435	2.48408	0.000228694	0.00108254	MSTRG.17622
MSTRG.40971.1	9	30	22	94	80	0.292	0.802	0.734	3.473	2.84	0.609333	3.1565	2.37302	0.000234386	0.00110806	MSTRG.40971
MSTRG.57871.2	60	69	104	223	180	0.56	0.532	0.998	2.374	1.841	0.696667	2.1075	1.59699	0.000238077	0.00112407	MSTRG.57871
MSTRG.97411.1	42	54	28	108	144	0.678	0.717	0.464	1.982	2.54	0.619667	2.261	1.8674	0.000238925	0.00112662	SCSFRI_TO_T_00023353
MSTRG.38390.1	526	592	817	1089	1956	16.126	14.94	25.75	38	65.564	18.9387	51.782	1.45112	0.000239372	0.00112693	MSTRG.38390
MSTRG.91381.1	28	31	30	93	82	0.504	0.455	0.55	1.872	1.583	0.503	1.7275	1.78006	0.000239604	0.00112693	SCSFRI_TO_T_00112225
MSTRG.93215.3	60	64	111	206	212	0.479	0.426	0.918	1.887	1.863	0.607667	1.875	1.62554	0.000242694	0.00114001	SCSFRI_TO_T_00028893
MSTRG.277.1	2	11	6	57	36	0.058	0.274	0.187	1.963	1.178	0.173	1.5705	3.18238	0.000246898	0.00115828	MSTRG.277
MSTRG.23364.1	87	117	121	269	219	0.883	0.977	1.261	3.103	2.428	1.04033	2.7655	1.41049	0.000249625	0.00116958	SCSFRI_TO_T_00044957
MSTRG.100938.1	33	39	29	100	93	1.665	1.619	1.503	5.737	5.126	1.59567	5.4315	1.76719	0.000250938	0.00117414	MSTRG.100938
MSTRG.86775.1	75	98	71	18	31	5.161	5.548	5.018	1.408	2.33	5.24233	1.869	-1.48794	0.000251236	0.00117414	MSTRG.86775
MSTRG.57871.1	54	39	89	181	177	0.586	0.346	0.991	2.226	2.093	0.641	2.1595	1.7523	0.000254519	0.00118797	MSTRG.57871
MSTRG.4126.1	21	32	23	0	3	1.364	1.71	1.534	0	0.213	1.536	0.1065	-3.85025	0.000257229	0.00119798	MSTRG.4126
MSTRG.212.1	55	60	70	133	171	0.933	0.845	1.229	2.579	3.19	1.00233	2.8845	1.52496	0.000257316	0.00119798	MSTRG.212
MSTRG.57117.1	69	86	45	17	18	3.094	3.172	2.072	0.867	0.882	2.77933	0.8745	-1.66821	0.000265358	0.00123231	MSTRG.57117
MSTRG.94472.2	34	40	43	137	89	1.245	1.215	1.606	5.709	3.567	1.35533	4.638	1.77486	0.000267576	0.00123838	SCSFRI_TO_T_00032147
MSTRG.85742.5	323	375	185	98	126	14.217	13.576	8.386	4.897	6.04	12.0597	5.4685	-1.14097	0.000267677	0.00123838	SCSFRI_TO_T_00043010
MSTRG.33964.1	149	258	160	33	82	16.909	24.086	18.649	4.258	10.166	19.8813	7.212	-1.46294	0.000275943	0.00127342	SCSFRI_TO_T_00074480
MSTRG.98423.2	6	8	8	53	31	0.434	0.452	0.576	4.386	2.427	0.487333	3.4065	2.80531	0.000276325	0.00127359	SCSFRI_TO_T_00090515
MSTRG.21990.3	67	83	94	296	150	1.038	1.057	1.496	5.221	2.542	1.197	3.8815	1.69719	0.000277694	0.00127829	MSTRG.21990
MSTRG.100419.1	81	75	129	271	210	1.142	0.87	1.868	4.344	3.235	1.29333	3.7895	1.55091	0.000280412	0.00128884	MSTRG.100419
MSTRG.74769.1	4	9	2	50	30	0.132	0.245	0.068	1.879	1.083	0.148333	1.481	3.31966	0.000280684	0.00128884	SCSFRI_TO_T_00057336
MSTRG.61137.3	21	26	58	110	152	0.187	0.195	0.543	1.139	1.507	0.308333	1.323	2.10125	0.000282648	0.00129623	SCSFRI_TO_T_00086302
MSTRG.82939.4	6760	2036	1670	192	495	114.364	28.341	29.026	3.699	9.156	57.2437	6.4275	-3.15479	0.000285347	0.00130698	MSTRG.82939
MSTRG.97610.1	48	71	52	157	134	0.918	1.109	1.009	3.381	2.778	1.012	3.0795	1.60549	0.000290268	0.00132787	MSTRG.97610
MSTRG.168.1	13	5	25	84	67	0.292	0.099	0.589	2.221	1.695	0.326667	1.958	2.58349	0.000294712	0.00134652	SCSFRI_TO_T_00141097
MSTRG.7437.1	9	11	14	73	37	0.484	0.487	0.774	4.468	2.176	0.581667	3.322	2.51379	0.000295414	0.00134806	MSTRG.7437
MSTRG.62493.1	38	49	57	111	149	2.291	2.431	3.53	7.61	9.816	2.75067	8.713	1.66339	0.000297987	0.00135811	MSTRG.62493
MSTRG.88409.1	68	43	104	195	221	0.46	0.239	0.722	1.499	1.633	0.473667	1.566	1.72514	0.00030181	0.00137383	MSTRG.88409
MSTRG.80343.5	695	800	1194	1918	1822	60.883	57.674	107.431	191.128	174.379	75.3293	182.754	1.27862	0.000308777	0.00140381	MSTRG.80343
MSTRG.6159.1	14	35	27	130	70	0.925	1.902	1.832	9.763	5.051	1.553	7.407	2.25383	0.000311992	0.00141667	MSTRG.6159
MSTRG.97880.2	0	0	0	25	7	0	0	0	2.051	0.587	0.001	1.319	10.3652	0.000318365	0.00144383	MSTRG.97880
MSTRG.92236.1	0	3	2	33	20	0	0.14	0.117	2.136	1.244	0.0856667	1.69	4.30215	0.000321993	0.00145848	MSTRG.92236
MSTRG.108034.2	21	14	13	62	60	1.696	0.908	1.109	5.756	5.285	1.23767	5.5205	2.15718	0.000325093	0.00147072	MSTRG.108034
MSTRG.26421.1	107	151	163	319	290	1.216	1.412	1.902	4.121	3.6	1.51	3.8605	1.35424	0.000326346	0.00147433	MSTRG.26421
MSTRG.79285.1	113	158	129	326	253	0.85	0.983	0.998	2.799	2.087	0.943667	2.443	1.3723	0.000326693	0.00147433	MSTRG.79285
MSTRG.105044.2	128	123	182	268	411	0.731	0.582	1.071	1.75	2.574	0.794667	2.162	1.44394	0.000329603	0.00148564	SCSFRI_TO_T_00076760
MSTRG.30935.2	44	58	74	140	164	1.091	1.191	1.892	3.96	4.457	1.39133	4.2085	1.59684	0.000331754	0.0014935	MSTRG.30935
MSTRG.88104.1	139	200	181	470	309	1.35	1.595	1.802	5.179	3.276	1.58233	4.2275	1.41775	0.000335054	0.00150551	MSTRG.88104
MSTRG.62884.1	39	56	50	142	112	0.837	0.99	1.101	3.448	2.618	0.976	3.033	1.63579	0.000335239	0.00150551	SCSFRI_TO_T_00031031
MSTRG.37741.1	26	19	32	82	82	0.593	0.357	0.75	2.127	2.044	0.566667	2.0855	1.87982	0.000336164	0.00150756	SCSFRI_TO_T_00140892
MSTRG.41226.1	4	2	6	47	22	0.461	0.19	0.711	6.109	2.773	0.454	4.441	3.29012	0.000336516	0.00150756	MSTRG.41226
MSTRG.97093.1	11	21	15	58	65	0.42	0.643	0.602	2.5	2.709	0.555	2.6045	2.23045	0.000337005	0.00150791	MSTRG.97093
MSTRG.15590.1	49	68	64	136	159	1.569	1.791	2.105	4.951	5.562	1.82167	5.2565	1.52884	0.000337918	0.00151016	MSTRG.15590
MSTRG.47690.1	195	256	226	511	394	7.433	8.028	8.848	22.147	16.408	8.103	19.2775	1.25039	0.000340179	0.00151842	MSTRG.47690
MSTRG.101966.1	70	41	87	205	163	0.741	0.354	0.949	2.462	1.888	0.681333	2.175	1.67458	0.000341866	0.0015241	MSTRG.101966
MSTRG.76233.1	98	165	136	291	307	3.948	5.437	5.602	13.285	13.465	4.99567	13.375	1.42079	0.000343389	0.001528	MSTRG.76233
MSTRG.95053.1	4	4	3	48	18	0.248	0.204	0.191	3.385	1.22	0.214333	2.3025	3.42527	0.000343572	0.001528	SCSFRI_TO_T_00074628
MSTRG.77954.1	4	9	13	54	42	0.152	0.281	0.507	2.33	1.741	0.313333	2.0355	2.69961	0.000344377	0.00152973	MSTRG.77954
MSTRG.101017.1	16	28	24	75	77	0.277	0.398	0.426	1.474	1.454	0.367	1.464	1.99606	0.000348871	0.00154783	MSTRG.101017
MSTRG.17620.11	360	480	684	1305	992	13.266	14.581	25.923	54.746	39.981	17.9233	47.3635	1.40194	0.000350129	0.00155154	MSTRG.17620
MSTRG.36480.1	223	402	218	108	114	5.47	8.112	5.493	3.012	3.055	6.35833	3.0335	-1.06767	0.000358851	0.00158827	MSTRG.36480
MSTRG.59456.1	28	23	36	91	84	1.306	0.849	1.674	4.738	4.193	1.27633	4.4655	1.80682	0.000368448	0.00162879	SCSFRI_TO_T_00088160
MSTRG.77672.2	7	25	24	128	57	0.268	0.846	1.03	5.982	2.55	0.714667	4.266	2.57754	0.000373135	0.00164637	SCSFRI_TO_T_00036026
MSTRG.12473.1	25	20	37	120	70	0.454	0.298	0.682	2.433	1.37	0.478	1.9015	1.99206	0.00037332	0.00164637	SCSFRI_TO_T_00067081
MSTRG.5712.1	40	65	24	136	143	0.478	0.638	0.294	1.846	1.865	0.47	1.8555	1.98108	0.00037895	0.00166919	MSTRG.5712
MSTRG.89376.1	5	3	4	29	31	0.24	0.118	0.197	1.581	1.624	0.185	1.6025	3.11473	0.0003833	0.00168634	SCSFRI_TO_T_00039363
MSTRG.101966.3	45	31	62	161	112	0.62	0.351	0.877	2.517	1.69	0.616	2.1035	1.77179	0.00038391	0.001687	MSTRG.101966
MSTRG.85104.1	26	20	34	109	69	2.922	1.82	3.979	13.882	8.503	2.907	11.1925	1.94493	0.000385813	0.00169334	MSTRG.85104
MSTRG.61082.1	23	42	38	89	122	0.297	0.446	0.504	1.306	1.72	0.415667	1.513	1.86391	0.000391861	0.00171579	MSTRG.61082
MSTRG.33714.1	28	40	78	149	171	0.33	0.389	0.938	1.987	2.19	0.552333	2.0885	1.91886	0.000394392	0.00172482	SCSFRI_TO_T_00060908
MSTRG.86765.1	48	47	65	164	115	1.098	0.889	1.535	4.314	2.905	1.174	3.6095	1.62037	0.000395705	0.00172647	MSTRG.86765
MSTRG.12524.1	87	95	64	7	30	2.975	2.667	2.246	0.264	1.107	2.62933	0.6855	-1.93947	0.000396028	0.00172647	MSTRG.12524
MSTRG.49466.1	21	17	23	62	74	0.921	0.617	1.033	3.082	3.527	0.857	3.3045	1.94706	0.000396178	0.00172647	MSTRG.49466
MSTRG.91707.1	58	60	98	180	183	2.918	2.483	5.064	10.296	10.058	3.48833	10.177	1.5447	0.000397934	0.00173207	MSTRG.91707
MSTRG.42448.1	34	36	35	138	75	0.635	0.568	0.681	2.964	1.547	0.628	2.2555	1.84461	0.000401794	0.00174651	MSTRG.42448
MSTRG.78372.1	10	6	7	40	40	0.615	0.303	0.442	2.809	2.696	0.453333	2.7525	2.6021	0.0004022	0.00174651	SCSFRI_TO_T_00115265
MSTRG.59156.1	178	269	168	451	427	3.376	4.197	3.273	9.725	8.847	3.61533	9.286	1.36093	0.000411177	0.00178338	MSTRG.59156
MSTRG.303.2	85	50	28	11	10	2.616	1.262	0.866	0.366	0.347	1.58133	0.3565	-2.14917	0.000413304	0.0017905	SCSFRI_TO_T_00000532
MSTRG.90298.2	204	235	292	439	539	3.19	3.022	4.694	7.816	9.227	3.63533	8.5215	1.22902	0.000414313	0.00179276	SCSFRI_TO_T_00094438
MSTRG.73990.3	56	72	60	154	139	1.008	1.067	1.111	3.146	2.724	1.062	2.935	1.46658	0.000421477	0.00182161	MSTRG.73990
MSTRG.82939.2	17199	5270	4516	386	1155	480.85	121.223	129.676	12.285	35.267	243.916	23.776	-3.35881	0.00042241	0.0018235	MSTRG.82939
MSTRG.39584.3	0	0	2	13	35	0	0	0.015	0.093	0.242	0.005	0.1675	5.06609	0.000429858	0.00185348	SCSFRI_TO_T_00054473
MSTRG.20350.1	136	168	88	40	52	5.644	5.736	3.751	1.887	2.358	5.04367	2.1225	-1.24871	0.000431057	0.00185647	MSTRG.20350
MSTRG.30935.11	11	50	25	108	137	0.112	0.41	0.258	1.23	1.499	0.26	1.3645	2.39179	0.000432428	0.0018602	SCSFRI_TO_T_00048631
MSTRG.90981.1	94	87	159	260	293	0.497	0.378	0.863	1.562	1.691	0.579333	1.6265	1.48931	0.000433157	0.00186116	SCSFRI_TO_T_00079568
MSTRG.55142.1	42	48	45	130	100	2.341	2.201	2.576	8.238	6.089	2.37267	7.1635	1.59416	0.000441467	0.00189465	SCSFRI_TO_T_00070624
MSTRG.7680.1	25	42	33	95	98	0.807	1.116	1.094	3.487	3.457	1.00567	3.472	1.78761	0.000443008	0.00189905	SCSFRI_TO_T_00114490
MSTRG.87797.1	47	56	79	152	153	1.248	1.223	2.154	4.587	4.437	1.54167	4.512	1.54928	0.000458622	0.00196369	MSTRG.87797
MSTRG.75601.1	74	143	91	16	40	6.667	10.619	8.457	1.694	3.919	8.581	2.8065	-1.61237	0.000461385	0.00197322	SCSFRI_TO_T_00016759
MSTRG.62594.2	1060	1331	686	298	534	28.408	29.326	18.862	9.072	15.625	25.532	12.3485	-1.04797	0.000466013	0.0019907	SCSFRI_TO_T_00016804
MSTRG.103504.1	8	7	4	36	37	0.342	0.246	0.176	1.751	1.729	0.254667	1.74	2.77241	0.000470719	0.00200848	SCSFRI_TO_T_00099544
MSTRG.35721.1	6	27	19	90	70	0.16	0.594	0.522	2.737	2.046	0.425333	2.3915	2.49125	0.00048088	0.00204945	SCSFRI_TO_T_00016891
MSTRG.101354.1	28	24	15	2	0	1.826	1.274	0.995	0.14	0	1.365	0.07	-4.2854	0.00048746	0.00207509	MSTRG.101354
MSTRG.31519.4	24	14	28	76	74	0.914	0.447	1.1	3.262	3.044	0.820333	3.153	1.94244	0.000489161	0.00207992	SCSFRI_TO_T_00056947
MSTRG.94601.1	120	164	165	359	274	1.632	1.835	2.305	5.551	4.071	1.924	4.811	1.32223	0.000494273	0.00209923	MSTRG.94601
MSTRG.88610.3	16	15	30	87	63	0.86	0.663	1.656	5.316	3.699	1.05967	4.5075	2.08872	0.000495817	0.00210336	SCSFRI_TO_T_00075036
MSTRG.24943.1	5	15	5	60	38	0.354	0.873	0.364	4.829	2.938	0.530333	3.8835	2.87239	0.000502887	0.00212845	MSTRG.24943
MSTRG.50447.1	47	82	88	211	164	0.74	1.062	1.423	3.776	2.82	1.075	3.298	1.61725	0.000505329	0.00213632	MSTRG.50447
MSTRG.13629.1	8	32	26	108	79	0.189	0.591	0.597	2.754	1.935	0.459	2.3445	2.35271	0.000508162	0.00214583	MSTRG.13629
MSTRG.60340.5	32	50	80	168	152	0.318	0.413	0.815	1.899	1.65	0.515333	1.7745	1.78383	0.000510915	0.00215498	MSTRG.60340
MSTRG.67169.1	9	19	24	84	57	0.29	0.503	0.794	3.075	2.005	0.529	2.54	2.26349	0.000517052	0.00217837	MSTRG.67169
MSTRG.15053.3	4	1	2	29	22	0.203	0.045	0.089	1.805	1.304	0.112333	1.5545	3.79059	0.00052118	0.00219325	MSTRG.15053
MSTRG.77672.1	10	9	22	63	56	0.44	0.31	0.931	3.002	2.577	0.560333	2.7895	2.31565	0.00052295	0.00219818	SCSFRI_TO_T_00036026
MSTRG.48092.2	37	34	15	112	85	1.563	1.186	0.661	5.343	3.891	1.13667	4.617	2.02215	0.00052698	0.00221259	MSTRG.48092
MSTRG.103145.1	382	411	400	775	629	4.737	4.193	5.095	10.927	8.522	4.675	9.7245	1.05666	0.000536166	0.00224859	MSTRG.103145
MSTRG.29371.1	131	191	178	418	298	1.47	1.763	2.051	5.332	3.653	1.76133	4.4925	1.35085	0.000547526	0.00229362	MSTRG.29371
MSTRG.21625.8	20	58	50	138	140	0.296	0.724	0.784	2.374	2.318	0.601333	2.346	1.96397	0.000550806	0.00230474	MSTRG.21625
MSTRG.54643.3	7	0	3	31	40	0.343	0	0.154	1.726	2.13	0.165667	1.928	3.54075	0.000563476	0.0023524	SCSFRI_TO_T_00032336
MSTRG.49917.1	8	11	11	56	35	0.526	0.595	0.743	4.19	2.516	0.621333	3.353	2.43201	0.000611813	0.0025513	SCSFRI_TO_T_00006782
MSTRG.80553.1	14	19	21	77	51	0.341	0.381	0.526	2.135	1.359	0.416	1.747	2.07022	0.000622281	0.00259201	SCSFRI_TO_T_00080580
MSTRG.40257.4	3	11	8	40	43	0.016	0.058	0.049	0.284	0.29	0.041	0.287	2.80735	0.000641307	0.00266824	SCSFRI_TO_T_00081983
MSTRG.6593.1	31	28	34	93	78	3.858	2.869	4.316	13.197	10.635	3.681	11.916	1.69473	0.000651676	0.00270832	SCSFRI_TO_T_00026000
MSTRG.56395.2	8	0	11	90	31	0.514	0	0.681	6.238	2.08	0.398333	4.159	3.38419	0.000657704	0.00273029	SCSFRI_TO_T_00127891
MSTRG.95665.1	8	5	10	52	30	0.587	0.302	0.753	4.335	2.403	0.547333	3.369	2.62183	0.000658513	0.00273056	SCSFRI_TO_T_00065587
MSTRG.21548.4	173	190	121	34	78	9.689	8.754	6.961	2.165	4.773	8.468	3.469	-1.2875	0.000662374	0.00274348	SCSFRI_TO_T_00103767
MSTRG.77955.1	0	0	0	12	14	0	0	0	1.467	1.644	0.001	1.5555	10.6032	0.000663465	0.00274491	MSTRG.77955
MSTRG.49394.1	38	53	81	140	174	2.559	2.956	5.602	10.701	12.797	3.70567	11.749	1.66473	0.000667963	0.00276041	MSTRG.49394
MSTRG.74463.1	44	80	73	168	159	0.784	1.173	1.336	3.404	3.096	1.09767	3.25	1.566	0.000678006	0.00279877	MSTRG.74463
MSTRG.61080.1	83	65	127	186	291	0.402	0.259	0.632	1.024	1.54	0.431	1.282	1.57264	0.000681759	0.00281111	SCSFRI_TO_T_00086231
MSTRG.61820.1	36	66	62	158	129	0.922	1.391	1.631	4.602	3.611	1.31467	4.1065	1.64321	0.000692266	0.00284805	SCSFRI_TO_T_00025478
MSTRG.45474.1	4	4	8	39	28	0.194	0.159	0.398	2.147	1.481	0.250333	1.814	2.85725	0.000696654	0.0028629	MSTRG.45474
MSTRG.73289.1	11	12	11	48	43	0.394	0.354	0.406	1.956	1.684	0.384667	1.82	2.24226	0.000697787	0.00286435	MSTRG.73289
MSTRG.2384.1	23	27	37	75	97	0.514	0.496	0.849	1.904	2.366	0.619667	2.135	1.78467	0.000700132	0.00287078	SCSFRI_TO_T_00096976
MSTRG.44589.4	11	17	20	73	48	0.079	0.1	0.146	0.581	0.365	0.108333	0.473	2.12636	0.000707636	0.00289818	SCSFRI_TO_T_00076371
MSTRG.15872.1	92	136	111	274	214	3.022	3.68	3.775	10.276	7.701	3.49233	8.9885	1.36389	0.000708392	0.00289818	SCSFRI_TO_T_00099433
MSTRG.11706.1	4	10	16	50	51	0.107	0.221	0.441	1.526	1.496	0.256333	1.511	2.55941	0.000711363	0.0029071	MSTRG.11706
MSTRG.36445.1	33	34	64	134	116	4.156	3.539	8.365	19.345	16.005	5.35333	17.675	1.7232	0.000716175	0.00292352	SCSFRI_TO_T_00025336
MSTRG.93159.1	42	79	67	10	22	0.929	1.44	1.524	0.247	0.534	1.29767	0.3905	-1.73253	0.000718303	0.00292896	SCSFRI_TO_T_00028893
MSTRG.53215.1	25	25	34	102	67	0.41	0.338	0.573	1.903	1.201	0.440333	1.552	1.81746	0.000727053	0.00296135	MSTRG.53215
MSTRG.81458.4	8	16	11	63	39	0.344	0.565	0.485	3.076	1.83	0.464667	2.453	2.40028	0.000731705	0.002977	SCSFRI_TO_T_00097557
MSTRG.19132.1	1365	1760	2324	3412	3599	63.18	67.008	110.443	179.49	181.946	80.2103	180.718	1.17188	0.000738514	0.00300139	MSTRG.19132
MSTRG.42308.1	14	10	34	94	69	0.375	0.22	0.935	2.861	2.018	0.51	2.4395	2.25802	0.000741285	0.00300932	SCSFRI_TO_T_00021855
MSTRG.60179.1	107	105	100	235	188	2.047	1.653	1.965	5.112	3.93	1.88833	4.521	1.25953	0.000746269	0.00302288	SCSFRI_TO_T_00112650
MSTRG.75311.1	44	58	39	118	116	1.214	1.317	1.106	3.703	3.498	1.21233	3.6005	1.57041	0.000749377	0.00303213	MSTRG.75311
MSTRG.39924.1	13	15	9	66	38	0.697	0.661	0.495	4.021	2.224	0.617667	3.1225	2.3378	0.000751908	0.00303903	MSTRG.39924
MSTRG.63132.2	126	163	170	291	309	1.755	1.859	2.418	4.592	4.689	2.01067	4.6405	1.20661	0.000755333	0.00304952	SCSFRI_TO_T_00024833
MSTRG.60181.1	56	94	85	226	157	0.435	0.601	0.679	1.998	1.333	0.571667	1.6655	1.54271	0.000756653	0.0030515	SCSFRI_TO_T_00112531
MSTRG.91558.1	10	11	13	48	43	0.33	0.299	0.441	1.802	1.551	0.356667	1.6765	2.2328	0.000761925	0.0030694	SCSFRI_TO_T_00008674
MSTRG.68483.1	4	7	9	35	37	0.126	0.181	0.291	1.252	1.272	0.199333	1.262	2.66246	0.00080276	0.00322639	SCSFRI_TO_T_00138429
MSTRG.43121.1	397	531	504	887	812	2.782	3.061	3.628	7.067	6.217	3.157	6.642	1.07306	0.000803528	0.00322639	MSTRG.43121
MSTRG.73990.4	1	3	0	22	22	0.077	0.141	0	1.388	1.313	0.0726667	1.3505	4.21606	0.000808066	0.00324108	MSTRG.73990
MSTRG.101807.1	62	62	16	0	9	1.49	1.227	0.401	0	0.236	1.03933	0.118	-3.1388	0.000809651	0.0032439	MSTRG.101807
MSTRG.47975.2	26	40	32	89	90	2.632	3.37	3.369	10.378	9.999	3.12367	10.1885	1.70563	0.000814355	0.00325707	SCSFRI_TO_T_00018775
MSTRG.32902.1	7	3	8	32	38	0.12	0.046	0.129	0.614	0.701	0.0983333	0.6575	2.74124	0.00081471	0.00325707	MSTRG.32902
MSTRG.6736.1	9	4	11	37	45	0.56	0.219	0.708	2.569	2.99	0.495667	2.7795	2.48738	0.000816887	0.00326223	MSTRG.6736
MSTRG.1162.4	132	220	161	369	345	3.841	5.272	4.807	12.217	10.971	4.64	11.594	1.32118	0.00082429	0.00328822	SCSFRI_TO_T_00051813
MSTRG.48190.1	15	14	33	88	65	0.256	0.197	0.579	1.71	1.214	0.344	1.462	2.08746	0.000852194	0.00339218	MSTRG.48190
MSTRG.74964.1	45	55	45	136	101	0.878	0.869	0.896	2.986	2.14	0.881	2.563	1.54062	0.000855522	0.00339927	SCSFRI_TO_T_00134602
MSTRG.88105.1	25	36	35	95	81	1.383	1.608	1.992	5.905	4.812	1.661	5.3585	1.68978	0.000855826	0.00339927	SCSFRI_TO_T_00025153
MSTRG.17620.13	665	900	1180	2152	1599	23.983	26.736	43.75	88.318	63.038	31.4897	75.678	1.265	0.000856797	0.00339946	MSTRG.17620
MSTRG.82851.1	38	69	86	192	154	1.291	1.928	3.017	7.446	5.742	2.07867	6.594	1.6655	0.000860548	0.00341066	MSTRG.82851
MSTRG.17620.12	44	83	135	289	224	2.759	4.287	8.682	20.628	15.372	5.24267	18	1.77962	0.000880869	0.00348745	MSTRG.17620
MSTRG.77593.3	239	261	319	562	458	3.528	3.172	4.829	9.427	7.388	3.843	8.4075	1.12944	0.000897911	0.00355109	SCSFRI_TO_T_00036026
MSTRG.52403.1	6	10	9	46	33	0.23	0.315	0.354	2.002	1.38	0.299667	1.691	2.49645	0.000904742	0.00357426	SCSFRI_TO_T_00136120
MSTRG.62368.1	91	121	138	53	41	7.126	7.795	11.099	4.719	3.508	8.67333	4.1135	-1.07622	0.000923184	0.00364321	MSTRG.62368
MSTRG.55440.1	69	90	53	12	28	3.907	4.198	3.074	0.763	1.72	3.72633	1.2415	-1.58567	0.000937792	0.00369689	MSTRG.55440
MSTRG.30747.1	22	32	30	73	86	0.981	1.174	1.374	3.702	4.191	1.17633	3.9465	1.74628	0.000960572	0.00378264	SCSFRI_TO_T_00111752
MSTRG.83087.2	8	18	3	110	26	0.032	0.056	0.012	0.467	0.106	0.0333333	0.2865	3.1035	0.000963465	0.00378997	MSTRG.83087
MSTRG.36282.4	10	30	26	89	71	0.225	0.531	0.586	2.219	1.683	0.447333	1.951	2.12479	0.00103368	0.0040575	SCSFRI_TO_T_00141226
MSTRG.96620.1	2	8	10	47	33	0.082	0.357	0.549	2.927	1.971	0.329333	2.449	2.89457	0.00103601	0.00406232	MSTRG.96620
MSTRG.27375.1	0	0	2	24	15	0	0	0.163	2.166	1.301	0.0543333	1.7335	4.99571	0.00107338	0.0041999	SCSFRI_TO_T_00004927
MSTRG.42542.1	2	7	7	38	29	0.309	0.89	1.111	6.676	4.895	0.77	5.7855	2.90951	0.0010775	0.00421153	SCSFRI_TO_T_00035971
MSTRG.71641.3	17	28	31	64	95	0.481	0.654	0.892	2.051	2.933	0.675667	2.492	1.88292	0.0010867	0.00424297	SCSFRI_TO_T_00089074
MSTRG.34169.1	0	3	2	30	16	0	0.229	0.277	3.74	1.931	0.168667	2.8355	4.07136	0.00110232	0.00429939	SCSFRI_TO_T_00071441
MSTRG.34197.1	0	0	0	13	11	0	0	0	1.518	1.234	0.001	1.376	10.4263	0.00110642	0.00431082	SCSFRI_TO_T_00135197
MSTRG.42930.1	12	13	15	85	31	1.326	1.175	1.674	10.708	3.735	1.39167	7.2215	2.37548	0.00111408	0.00433605	MSTRG.42930
MSTRG.48845.1	33	44	33	100	88	2.108	2.33	2.173	7.363	6.225	2.20367	6.794	1.62436	0.00111676	0.00434192	MSTRG.48845
MSTRG.63069.1	1	3	1	31	13	0.228	0.405	0.212	5.869	2.287	0.281667	4.078	3.8558	0.00113721	0.00441674	SCSFRI_TO_T_00029553
MSTRG.69994.2	105	128	116	208	248	1.629	1.634	1.848	3.669	4.203	1.70367	3.936	1.20809	0.00117317	0.00455161	SCSFRI_TO_T_00055870
MSTRG.9101.4	46	47	106	197	174	0.164	0.136	0.384	0.79	0.669	0.228	0.7295	1.67787	0.00118011	0.00457368	SCSFRI_TO_T_00139193
MSTRG.17786.1	77	75	73	31	27	4.548	3.684	4.473	2.077	1.756	4.235	1.9165	-1.14389	0.00119378	0.00462181	MSTRG.17786
MSTRG.88130.2	226	276	224	438	422	4.939	4.959	5.025	10.889	10.078	4.97433	10.4835	1.07555	0.00120664	0.00466667	MSTRG.88130
MSTRG.23271.1	13	24	30	77	69	0.251	0.364	0.568	1.634	1.412	0.394333	1.523	1.94943	0.00123587	0.00476972	SCSFRI_TO_T_00090798
MSTRG.93215.2	52	50	53	133	104	0.672	0.536	0.708	1.969	1.48	0.638667	1.7245	1.43304	0.00124032	0.00478187	SCSFRI_TO_T_00028893
MSTRG.56359.1	27	26	46	117	77	0.685	0.546	1.214	3.404	2.134	0.815	2.769	1.76449	0.00125559	0.00483568	SCSFRI_TO_T_00127862
MSTRG.26137.1	77	70	81	160	153	2.35	1.758	2.539	5.552	5.102	2.21567	5.327	1.26558	0.00126511	0.00486259	MSTRG.26137
MSTRG.46597.1	122	156	139	219	394	7.246	7.635	8.494	14.788	25.574	7.79167	20.181	1.37299	0.00126523	0.00486259	MSTRG.46597
MSTRG.101518.1	119	141	198	299	332	3.642	3.55	6.224	10.404	11.1	4.472	10.752	1.26561	0.00128896	0.00494863	MSTRG.101518
MSTRG.62373.1	17	25	31	93	60	0.475	0.575	0.891	2.969	1.833	0.647	2.401	1.8918	0.00129356	0.00496112	MSTRG.62373
MSTRG.6241.1	262	300	349	562	514	3.349	3.154	4.582	8.167	7.177	3.695	7.672	1.05403	0.00133253	0.00510527	MSTRG.6241
MSTRG.64897.2	0	7	6	35	37	0	0.202	0.244	1.466	1.486	0.148667	1.476	3.31154	0.00134211	0.0051366	MSTRG.64897
MSTRG.5605.2	25	28	35	86	73	0.582	0.536	0.836	2.274	1.855	0.651333	2.0645	1.66432	0.00135478	0.0051797	MSTRG.5605
MSTRG.82257.3	53	55	123	219	198	0.251	0.214	0.598	1.177	1.024	0.354333	1.1005	1.63498	0.001363	0.00520572	MSTRG.82257
MSTRG.92444.1	77	62	134	192	268	1.61	1.058	2.857	4.546	6.09	1.84167	5.318	1.52987	0.00139643	0.00532605	MSTRG.92444
MSTRG.48819.2	182	188	151	297	344	25.763	21.939	22.072	47.976	53.358	23.258	50.667	1.12332	0.0013974	0.00532605	MSTRG.48819
MSTRG.99216.1	17	24	25	83	54	0.439	0.51	0.663	2.436	1.523	0.537333	1.9795	1.88125	0.00141025	0.00536947	SCSFRI_TO_T_00079620
MSTRG.68998.1	90	94	137	204	251	0.911	0.784	1.425	2.352	2.783	1.04	2.5675	1.30378	0.00142277	0.00541152	SCSFRI_TO_T_00138442
MSTRG.23607.2	476	482	652	921	967	2.718	2.264	3.824	5.979	6.032	2.93533	6.0055	1.03276	0.00142551	0.00541635	SCSFRI_TO_T_00139039
MSTRG.59549.2	3	4	5	20	34	0.118	0.136	0.212	0.908	1.444	0.155333	1.176	2.92045	0.00142873	0.00542298	SCSFRI_TO_T_00088160
MSTRG.30633.1	18	25	9	67	59	0.468	0.535	0.24	1.981	1.676	0.414333	1.8285	2.1418	0.00145255	0.00550772	MSTRG.30633
MSTRG.31288.1	1	1	6	41	16	0.047	0.039	0.29	2.195	0.823	0.125333	1.509	3.58975	0.00147311	0.00557992	MSTRG.31288
MSTRG.72448.1	79	104	129	248	198	0.709	0.768	1.189	2.53	1.936	0.888667	2.233	1.32927	0.00149596	0.00566063	SCSFRI_TO_T_00026635
MSTRG.90183.2	27	24	39	100	70	0.806	0.57	1.188	3.339	2.259	0.854667	2.799	1.71148	0.00151484	0.00572618	SCSFRI_TO_T_00056759
MSTRG.21596.1	6	10	8	37	35	0.355	0.472	0.486	2.457	2.293	0.437667	2.375	2.44002	0.0015189	0.00572977	SCSFRI_TO_T_00134300
MSTRG.41944.1	6	8	10	37	35	0.325	0.33	0.513	2.218	1.979	0.389333	2.0985	2.43028	0.0015189	0.00572977	MSTRG.41944
MSTRG.80488.3	39	60	48	141	100	0.782	1	0.988	3.223	2.199	0.923333	2.711	1.5539	0.00152379	0.00574231	MSTRG.80488
MSTRG.24625.3	45	73	43	115	153	2.521	3.381	2.501	7.426	9.445	2.801	8.4355	1.59053	0.00154297	0.00580865	SCSFRI_TO_T_00067886
MSTRG.14317.1	14	18	23	93	41	0.379	0.4	0.639	2.859	1.211	0.472667	2.035	2.10613	0.0015626	0.00587654	SCSFRI_TO_T_00081960
MSTRG.97652.1	22	31	31	74	78	0.715	0.83	1.034	2.73	2.777	0.859667	2.7535	1.67942	0.00157084	0.00589574	MSTRG.97652
MSTRG.5631.1	15	46	43	157	83	0.309	0.78	0.91	3.68	1.869	0.666333	2.7745	2.05791	0.00157223	0.00589574	MSTRG.5631
MSTRG.88087.1	5	3	10	41	28	0.207	0.102	0.425	1.928	1.265	0.244667	1.5965	2.70602	0.0015732	0.00589574	MSTRG.88087
MSTRG.13606.1	3	10	17	51	49	0.109	0.298	0.632	2.099	1.938	0.346333	2.0185	2.54305	0.00157412	0.00589574	MSTRG.13606
MSTRG.107470.1	37	38	29	85	89	1.452	1.227	1.169	3.792	3.816	1.28267	3.804	1.56837	0.00158989	0.00594874	MSTRG.107470
MSTRG.32450.1	10	6	8	56	24	0.64	0.316	0.526	4.073	1.677	0.494	2.875	2.54098	0.00159819	0.00597373	SCSFRI_TO_T_00113770
MSTRG.62693.1	1	6	0	25	31	0.081	0.393	0	2.318	2.769	0.158	2.5435	4.00882	0.00159997	0.00597431	MSTRG.62693
MSTRG.5660.2	375	387	858	1102	1499	3.249	2.757	7.634	10.856	14.189	4.54667	12.5225	1.46164	0.0016027	0.00597843	SCSFRI_TO_T_00092278
MSTRG.53513.1	56	79	63	26	21	4.529	5.288	5.238	2.386	1.899	5.01833	2.1425	-1.22791	0.00162792	0.00606637	SCSFRI_TO_T_00104312
MSTRG.66521.2	16	18	21	56	57	0.529	0.479	0.691	2.096	2.028	0.566333	2.062	1.86432	0.00163151	0.00607357	SCSFRI_TO_T_00051658
MSTRG.30217.1	111	83	128	208	232	3.027	1.862	3.586	6.45	6.913	2.825	6.6815	1.24192	0.00166044	0.00617502	MSTRG.30217
MSTRG.47442.1	76	66	47	16	25	1.711	1.228	1.088	0.418	0.606	1.34233	0.512	-1.39053	0.00169124	0.00627687	SCSFRI_TO_T_00017519
MSTRG.64783.1	16	27	36	126	56	0.876	1.216	2.025	7.846	3.351	1.37233	5.5985	2.02841	0.00170059	0.00630523	SCSFRI_TO_T_00081168
MSTRG.96956.1	29	30	16	78	70	0.621	0.528	0.352	1.898	1.637	0.500333	1.7675	1.82075	0.00170958	0.00633216	MSTRG.96956
MSTRG.44482.1	0	1	0	16	12	0	0.078	0	1.735	1.25	0.026	1.4925	5.84308	0.00172213	0.00637223	SCSFRI_TO_T_00075815
MSTRG.74497.1	7	16	19	70	42	0.573	1.077	1.597	6.512	3.754	1.08233	5.133	2.24566	0.0017299	0.00639453	MSTRG.74497
MSTRG.17095.1	10	6	5	36	32	0.764	0.377	0.392	3.127	2.671	0.511	2.899	2.50416	0.00173278	0.00639876	MSTRG.17095
MSTRG.42658.3	3	2	4	34	15	0.25	0.159	0.36	3.756	1.544	0.256333	2.65	3.3699	0.00175866	0.0064878	SCSFRI_TO_T_00090064
MSTRG.98955.1	27	26	22	94	54	0.549	0.435	0.46	2.175	1.2	0.481333	1.6875	1.80978	0.00176636	0.00650969	MSTRG.98955
MSTRG.102724.1	335	475	774	1245	1081	29.929	34.953	71.136	126.609	105.622	45.3393	116.115	1.35673	0.00180749	0.00665461	MSTRG.102724
MSTRG.66042.4	10	19	17	48	58	0.306	0.493	0.559	1.755	2.022	0.452667	1.8885	2.06072	0.00182408	0.00670896	SCSFRI_TO_T_00056687
MSTRG.20505.1	12	19	18	50	57	0.572	0.745	0.881	2.71	2.969	0.732667	2.8395	1.95441	0.00182797	0.00671654	SCSFRI_TO_T_00101228
MSTRG.17051.1	3	10	2	39	28	0.102	0.281	0.07	1.514	1.044	0.151	1.279	3.0824	0.00183817	0.0067473	MSTRG.17051
MSTRG.71418.1	3	5	4	29	22	0.298	0.408	0.407	3.27	2.384	0.371	2.827	2.92978	0.00185432	0.00679397	MSTRG.71418
MSTRG.59092.2	42	36	56	104	110	0.825	0.584	1.125	2.312	2.36	0.844667	2.336	1.46759	0.00185458	0.00679397	SCSFRI_TO_T_00016056
MSTRG.36622.1	49	56	100	156	181	0.31	0.291	0.649	1.121	1.249	0.416667	1.185	1.50792	0.00189838	0.00694751	MSTRG.36622
MSTRG.24926.1	63	14	62	129	204	0.624	0.11	0.632	1.449	2.195	0.455333	1.822	2.00053	0.00190126	0.00695111	SCSFRI_TO_T_00087473
MSTRG.85085.1	43	54	56	108	121	1.615	1.69	2.185	4.66	5.016	1.83	4.838	1.40257	0.0019126	0.00698564	SCSFRI_TO_T_00028650
MSTRG.47896.1	58	89	78	21	33	3.766	4.755	5.204	1.55	2.341	4.575	1.9455	-1.23363	0.00194241	0.00708065	MSTRG.47896
MSTRG.50722.3	30	15	32	3	5	1.647	0.685	1.808	0.19	0.301	1.38	0.2455	-2.49087	0.00194246	0.00708065	SCSFRI_TO_T_00101768
MSTRG.8855.1	22	17	14	56	55	3.316	2.05	2.151	9.572	9.077	2.50567	9.3245	1.89583	0.00194809	0.00709414	MSTRG.8855
MSTRG.36317.1	22	16	44	90	85	0.297	0.178	0.61	1.381	1.254	0.361667	1.3175	1.86507	0.00195438	0.00710534	SCSFRI_TO_T_00129881
MSTRG.27371.1	4	6	0	37	23	0.239	0.314	0	2.502	1.513	0.184333	2.0075	3.44501	0.00195503	0.00710534	SCSFRI_TO_T_00004927
MSTRG.7397.1	58	77	101	191	159	0.544	0.594	0.975	2.042	1.632	0.704333	1.837	1.38302	0.0019582	0.00710985	MSTRG.7397
MSTRG.33717.1	20	19	11	67	46	0.735	0.574	0.415	2.799	1.847	0.574667	2.323	2.01519	0.0020023	0.00726279	SCSFRI_TO_T_00060908
MSTRG.58388.1	39	70	52	134	121	1.006	1.485	1.378	3.929	3.409	1.28967	3.669	1.50839	0.00202346	0.00733231	MSTRG.58388
MSTRG.58963.1	5	5	2	46	14	0.378	0.311	0.155	3.952	1.156	0.281333	2.554	3.18241	0.00204598	0.00739364	MSTRG.58963
MSTRG.96181.2	10	17	10	57	37	0.563	0.806	0.613	3.823	2.395	0.660667	3.109	2.23446	0.00204642	0.00739364	SCSFRI_TO_T_00019002
MSTRG.73887.1	9	51	21	127	92	0.075	0.363	0.182	1.251	0.873	0.206667	1.062	2.36141	0.00206695	0.00745317	SCSFRI_TO_T_00043839
MSTRG.62508.1	23	41	29	92	76	0.544	0.811	0.711	2.504	1.999	0.688667	2.2515	1.70901	0.00209324	0.00754058	SCSFRI_TO_T_00007906
MSTRG.75170.1	14	22	8	60	49	0.961	1.243	0.564	4.685	3.676	0.922667	4.1805	2.17979	0.00211134	0.00759835	MSTRG.75170
MSTRG.12270.1	26	27	36	72	83	0.474	0.411	0.681	1.499	1.671	0.522	1.585	1.60236	0.00211495	0.00760388	MSTRG.12270
MSTRG.36701.1	26	38	43	103	81	0.629	0.756	1.068	2.833	2.14	0.817667	2.4865	1.60453	0.00212325	0.0076263	MSTRG.36701
MSTRG.79023.1	18	4	25	57	83	1.345	0.274	1.933	4.802	6.687	1.184	5.7445	2.27851	0.00214868	0.00771009	MSTRG.79023
MSTRG.44875.1	37	63	66	156	114	0.533	0.747	0.976	2.555	1.794	0.752	2.1745	1.53188	0.00215495	0.00772507	SCSFRI_TO_T_00020483
MSTRG.227.1	9	10	7	45	29	0.139	0.127	0.111	0.792	0.491	0.125667	0.6415	2.35185	0.00215908	0.00773233	MSTRG.227
MSTRG.95237.3	8	15	14	50	41	0.482	0.797	0.932	3.573	2.795	0.737	3.184	2.1111	0.00218036	0.00780095	SCSFRI_TO_T_00144252
MSTRG.20634.2	2	0	8	45	22	0.099	0	0.374	2.478	1.182	0.157667	1.83	3.53689	0.00223629	0.00799327	SCSFRI_TO_T_00098654
MSTRG.67163.1	14	9	10	35	49	0.946	0.501	0.694	2.69	3.619	0.713667	3.1545	2.14409	0.00225365	0.00804751	MSTRG.67163
MSTRG.58794.1	1	0	1	13	18	0.093	0	0.095	1.408	1.839	0.0626667	1.6235	4.69527	0.0022844	0.00814939	SCSFRI_TO_T_00027349
MSTRG.75525.1	60	53	79	190	113	0.97	0.705	1.312	3.492	1.996	0.995667	2.744	1.46255	0.00228746	0.00815239	MSTRG.75525
MSTRG.68674.2	6	1	3	22	29	0.058	0.011	0.036	0.256	0.322	0.035	0.289	3.04564	0.00229184	0.0081601	MSTRG.68674
MSTRG.15986.1	17	20	28	46	96	0.212	0.2	0.352	0.636	1.27	0.254667	0.953	1.90387	0.00231311	0.00822053	SCSFRI_TO_T_00099365
MSTRG.69001.1	49	27	72	110	169	0.401	0.182	0.606	1.024	1.512	0.396333	1.268	1.67777	0.00231328	0.00822053	SCSFRI_TO_T_00138442
MSTRG.46320.5	169	197	174	320	307	3.185	3.062	3.368	6.853	6.321	3.205	6.587	1.0393	0.00231654	0.00822418	SCSFRI_TO_T_00066151
MSTRG.61808.1	19	30	18	61	70	0.414	0.537	0.402	1.51	1.665	0.451	1.5875	1.81556	0.00232322	0.00823994	SCSFRI_TO_T_00025826
MSTRG.147.1	1	1	0	10	22	0.109	0.096	0	0.917	1.91	0.0683333	1.4135	4.37054	0.00232823	0.00824976	MSTRG.147
MSTRG.9816.1	0	0	0	16	6	0	0	0	1.663	0.635	0.001	1.149	10.1662	0.00243535	0.00860442	MSTRG.9816
MSTRG.38554.1	2	6	11	29	43	0.262	0.647	1.481	4.323	6.159	0.796667	5.241	2.71779	0.00243895	0.00860889	SCSFRI_TO_T_00017722
MSTRG.7979.1	49	67	58	140	113	2.965	3.335	3.605	9.632	7.47	3.30167	8.551	1.3729	0.00249462	0.00879694	MSTRG.7979
MSTRG.8067.1	11	19	14	56	43	0.295	0.419	0.385	1.706	1.258	0.366333	1.482	2.01632	0.00254481	0.00896534	SCSFRI_TO_T_00052979
MSTRG.71484.1	24	23	29	54	89	1.538	1.213	1.909	3.935	6.232	1.55333	5.0835	1.71045	0.00257645	0.00905945	MSTRG.71484
MSTRG.57917.2	24	27	29	61	80	1.567	1.469	1.995	4.556	5.784	1.677	5.17	1.62428	0.00258275	0.00907141	MSTRG.57917
MSTRG.93447.1	121	170	181	343	268	3.035	3.516	4.658	9.793	7.345	3.73633	8.569	1.1975	0.00258478	0.00907141	MSTRG.93447
MSTRG.30452.7	486	536	864	1297	1127	26.781	24.287	48.886	81.248	67.882	33.318	74.565	1.1622	0.00264036	0.0092488	MSTRG.30452
MSTRG.53149.1	67	98	61	34	20	2.035	2.458	1.896	1.16	0.666	2.12967	0.913	-1.22194	0.00267676	0.00936737	SCSFRI_TO_T_00120635
MSTRG.22404.1	35	26	45	106	77	1.333	0.814	1.76	4.589	3.203	1.30233	3.896	1.58089	0.00268019	0.00937049	SCSFRI_TO_T_00027210
MSTRG.68678.2	4	0	0	14	32	0.021	0	0	0.079	0.175	0.007	0.127	4.18133	0.00268608	0.00938215	MSTRG.68678
MSTRG.56212.1	51	39	71	141	113	2.069	1.3	2.939	6.462	4.968	2.10267	5.715	1.44253	0.00269683	0.00940957	SCSFRI_TO_T_00036668
MSTRG.56631.2	1	1	0	26	7	0.057	0.05	0	1.659	0.453	0.0356667	1.056	4.88789	0.00275916	0.00961004	MSTRG.56631
MSTRG.73995.1	82	61	136	235	200	0.74	0.453	1.26	2.411	1.971	0.817667	2.191	1.422	0.0027876	0.0096999	MSTRG.73995
MSTRG.90983.2	50	48	78	116	156	0.835	0.659	1.338	2.202	2.846	0.944	2.524	1.41885	0.00279456	0.00971492	SCSFRI_TO_T_00079568
MSTRG.3092.2	7	6	8	52	19	0.328	0.237	0.381	2.648	0.942	0.315333	1.795	2.50903	0.0028024	0.00973297	MSTRG.3092
MSTRG.58669.1	4	2	4	33	15	0.206	0.085	0.194	1.935	0.845	0.161667	1.39	3.10399	0.00282052	0.00978667	MSTRG.58669
MSTRG.34138.2	38	51	55	85	155	0.689	0.766	1.033	1.762	3.074	0.829333	2.418	1.54379	0.00283375	0.00982331	MSTRG.34138
MSTRG.62789.1	7	6	5	33	25	0.534	0.376	0.392	2.86	2.082	0.434	2.471	2.50933	0.00287068	0.00994196	SCSFRI_TO_T_00138043
MSTRG.90206.1	3	4	7	35	20	0.218	0.239	0.522	2.888	1.585	0.326333	2.2365	2.77682	0.00287668	0.00995336	SCSFRI_TO_T_00094438
MSTRG.48813.1	8	5	5	37	23	0.621	0.319	0.399	3.265	1.95	0.446333	2.6075	2.54647	0.00290039	0.010026	SCSFRI_TO_T_00070097
MSTRG.43814.1	34	48	39	113	81	0.844	0.98	0.994	3.188	2.196	0.939333	2.692	1.51897	0.00291636	0.0100717	MSTRG.43814
MSTRG.29330.2	30	51	80	158	127	0.608	0.845	1.651	3.629	2.812	1.03467	3.2205	1.63812	0.00292856	0.0101044	MSTRG.29330
MSTRG.43328.1	51	63	39	7	21	2.218	2.254	1.742	0.346	0.998	2.07133	0.672	-1.62403	0.00302131	0.0103951	MSTRG.43328
MSTRG.60340.3	34	40	15	106	73	0.709	0.676	0.329	2.51	1.66	0.571333	2.085	1.86764	0.00303033	0.0104164	MSTRG.60340
MSTRG.37066.2	37	51	59	126	100	0.681	0.769	1.107	2.617	1.995	0.852333	2.306	1.4359	0.00305286	0.010484	MSTRG.37066
MSTRG.47684.2	2	2	18	54	46	0.067	0.063	0.583	1.904	1.573	0.237667	1.7385	2.87083	0.00305722	0.0104892	SCSFRI_TO_T_00022337
MSTRG.15010.1	88	58	94	155	183	5.123	2.762	5.63	10.237	11.6	4.505	10.9185	1.27718	0.00309839	0.0106107	MSTRG.15010
MSTRG.66575.1	60	101	122	220	196	1.668	2.31	3.484	6.954	5.968	2.48733	6.461	1.37716	0.0031315	0.0107141	MSTRG.66575
MSTRG.69680.2	59	96	90	180	162	0.599	0.805	0.942	2.077	1.795	0.782	1.936	1.30784	0.00315323	0.0107784	SCSFRI_TO_T_00112980
MSTRG.59909.1	205	211	257	406	365	2.34	1.985	3.014	5.269	4.547	2.44633	4.908	1.00451	0.00317999	0.0108519	SCSFRI_TO_T_00013959
MSTRG.7702.1	36	24	29	98	61	2.792	1.552	2.288	8.666	5.136	2.21067	6.901	1.64232	0.00322331	0.010986	SCSFRI_TO_T_00114490
MSTRG.11024.1	105	88	69	175	175	1.929	1.33	1.302	3.655	3.512	1.52033	3.5835	1.23698	0.0032259	0.010986	MSTRG.11024
MSTRG.28208.1	11	11	9	48	30	0.28	0.23	0.235	1.387	0.833	0.248333	1.11	2.16021	0.00325638	0.0110795	SCSFRI_TO_T_00117738
MSTRG.100186.1	0	1	0	19	7	0	0.103	0	2.699	0.956	0.0343333	1.8275	5.73412	0.00326493	0.0110983	MSTRG.100186
MSTRG.95237.1	51	49	68	116	124	0.605	0.475	0.832	1.555	1.603	0.637333	1.579	1.30889	0.0033281	0.0113026	SCSFRI_TO_T_00144252
MSTRG.4898.1	20	23	23	88	44	0.596	0.564	0.704	2.98	1.432	0.621333	2.206	1.82799	0.00335696	0.0113901	MSTRG.4898
MSTRG.74926.1	35	39	48	15	9	3.716	3.406	5.234	1.811	1.054	4.11867	1.4325	-1.52364	0.00340627	0.0115267	SCSFRI_TO_T_00047390
MSTRG.46828.2	0	0	0	16	5	0	0	0	2.096	0.607	0.001	1.3515	10.4003	0.00340661	0.0115267	MSTRG.46828
MSTRG.55808.1	5	8	11	29	40	0.463	0.556	0.957	2.871	3.875	0.658667	3.373	2.35641	0.00343603	0.0116155	MSTRG.55808
MSTRG.2444.2	18	19	20	0	4	0.654	0.582	0.747	0	0.177	0.661	0.0885	-2.9009	0.00348231	0.0117612	SCSFRI_TO_T_00097008
MSTRG.74937.1	19	14	19	55	48	0.985	0.627	1.032	3.313	2.788	0.881333	3.0505	1.79129	0.00351637	0.0118653	MSTRG.74937
MSTRG.6471.2	12	11	25	61	48	0.991	0.733	2.173	5.724	4.345	1.299	5.0345	1.95445	0.0035465	0.0119451	SCSFRI_TO_T_00024778
MSTRG.94745.2	21	72	29	149	106	0.934	2.558	1.28	7.344	5.017	1.59067	6.1805	1.95809	0.00358605	0.0120672	SCSFRI_TO_T_00063039
MSTRG.71913.1	28	31	26	55	97	1.038	0.938	0.993	2.275	3.875	0.989667	3.075	1.63557	0.00361029	0.0121377	MSTRG.71913
MSTRG.87601.4	26	23	28	64	67	0.473	0.334	0.508	1.314	1.312	0.438333	1.313	1.58277	0.00364155	0.0122316	SCSFRI_TO_T_00015536
MSTRG.47263.1	125	114	47	37	28	10.326	7.747	3.988	3.475	2.527	7.35367	3.001	-1.29302	0.00365569	0.0122679	SCSFRI_TO_T_00031065
MSTRG.49548.1	39	33	29	70	94	0.72	0.501	0.55	1.468	1.895	0.590333	1.6815	1.51015	0.00368391	0.0123298	SCSFRI_TO_T_00133246
MSTRG.36165.2	44	59	64	95	167	2.59	2.857	3.869	6.358	10.739	3.10533	8.5485	1.46092	0.0036842	0.0123298	SCSFRI_TO_T_00129881
MSTRG.38530.1	167	218	228	363	352	6.752	7.252	9.469	16.688	15.549	7.82433	16.1185	1.04268	0.00369704	0.0123616	MSTRG.38530
MSTRG.61446.2	16	32	34	90	65	0.418	0.673	0.89	2.601	1.806	0.660333	2.2035	1.73853	0.00376169	0.0125549	MSTRG.61446
MSTRG.94541.2	3	8	3	32	22	0.165	0.354	0.184	1.98	1.293	0.234333	1.6365	2.80398	0.00378019	0.0126052	MSTRG.94541
MSTRG.26387.1	45	47	41	110	86	1.194	1.027	1.113	3.329	2.523	1.11133	2.926	1.39664	0.00383021	0.0127489	MSTRG.26387
MSTRG.52079.1	0	3	3	22	18	0	0.154	0.192	1.557	1.224	0.115333	1.3905	3.59172	0.00383715	0.0127604	MSTRG.52079
MSTRG.104955.1	52	77	69	17	31	2.59	3.168	3.529	0.963	1.687	3.09567	1.325	-1.22426	0.00387408	0.0128678	MSTRG.104955
MSTRG.17634.1	8	41	17	96	71	0.186	0.806	0.407	2.589	1.832	0.466333	2.2105	2.24494	0.00388024	0.0128678	SCSFRI_TO_T_00063124
MSTRG.15592.1	147	220	183	351	314	6.563	8.1	8.386	17.858	15.339	7.683	16.5985	1.11131	0.00388309	0.0128678	SCSFRI_TO_T_00012058
MSTRG.97901.1	16	23	26	66	55	2.306	2.656	3.804	10.627	8.584	2.922	9.6055	1.7169	0.00388342	0.0128678	MSTRG.97901
MSTRG.96902.1	7	3	6	35	21	0.561	0.198	0.494	3.188	1.838	0.417667	2.513	2.58899	0.00388814	0.0128718	MSTRG.96902
MSTRG.52911.5	80	77	74	165	134	1.919	1.508	1.804	4.48	3.505	1.74367	3.9925	1.19517	0.00391124	0.0129367	MSTRG.52911
MSTRG.47442.2	156	140	70	41	55	9.328	6.871	4.3	2.764	3.615	6.833	3.1895	-1.09919	0.00392975	0.0129862	SCSFRI_TO_T_00017519
MSTRG.105032.2	24	8	17	46	68	1.264	0.351	0.931	2.742	3.856	0.848667	3.299	1.95876	0.00396484	0.0130904	MSTRG.105032
MSTRG.90995.2	42	45	89	115	186	1.951	1.72	4.247	6.075	9.441	2.63933	7.758	1.55551	0.00397341	0.0131069	SCSFRI_TO_T_00079449
MSTRG.45903.1	1	0	1	17	11	0.05	0	0.056	0.727	0.431	0.0353333	0.579	4.03446	0.00398162	0.0131222	MSTRG.45903
MSTRG.51258.1	23	31	32	86	61	0.917	1.012	1.325	3.89	2.65	1.08467	3.27	1.59204	0.00403945	0.0133009	SCSFRI_TO_T_00101705
MSTRG.98753.1	4	2	6	35	16	0.177	0.073	0.273	1.766	0.776	0.174333	1.271	2.86604	0.00404936	0.0133216	MSTRG.98753
MSTRG.80252.1	62	84	92	20	40	3.057	3.407	4.659	1.121	2.155	3.70767	1.638	-1.17858	0.00407538	0.0133952	MSTRG.80252
MSTRG.94207.1	34	54	51	115	96	1.1	1.437	1.683	4.226	3.381	1.40667	3.8035	1.43505	0.00408011	0.0133988	MSTRG.94207
MSTRG.13649.1	26	9	43	96	83	0.53	0.151	0.901	2.226	1.849	0.527333	2.0375	1.95001	0.00411521	0.01349	MSTRG.13649
MSTRG.7192.1	81	94	82	170	153	1.936	1.846	1.996	4.614	3.988	1.926	4.301	1.15906	0.00416928	0.0136551	MSTRG.7192
MSTRG.58457.1	38	56	49	118	94	0.946	1.147	1.253	3.341	2.557	1.11533	2.949	1.40275	0.00421198	0.0137704	MSTRG.58457
MSTRG.4986.1	10	16	22	51	51	0.675	0.86	1.538	3.888	3.792	1.02433	3.84	1.90642	0.00422512	0.013796	MSTRG.4986
MSTRG.72345.1	5	7	8	53	16	0.292	0.336	0.48	3.517	1.02	0.369333	2.2685	2.61874	0.00422731	0.013796	SCSFRI_TO_T_00127016
MSTRG.66570.3	51	53	46	15	21	4.447	3.79	4.125	1.484	2	4.12067	1.742	-1.24213	0.00430933	0.0140512	MSTRG.66570
MSTRG.81717.1	1	0	4	23	16	0.135	0	0.555	3.536	2.363	0.23	2.9495	3.68076	0.00431832	0.014068	MSTRG.81717
MSTRG.7473.1	104	97	118	245	166	3.082	2.365	3.592	8.255	5.374	3.013	6.8145	1.17741	0.00444705	0.0144618	SCSFRI_TO_T_00090624
MSTRG.25857.5	44	21	79	111	177	0.567	0.224	1.049	1.629	2.495	0.613333	2.062	1.7493	0.00448121	0.01456	MSTRG.25857
MSTRG.75.1	4	9	12	0	0	0.36	0.666	1.108	0	0	0.711333	0.001	-9.47438	0.00448671	0.014565	MSTRG.75
MSTRG.19193.2	41	48	31	89	94	0.647	0.611	0.498	1.573	1.61	0.585333	1.5915	1.44306	0.00454295	0.0147346	MSTRG.19193
MSTRG.66570.1	82	132	77	30	48	5.183	6.869	5.034	2.164	3.292	5.69533	2.728	-1.06194	0.004548	0.0147379	MSTRG.66570
MSTRG.104506.1	1	0	0	10	13	0.117	0	0	1.325	1.655	0.039	1.49	5.25569	0.00459821	0.0148744	MSTRG.104506
MSTRG.35772.1	15	19	6	46	50	0.731	0.762	0.3	2.55	2.663	0.597667	2.6065	2.1247	0.00463048	0.0149547	SCSFRI_TO_T_00016891
MSTRG.70291.1	0	6	0	28	24	0	0.368	0	2.473	2.002	0.122667	2.2375	4.18907	0.00463157	0.0149547	SCSFRI_TO_T_00075460
MSTRG.95071.2	337	469	519	805	721	4.666	5.342	7.38	12.672	10.905	5.796	11.7885	1.02425	0.00463522	0.0149547	SCSFRI_TO_T_00046392
MSTRG.46494.5	78	109	118	198	192	1.823	2.107	2.841	5.291	4.935	2.257	5.113	1.17976	0.00469496	0.0151214	MSTRG.46494
MSTRG.60585.3	28	61	35	6	15	3.046	5.522	4.018	0.717	1.77	4.19533	1.2435	-1.75438	0.0046951	0.0151214	MSTRG.60585
MSTRG.6155.1	26	32	43	97	70	1.115	1.141	1.909	4.73	3.28	1.38833	4.005	1.52845	0.00472073	0.0151906	MSTRG.6155
MSTRG.72160.2	16	24	27	52	72	0.441	0.539	0.786	1.663	2.18	0.588667	1.9215	1.70671	0.00476915	0.0153271	MSTRG.72160
MSTRG.38683.1	42	35	22	7	10	1.534	1.053	0.82	0.303	0.393	1.13567	0.348	-1.70638	0.00477149	0.0153271	SCSFRI_TO_T_00017561
MSTRG.30452.5	940	1219	1602	2339	2049	38.338	40.884	67.073	108.417	91.278	48.765	99.8475	1.03388	0.00486461	0.0156126	MSTRG.30452
MSTRG.24575.1	37	57	34	16	10	1.774	2.248	1.674	0.872	0.524	1.89867	0.698	-1.44369	0.00488597	0.0156661	MSTRG.24575
MSTRG.31503.1	20	26	33	74	62	0.883	0.958	1.478	3.709	3.008	1.10633	3.3585	1.60203	0.00489359	0.0156661	MSTRG.31503
MSTRG.12820.1	1	0	1	17	10	0.087	0	0.089	1.677	0.948	0.0586667	1.3125	4.48363	0.00489406	0.0156661	MSTRG.12820
MSTRG.33865.1	22	29	42	73	85	0.475	0.515	0.931	1.791	2.004	0.640333	1.8975	1.5672	0.00490271	0.0156802	MSTRG.33865
MSTRG.27371.2	2	4	4	30	14	0.102	0.152	0.209	1.75	0.77	0.154333	1.26	3.0293	0.00498945	0.0159437	SCSFRI_TO_T_00004927
MSTRG.17534.1	201	263	226	467	341	4.426	4.764	5.111	11.691	8.202	4.767	9.9465	1.06111	0.00504263	0.0160997	MSTRG.17534
MSTRG.21212.1	8	12	6	30	38	0.635	0.784	0.489	2.708	3.296	0.636	3.002	2.23883	0.00504861	0.0161048	SCSFRI_TO_T_00040576
MSTRG.42521.2	6	13	18	51	39	0.261	0.424	0.746	2.375	1.727	0.477	2.051	2.10427	0.00506833	0.0161537	SCSFRI_TO_T_00037222
MSTRG.5447.1	6	16	18	61	37	0.202	0.446	0.64	2.355	1.374	0.429333	1.8645	2.11862	0.00518001	0.0164953	MSTRG.5447
MSTRG.15550.3	50	80	18	165	131	1.134	1.497	0.422	4.259	3.256	1.01767	3.7575	1.88451	0.00519231	0.0165202	MSTRG.15550
MSTRG.19193.1	92	135	82	223	186	1.895	2.306	1.743	5.258	4.197	1.98133	4.7275	1.25461	0.00526844	0.0167479	MSTRG.19193
MSTRG.7016.2	51	108	60	31	21	2.267	3.904	2.729	1.528	1.004	2.96667	1.266	-1.22857	0.005312	0.0168718	MSTRG.7016
MSTRG.41147.1	18	34	26	92	53	0.44	0.703	0.664	2.623	1.465	0.602333	2.044	1.76276	0.00542168	0.0172053	SCSFRI_TO_T_00034997
MSTRG.36991.1	14	30	29	76	60	0.259	0.456	0.55	1.597	1.211	0.421667	1.404	1.73537	0.00551571	0.0174886	MSTRG.36991
MSTRG.73993.1	22	34	65	108	111	0.359	0.456	1.09	2.01	1.98	0.635	1.995	1.65156	0.00552915	0.0175161	MSTRG.73993
MSTRG.4093.1	47	60	68	158	98	1.408	1.496	2.096	5.397	3.21	1.66667	4.3035	1.36854	0.0055724	0.0176163	MSTRG.4093
MSTRG.89710.1	4	13	12	42	35	0.225	0.602	0.694	2.688	2.152	0.507	2.42	2.25495	0.00557514	0.0176163	SCSFRI_TO_T_00119670
MSTRG.33836.1	5	7	27	57	56	0.169	0.194	0.936	2.188	2.066	0.433	2.127	2.29638	0.00559482	0.0176633	MSTRG.33836
MSTRG.249.3	14	9	21	81	29	1.338	0.668	2.041	8.513	2.918	1.349	5.7155	2.08299	0.00576844	0.0181958	MSTRG.249
MSTRG.82940.2	381	132	184	335	925	8.293	2.368	4.119	8.287	21.994	4.92667	15.1405	1.61973	0.00588259	0.01854	MSTRG.82940
MSTRG.31472.1	9	13	13	54	28	1.203	1.429	1.784	8.205	4.088	1.472	6.1465	2.06199	0.00594167	0.0187102	MSTRG.31472
MSTRG.7300.1	2	1	6	23	20	0.161	0.066	0.495	2.1	1.755	0.240667	1.9275	3.00162	0.00596262	0.0187447	SCSFRI_TO_T_00085076
MSTRG.64015.1	6	9	6	36	23	0.357	0.423	0.367	2.468	1.497	0.382333	1.9825	2.37442	0.00596282	0.0187447	MSTRG.64015
MSTRG.84301.1	182	263	153	386	352	1.904	2.258	1.64	4.587	4.011	1.934	4.299	1.15241	0.00608073	0.019077	SCSFRI_TO_T_00017359
MSTRG.51790.5	10	11	24	53	46	0.837	0.756	1.99	4.92	4.136	1.19433	4.528	1.92267	0.00608409	0.019077	MSTRG.51790
MSTRG.53894.2	60	92	55	175	122	2.871	3.627	2.703	9.545	6.408	3.067	7.9765	1.37893	0.0061392	0.019217	SCSFRI_TO_T_00032062
MSTRG.67604.1	68	105	54	23	35	1.858	2.36	1.515	0.714	1.045	1.911	0.8795	-1.11957	0.0061877	0.0193524	SCSFRI_TO_T_00046989
MSTRG.93215.4	36	27	63	97	112	0.383	0.235	0.693	1.181	1.313	0.437	1.247	1.51276	0.006219	0.0194337	SCSFRI_TO_T_00028893
MSTRG.58123.2	140	133	268	384	355	14.027	10.94	27.62	43.828	38.895	17.529	41.3615	1.23854	0.00623493	0.0194669	MSTRG.58123
MSTRG.68978.1	17	17	12	45	45	1.241	1.021	0.9	3.736	3.59	1.054	3.663	1.79715	0.00626258	0.0195367	SCSFRI_TO_T_00138442
MSTRG.46077.1	41	54	53	95	111	1.366	1.48	1.813	3.598	4.04	1.553	3.819	1.29814	0.00633531	0.0197469	SCSFRI_TO_T_00002347
MSTRG.68179.2	39	77	76	26	21	1.803	2.893	3.583	1.365	1.063	2.75967	1.214	-1.18473	0.00641328	0.0199729	SCSFRI_TO_T_00094505
MSTRG.104827.1	58	66	74	108	161	2.997	2.839	3.949	6.367	9.133	3.26167	7.75	1.24859	0.00651497	0.0202725	SCSFRI_TO_T_00024246
MSTRG.96307.2	25	6	34	65	89	0.441	0.079	0.603	1.287	1.704	0.374333	1.4955	1.99823	0.00656443	0.0204091	MSTRG.96307
MSTRG.78489.1	0	6	18	260	121	0	0.088	0.307	4.879	2.171	0.131667	3.525	4.74266	0.00664032	0.0206102	SCSFRI_TO_T_00115385
MSTRG.85023.1	51	59	52	118	99	1.552	1.478	1.626	4.084	3.292	1.552	3.688	1.24871	0.00667749	0.0207081	SCSFRI_TO_T_00058632
MSTRG.33879.1	47	61	42	120	93	1.442	1.54	1.324	4.186	3.118	1.43533	3.652	1.3473	0.00669366	0.0207408	SCSFRI_TO_T_00057425
MSTRG.62232.1	0	1	1	21	6	0	0.054	0.068	1.574	0.432	0.0406667	1.003	4.62433	0.0067347	0.0208504	SCSFRI_TO_T_00014744
MSTRG.87662.1	12	16	8	45	35	0.495	0.543	0.339	2.111	1.577	0.459	1.844	2.00627	0.00675428	0.0208934	SCSFRI_TO_T_00144756
MSTRG.27452.1	44	30	45	107	75	0.646	0.362	0.678	1.786	1.203	0.562	1.4945	1.41102	0.00677372	0.0209359	MSTRG.27452
MSTRG.23303.3	62	39	49	19	18	1.714	0.872	1.378	0.604	0.555	1.32133	0.5795	-1.18911	0.00680934	0.0210283	SCSFRI_TO_T_00090809
MSTRG.2920.1	24	37	14	65	75	0.748	0.949	0.448	2.304	2.555	0.715	2.4295	1.76464	0.00683473	0.021089	MSTRG.2920
MSTRG.77869.3	18	11	18	41	52	2.077	1.016	2.186	5.419	6.628	1.75967	6.0235	1.7753	0.00687255	0.021188	SCSFRI_TO_T_00136285
MSTRG.36080.1	2	1	2	23	9	0.122	0.05	0.126	1.599	0.601	0.0993333	1.1	3.46908	0.00688935	0.021222	SCSFRI_TO_T_00138953
MSTRG.58726.1	82	69	96	165	146	1.872	1.296	2.251	4.283	3.642	1.80633	3.9625	1.13335	0.00689674	0.0212269	SCSFRI_TO_T_00009060
MSTRG.50323.2	16	30	16	53	63	0.912	1.427	0.963	3.494	4.026	1.10067	3.76	1.77236	0.00698409	0.0214599	SCSFRI_TO_T_00040653
MSTRG.38202.3	7	13	5	35	31	0.408	0.638	0.333	2.388	1.999	0.459667	2.1935	2.25457	0.00702287	0.021561	SCSFRI_TO_T_00013761
MSTRG.61446.1	16	12	19	43	48	0.584	0.346	0.695	1.733	1.877	0.541667	1.805	1.73652	0.00704572	0.0216096	MSTRG.61446
MSTRG.30743.1	13	35	16	43	99	0.719	1.592	0.909	2.703	5.98	1.07333	4.3415	2.0161	0.00708023	0.0216828	MSTRG.30743
MSTRG.56739.1	12	16	22	39	61	0.223	0.246	0.416	0.823	1.216	0.295	1.0195	1.78907	0.00713649	0.0218369	SCSFRI_TO_T_00055108
MSTRG.72953.1	36	43	30	100	68	1.213	1.196	1.042	3.851	2.517	1.15033	3.184	1.46879	0.00715049	0.0218616	MSTRG.72953
MSTRG.17620.5	127	196	225	348	328	4.554	5.8	8.306	14.211	12.887	6.22	13.549	1.1232	0.00715819	0.021867	MSTRG.17620
MSTRG.67933.1	3	4	13	41	25	0.135	0.148	0.599	2.093	1.226	0.294	1.6595	2.49686	0.00726378	0.0221711	MSTRG.67933
MSTRG.38258.1	13	20	35	96	46	0.291	0.375	0.815	2.481	1.153	0.493667	1.817	1.87995	0.0073536	0.0224267	MSTRG.38258
MSTRG.79022.2	19	18	11	46	47	2.198	1.687	1.265	6.031	5.904	1.71667	5.9675	1.79752	0.00738173	0.0224938	MSTRG.79022
MSTRG.11924.1	96	93	79	185	145	2.155	1.717	1.821	4.721	3.556	1.89767	4.1385	1.12488	0.00741028	0.0225621	MSTRG.11924
MSTRG.99471.1	4	19	18	60	43	0.219	0.77	0.919	3.388	2.326	0.636	2.857	2.1674	0.0074323	0.0226104	SCSFRI_TO_T_00096413
MSTRG.35479.1	58	67	40	19	23	9.987	9.491	7.075	3.72	4.327	8.851	4.0235	-1.13739	0.00744695	0.0226363	MSTRG.35479
MSTRG.93071.1	3	1	11	36	25	0.368	0.101	1.387	5.024	3.352	0.618667	4.188	2.75903	0.00748625	0.0227369	SCSFRI_TO_T_00028893
MSTRG.85235.3	32	14	27	54	81	0.851	0.306	0.737	1.632	2.352	0.631333	1.992	1.65774	0.00757196	0.0229783	MSTRG.85235
MSTRG.68123.1	41	47	30	15	11	1.641	1.547	1.233	0.682	0.481	1.47367	0.5815	-1.34156	0.00762364	0.023116	MSTRG.68123
MSTRG.1994.1	12	28	22	58	58	0.333	0.639	0.627	1.83	1.759	0.533	1.7945	1.75137	0.00764842	0.0231721	SCSFRI_TO_T_00036743
MSTRG.71588.1	30	67	58	137	104	0.977	1.802	1.957	5.128	3.746	1.57867	4.437	1.49088	0.00775031	0.0234614	SCSFRI_TO_T_00099859
MSTRG.34085.1	1	4	1	26	10	0.06	0.199	0.062	1.786	0.66	0.107	1.223	3.51474	0.00777061	0.0235035	MSTRG.34085
MSTRG.32134.1	28	35	34	74	71	0.875	0.899	1.091	2.62	2.438	0.955	2.529	1.40499	0.00778071	0.0235148	MSTRG.32134
MSTRG.72912.1	8	3	10	27	33	0.174	0.054	0.224	0.669	0.786	0.150667	0.7275	2.27159	0.00797195	0.0240729	MSTRG.72912
MSTRG.15550.2	28	25	23	67	55	0.686	0.504	0.583	1.834	1.457	0.591	1.6455	1.4773	0.00810414	0.024452	MSTRG.15550
MSTRG.36445.2	8	7	16	32	42	0.91	0.67	1.82	4.217	5.294	1.13333	4.7555	2.06902	0.00811738	0.0244719	SCSFRI_TO_T_00025336
MSTRG.41683.1	6	28	22	76	52	0.213	0.817	0.801	3.064	2.015	0.610333	2.5395	2.05688	0.00812489	0.0244745	MSTRG.41683
MSTRG.77473.1	6	10	9	32	29	0.322	0.399	0.46	1.851	1.579	0.393667	1.715	2.12316	0.00823564	0.0247878	MSTRG.77473
MSTRG.55440.2	155	188	62	40	63	6.043	6.041	2.497	1.767	2.672	4.86033	2.2195	-1.13082	0.0082978	0.0249545	MSTRG.55440
MSTRG.89452.1	10	14	31	68	49	0.449	0.517	1.429	3.471	2.403	0.798333	2.937	1.87928	0.00841233	0.0252782	SCSFRI_TO_T_00039651
MSTRG.106413.1	8	13	21	40	50	0.285	0.381	0.768	1.619	1.945	0.478	1.782	1.89841	0.00857868	0.025757	MSTRG.106413
MSTRG.12270.2	8	25	26	48	77	0.26	0.645	0.841	1.734	2.661	0.582	2.1975	1.91677	0.00860401	0.025812	MSTRG.12270
MSTRG.63972.2	10	13	6	43	27	0.757	0.788	0.475	3.603	2.194	0.673333	2.8985	2.10591	0.00863537	0.025885	MSTRG.63972
MSTRG.20676.2	123	164	118	290	204	4.987	5.455	4.905	13.315	8.985	5.11567	11.15	1.12405	0.00868106	0.0260008	MSTRG.20676
MSTRG.46519.2	11	19	26	58	49	0.243	0.35	0.607	1.498	1.218	0.4	1.358	1.76341	0.00873749	0.0261272	SCSFRI_TO_T_00009567
MSTRG.57535.1	57	99	40	16	29	1.147	1.624	0.825	0.364	0.632	1.19867	0.498	-1.26721	0.0087797	0.0262321	SCSFRI_TO_T_00062018
MSTRG.28942.1	0	1	0	8	12	0	0.136	0	1.506	2.171	0.0453333	1.8385	5.34181	0.00879415	0.026254	MSTRG.28942
MSTRG.87678.1	35	38	31	80	71	0.422	0.377	0.384	1.097	0.935	0.394333	1.016	1.36541	0.00882093	0.0263125	MSTRG.87678
MSTRG.91381.2	42	57	57	112	98	2.418	2.716	3.389	7.41	6.24	2.841	6.825	1.26443	0.0088925	0.0265045	SCSFRI_TO_T_00112225
MSTRG.88213.3	9	8	8	21	42	1.113	0.78	1.075	2.934	5.737	0.989333	4.3355	2.13167	0.00890749	0.0265277	SCSFRI_TO_T_00024565
MSTRG.101479.2	6	6	2	33	16	0.378	0.357	0.147	2.589	1.162	0.294	1.8755	2.67339	0.00895511	0.026648	MSTRG.101479
MSTRG.7732.1	16	20	31	68	51	0.407	0.419	0.811	1.969	1.419	0.545667	1.694	1.63434	0.00896458	0.0266546	SCSFRI_TO_T_00114725
MSTRG.87663.2	92	135	105	228	178	4.095	4.926	4.798	11.524	8.666	4.60633	10.095	1.13195	0.00911515	0.0270585	SCSFRI_TO_T_00144756
MSTRG.82257.1	15	16	21	43	51	0.491	0.459	0.73	1.67	1.904	0.56	1.787	1.67404	0.00914355	0.027121	MSTRG.82257
MSTRG.89959.2	17	21	31	56	62	0.168	0.166	0.311	0.619	0.662	0.215	0.6405	1.57486	0.00920153	0.0272709	MSTRG.89959
MSTRG.77589.1	3	0	1	13	17	0.165	0	0.052	0.737	0.932	0.0723333	0.8345	3.52818	0.00921541	0.0272901	SCSFRI_TO_T_00036026
MSTRG.75749.1	1	1	2	20	8	0.062	0.051	0.128	1.416	0.544	0.0803333	0.98	3.60871	0.00923037	0.0273124	MSTRG.75749
MSTRG.46722.1	67	83	66	157	118	4.481	4.595	4.553	11.964	8.596	4.543	10.28	1.17812	0.00924889	0.0273452	MSTRG.46722
MSTRG.21306.3	8	32	15	73	49	0.339	1.178	0.685	3.703	2.39	0.734	3.0465	2.0533	0.00928119	0.0274187	SCSFRI_TO_T_00073715
MSTRG.96577.2	42	76	65	134	118	2.492	3.668	3.917	8.938	7.563	3.359	8.2505	1.29645	0.00938542	0.0277043	SCSFRI_TO_T_00122611
MSTRG.6117.1	8	14	6	36	31	0.383	0.551	0.295	1.959	1.621	0.409667	1.79	2.12744	0.00949937	0.0279958	SCSFRI_TO_T_00006020
MSTRG.89460.1	1	0	3	24	8	0.033	0	0.102	0.905	0.29	0.045	0.5975	3.73094	0.00956453	0.0281652	SCSFRI_TO_T_00039651
MSTRG.62519.5	17	37	39	93	66	0.664	1.193	1.58	4.146	2.831	1.14567	3.4885	1.60642	0.00958452	0.0282015	SCSFRI_TO_T_00000003
MSTRG.32917.2	6	8	8	49	15	0.503	0.592	0.693	5.037	1.502	0.596	3.2695	2.45569	0.00960785	0.0282475	MSTRG.32917
MSTRG.58794.2	0	0	0	8	8	0	0	0	1.01	0.994	0.001	1.002	9.96867	0.00969087	0.0284689	SCSFRI_TO_T_00027349
MSTRG.69473.3	1	0	0	14	6	0.106	0	0	1.69	0.696	0.0353333	1.193	5.07742	0.00979782	0.0287515	SCSFRI_TO_T_00035661
MSTRG.6570.1	15	14	19	41	47	0.545	0.419	0.71	1.695	1.867	0.558	1.781	1.67435	0.00980272	0.0287515	SCSFRI_TO_T_00124433
MSTRG.3273.1	15	4	26	65	47	0.493	0.108	0.878	2.429	1.688	0.493	2.0585	2.06193	0.00989785	0.0290074	SCSFRI_TO_T_00137942
MSTRG.63972.1	26	24	34	61	69	1.034	0.802	1.383	2.771	3.019	1.073	2.895	1.43191	0.00994706	0.0291284	MSTRG.63972
MSTRG.46645.1	1	7	0	32	16	0.042	0.241	0	1.521	0.731	0.0943333	1.126	3.5773	0.00998049	0.029183	MSTRG.46645
MSTRG.49473.1	12	12	10	30	41	2.066	1.7	1.769	5.874	7.713	1.845	6.7935	1.88053	0.00998157	0.029183	MSTRG.49473
MSTRG.15345.1	15	25	15	67	38	0.623	0.855	0.64	3.165	1.725	0.706	2.445	1.79209	0.0100181	0.0292664	MSTRG.15345
MSTRG.17620.14	214	313	432	732	490	8.645	10.428	17.972	33.709	21.691	12.3483	27.7	1.16557	0.0100783	0.0294159	MSTRG.17620
MSTRG.53647.1	43	80	82	158	128	0.897	1.357	1.733	3.702	2.885	1.329	3.2935	1.30928	0.0100973	0.0294159	SCSFRI_TO_T_00103575
MSTRG.47026.1	60	80	102	162	149	1.154	1.266	2.016	3.544	3.132	1.47867	3.338	1.17469	0.0100982	0.0294159	MSTRG.47026
MSTRG.80343.6	411	646	823	1125	1115	47.287	61.09	97.256	147.072	140.118	68.5443	143.595	1.0669	0.0101012	0.0294159	MSTRG.80343
MSTRG.94909.1	33	43	41	86	78	5.012	5.261	6.242	14.627	12.734	5.505	13.6805	1.31331	0.0101153	0.0294336	MSTRG.94909
MSTRG.49861.1	0	0	0	6	10	0	0	0	0.124	0.198	0.001	0.161	7.33092	0.0101667	0.0295599	SCSFRI_TO_T_00006933
MSTRG.80645.1	4	2	2	15	19	0.21	0.086	0.088	0.894	1.1	0.128	0.997	2.96145	0.0103249	0.0299851	SCSFRI_TO_T_00100593
MSTRG.8323.1	5	4	10	32	22	0.252	0.166	0.517	1.833	1.211	0.311667	1.522	2.28789	0.010394	0.030149	MSTRG.8323
MSTRG.38387.5	165	175	208	214	553	8.541	7.442	11.072	12.6	31.273	9.01833	21.9365	1.2824	0.0104345	0.0302255	MSTRG.38387
MSTRG.91689.1	1	2	2	16	12	0.034	0.055	0.069	0.624	0.441	0.0526667	0.5325	3.33782	0.010445	0.0302255	MSTRG.91689
MSTRG.32902.2	30	26	48	94	69	0.571	0.404	0.933	2.04	1.437	0.636	1.7385	1.45074	0.0104926	0.0303396	MSTRG.32902
MSTRG.6830.2	2	0	3	7	28	0.098	0	0.115	0.324	1.305	0.071	0.8145	3.52002	0.0106682	0.0308231	MSTRG.6830
MSTRG.37947.1	12	26	20	71	40	0.382	0.682	0.655	2.573	1.393	0.573	1.983	1.79108	0.0107215	0.0309527	SCSFRI_TO_T_00141000
MSTRG.94035.1	28	48	28	91	70	1.1	1.551	1.13	4.065	3.004	1.26033	3.5345	1.4877	0.0108401	0.0312704	SCSFRI_TO_T_00003713
MSTRG.102402.1	7	10	6	28	28	0.331	0.39	0.292	1.507	1.448	0.337667	1.4775	2.12949	0.0109886	0.0316493	SCSFRI_TO_T_00025124
MSTRG.42021.1	35	56	65	130	94	0.571	0.739	1.078	2.376	1.661	0.796	2.0185	1.34244	0.0110017	0.0316621	MSTRG.42021
MSTRG.91253.1	23	18	9	65	37	0.833	0.515	0.339	2.627	1.453	0.562333	2.04	1.85907	0.011042	0.0317532	SCSFRI_TO_T_00100828
MSTRG.88212.1	27	27	26	55	67	2.11	1.693	2.061	4.843	5.645	1.95467	5.244	1.42375	0.0110741	0.0318207	SCSFRI_TO_T_00024565
MSTRG.60870.1	14	16	20	44	45	0.52	0.489	0.764	1.86	1.828	0.591	1.844	1.64161	0.011282	0.0323928	SCSFRI_TO_T_00091544
MSTRG.90227.1	5	10	2	21	33	0.299	0.493	0.128	1.398	2.168	0.306667	1.783	2.53956	0.011532	0.0330589	SCSFRI_TO_T_00094438
MSTRG.5531.2	22	21	36	65	62	2.139	1.663	3.636	7.202	6.598	2.47933	6.9	1.47664	0.011584	0.033159	SCSFRI_TO_T_00015064
MSTRG.20019.1	16	22	26	66	44	0.461	0.522	0.77	2.163	1.385	0.584333	1.774	1.60214	0.0115849	0.033159	MSTRG.20019
MSTRG.42992.5	98	156	111	267	187	1.902	2.476	2.207	5.864	3.947	2.195	4.9055	1.16018	0.011602	0.0331821	MSTRG.42992
MSTRG.51607.1	28	34	46	67	95	0.495	0.495	0.836	1.348	1.837	0.608667	1.5925	1.38757	0.0116356	0.0332417	SCSFRI_TO_T_00089143
MSTRG.51103.1	57	116	57	25	36	2.636	4.402	2.69	1.296	1.842	3.24267	1.569	-1.04734	0.0116409	0.0332417	SCSFRI_TO_T_00101554
MSTRG.84376.1	126	171	112	278	211	2.391	2.669	2.183	5.998	4.374	2.41433	5.186	1.103	0.0116736	0.0333092	MSTRG.84376
MSTRG.59813.1	17	14	32	48	68	0.398	0.27	0.77	1.279	1.741	0.479333	1.51	1.65545	0.0116941	0.0333419	MSTRG.59813
MSTRG.36776.3	17	0	16	74	44	0.509	0	0.487	2.557	1.443	0.332	2	2.59074	0.0117345	0.0334312	MSTRG.36776
MSTRG.96822.1	2	0	0	22	5	0.117	0	0	1.465	0.32	0.039	0.8925	4.51631	0.0117902	0.0335529	MSTRG.96822
MSTRG.65260.1	2	0	8	24	25	0.088	0	0.3	1.043	1.057	0.129333	1.05	3.02122	0.0117955	0.0335529	SCSFRI_TO_T_00046459
MSTRG.51258.2	3	5	5	14	29	0.248	0.351	0.394	1.333	2.633	0.331	1.983	2.58278	0.0118382	0.0336395	SCSFRI_TO_T_00101705
MSTRG.87242.1	65	110	95	177	161	2.139	2.977	3.21	6.621	5.787	2.77533	6.204	1.16054	0.0118443	0.0336395	MSTRG.87242
MSTRG.68371.1	30	20	40	89	58	0.549	0.301	0.751	1.85	1.159	0.533667	1.5045	1.49527	0.0118575	0.0336512	SCSFRI_TO_T_00060797
MSTRG.80488.1	2	4	2	12	22	0.102	0.139	0.099	0.602	1.084	0.113333	0.843	2.89496	0.0119391	0.0338565	MSTRG.80488
MSTRG.4971.1	6	8	13	28	35	0.46	0.479	0.998	2.356	2.893	0.645667	2.6245	2.02318	0.0119587	0.0338671	SCSFRI_TO_T_00004137
MSTRG.32687.1	12	16	11	50	29	0.457	0.502	0.431	2.167	1.208	0.463333	1.6875	1.86477	0.0119612	0.0338671	MSTRG.32687
MSTRG.92502.1	25	24	19	59	50	0.509	0.402	0.398	1.367	1.113	0.436333	1.24	1.50684	0.0119922	0.0339287	MSTRG.92502
MSTRG.107998.1	6	3	9	41	15	0.398	0.164	0.613	3.091	1.087	0.391667	2.089	2.41511	0.0121884	0.0344574	SCSFRI_TO_T_00038260
MSTRG.42916.1	13	3	7	31	31	1.456	0.314	0.763	3.857	3.666	0.844333	3.7615	2.15542	0.0122214	0.0345242	SCSFRI_TO_T_00138216
MSTRG.7397.2	34	41	23	88	63	2.408	2.392	1.666	7.053	4.864	2.15533	5.9585	1.46704	0.0122394	0.0345484	MSTRG.7397
MSTRG.49390.1	16	17	17	55	35	0.723	0.632	0.789	2.826	1.728	0.714667	2.277	1.67179	0.0122646	0.0345929	SCSFRI_TO_T_00080829
MSTRG.40238.2	40	59	58	116	94	0.421	0.513	0.638	1.4	1.091	0.524	1.2455	1.24909	0.0123067	0.034685	SCSFRI_TO_T_00115019
MSTRG.77940.5	7	15	18	41	41	0.053	0.087	0.132	0.338	0.329	0.0906667	0.3335	1.87904	0.0124721	0.0350674	MSTRG.77940
MSTRG.65562.1	3	5	4	28	13	0.135	0.185	0.185	1.435	0.64	0.168333	1.0375	2.62372	0.0124805	0.0350674	MSTRG.65562
MSTRG.9101.1	1	1	2	18	8	0.027	0.022	0.061	0.566	0.251	0.0366667	0.4085	3.4778	0.0124991	0.0350929	SCSFRI_TO_T_00139193
MSTRG.53149.2	43	50	56	117	83	1.615	1.534	2.169	5.016	3.404	1.77267	4.21	1.2479	0.0125286	0.035149	SCSFRI_TO_T_00120635
MSTRG.92555.1	148	207	289	392	385	5.133	5.906	10.295	15.457	14.587	7.11133	15.022	1.07888	0.0125445	0.0351666	MSTRG.92555
MSTRG.3295.1	4	6	1	23	18	0.308	0.341	0.089	1.867	1.411	0.246	1.639	2.73609	0.0127514	0.0357195	SCSFRI_TO_T_00137942
MSTRG.1497.1	20	33	19	4	8	0.982	1.333	0.958	0.223	0.429	1.091	0.326	-1.74271	0.0129135	0.0361185	SCSFRI_TO_T_00058840
MSTRG.45507.1	0	0	0	7	8	0	0	0	0.822	0.903	0.001	0.8625	9.75238	0.0129472	0.0361456	MSTRG.45507
MSTRG.88626.1	0	0	0	7	8	0	0	0	1.148	1.26	0.001	1.204	10.2336	0.0129472	0.0361456	SCSFRI_TO_T_00075036
MSTRG.12073.1	17	20	29	52	57	1.086	1.051	1.902	3.776	3.977	1.34633	3.8765	1.52572	0.0129527	0.0361456	SCSFRI_TO_T_00016651
MSTRG.56699.1	23	22	22	70	41	1.471	1.158	1.446	5.092	2.866	1.35833	3.979	1.55057	0.0131772	0.0367278	SCSFRI_TO_T_00055464
MSTRG.6585.1	217	253	393	586	445	17.73	17.038	33.006	54.564	39.757	22.5913	47.1605	1.06181	0.0131813	0.0367278	MSTRG.6585
MSTRG.88130.1	6	13	3	36	25	0.185	0.331	0.101	1.289	0.847	0.205667	1.068	2.37653	0.013193	0.0367327	MSTRG.88130
MSTRG.75629.1	3	4	2	23	12	0.285	0.313	0.195	2.487	1.247	0.264333	1.867	2.82029	0.0133832	0.0372134	MSTRG.75629
MSTRG.56551.1	6	8	4	24	24	0.254	0.278	0.174	1.153	1.108	0.235333	1.1305	2.26418	0.0133859	0.0372134	MSTRG.56551
MSTRG.59617.4	176	142	84	29	80	8.274	5.471	4.038	1.525	4.105	5.92767	2.815	-1.07433	0.0134503	0.0373643	SCSFRI_TO_T_00031138
MSTRG.33862.4	14	0	8	49	32	0.183	0	0.109	0.722	0.448	0.0973333	0.585	2.58743	0.0138769	0.0385078	MSTRG.33862
MSTRG.93215.5	16	18	18	45	43	0.75	0.683	0.89	2.419	2.191	0.774333	2.305	1.57374	0.0138829	0.0385078	SCSFRI_TO_T_00028893
MSTRG.66536.2	34	31	32	88	55	1.614	1.211	1.561	4.75	2.853	1.462	3.8015	1.37863	0.0142558	0.0394827	SCSFRI_TO_T_00051581
MSTRG.102417.4	8	30	71	168	84	0.208	0.649	1.94	5.068	2.434	0.932333	3.751	2.00836	0.0144348	0.0399482	SCSFRI_TO_T_00025200
MSTRG.54695.1	15	12	12	38	35	1.422	0.907	1.169	4.097	3.626	1.166	3.8615	1.72759	0.0145737	0.0403023	MSTRG.54695
MSTRG.66659.1	21	59	24	114	70	0.948	2.19	1.112	5.849	3.451	1.41667	4.65	1.71473	0.0145949	0.0403305	MSTRG.66659
MSTRG.24310.1	31	17	46	101	60	0.774	0.362	1.202	2.9	1.651	0.779333	2.2755	1.54587	0.0146406	0.0404265	SCSFRI_TO_T_00126896
MSTRG.62312.2	3	4	4	19	17	0.19	0.206	0.209	1.259	1.091	0.201667	1.175	2.54262	0.0147452	0.0406847	SCSFRI_TO_T_00014875
MSTRG.20995.2	20	36	27	60	68	0.518	0.755	0.709	1.734	1.905	0.660667	1.8195	1.46155	0.0147663	0.0407125	MSTRG.20995
MSTRG.97065.1	15	41	35	80	71	0.614	1.38	1.471	3.721	3.173	1.155	3.447	1.57745	0.0149735	0.0412151	SCSFRI_TO_T_00071059
MSTRG.87485.1	5	8	7	44	13	0.496	0.635	0.658	4.586	1.281	0.596333	2.9335	2.29843	0.0149822	0.0412151	SCSFRI_TO_T_00040832
MSTRG.37130.1	6	11	7	35	22	0.483	0.703	0.538	3.039	1.83	0.574667	2.4345	2.08283	0.0150672	0.0414179	MSTRG.37130
MSTRG.47697.1	0	2	0	13	10	0	0.217	0	1.945	1.438	0.0723333	1.6915	4.5475	0.0151039	0.0414879	SCSFRI_TO_T_00075577
MSTRG.29500.1	10	10	21	42	39	0.249	0.205	0.536	1.187	1.059	0.33	1.123	1.76682	0.0151571	0.0416027	SCSFRI_TO_T_00003948
MSTRG.91127.2	88	75	59	112	173	2.631	1.841	1.818	3.816	5.67	2.09667	4.743	1.1777	0.0152326	0.0417788	MSTRG.91127
MSTRG.69849.2	13	16	23	35	60	0.441	0.462	0.808	1.361	2.251	0.570333	1.806	1.66292	0.0152767	0.0418686	MSTRG.69849
MSTRG.11055.2	11	7	4	37	20	0.909	0.472	0.38	3.593	1.895	0.587	2.744	2.22485	0.0153484	0.0420339	SCSFRI_TO_T_00128943
MSTRG.75312.1	3	5	6	31	13	0.172	0.236	0.354	2.026	0.817	0.254	1.4215	2.48451	0.0153704	0.0420628	MSTRG.75312
MSTRG.39743.1	12	24	19	43	53	0.232	0.389	0.39	0.98	1.16	0.337	1.07	1.66679	0.0157719	0.0430655	SCSFRI_TO_T_00013546
MSTRG.35391.2	31	23	41	108	49	1.69	1.027	2.277	6.726	2.939	1.66467	4.8325	1.53754	0.015816	0.0431536	MSTRG.35391
MSTRG.90704.2	6	6	7	25	22	0.296	0.242	0.356	1.34	1.107	0.298	1.2235	2.03763	0.0158351	0.043174	MSTRG.90704
MSTRG.41985.3	101	161	138	298	190	0.973	1.282	1.368	3.273	2.003	1.20767	2.638	1.12722	0.015909	0.0433431	MSTRG.41985
MSTRG.12348.1	46	58	36	120	76	1.388	1.425	1.107	4.11	2.506	1.30667	3.308	1.34007	0.0159583	0.0434455	SCSFRI_TO_T_00011685
MSTRG.45110.2	37	18	61	81	115	1.173	0.467	1.966	2.911	3.958	1.202	3.4345	1.51466	0.0161787	0.0440128	MSTRG.45110
MSTRG.44280.1	14	20	3	57	34	0.475	0.552	0.095	2.235	1.276	0.374	1.7555	2.23077	0.0163365	0.0443765	SCSFRI_TO_T_00076073
MSTRG.74.2	4	17	25	2	2	0.277	0.968	1.754	0.157	0.151	0.999667	0.154	-2.69852	0.0165954	0.0450463	MSTRG.74
MSTRG.93921.1	13	5	15	37	34	1.44	0.479	1.727	4.62	4.073	1.21533	4.3465	1.8385	0.0168565	0.0457215	MSTRG.93921
MSTRG.77581.3	9	4	13	31	30	0.977	0.339	1.37	3.664	3.423	0.895333	3.5435	1.98468	0.0169122	0.0458388	SCSFRI_TO_T_00064937
MSTRG.86351.2	55	44	67	117	96	1.456	0.964	1.82	3.534	2.78	1.41333	3.157	1.15945	0.0169571	0.0459264	MSTRG.86351
MSTRG.61227.2	28	43	25	79	63	1.743	2.202	1.598	5.586	4.285	1.84767	4.9355	1.41749	0.0171101	0.0463068	SCSFRI_TO_T_00082793
MSTRG.18377.1	5	11	8	46	16	0.306	0.553	0.502	3.198	1.069	0.453667	2.1335	2.23352	0.01715	0.0463806	SCSFRI_TO_T_00054063
MSTRG.66042.3	42	38	30	65	88	0.582	0.43	0.428	1.019	1.325	0.48	1.172	1.28787	0.0172567	0.0466348	SCSFRI_TO_T_00056687
MSTRG.56740.1	0	0	0	6	8	0	0	0	0.692	0.832	0.001	0.762	9.57365	0.0174527	0.0471299	SCSFRI_TO_T_00055108
MSTRG.106780.2	13	31	24	73	45	0.333	0.66	0.617	2.112	1.239	0.536667	1.6755	1.64249	0.0174846	0.0471814	MSTRG.106780
MSTRG.22027.1	1	5	3	25	11	0.063	0.261	0.195	1.802	0.762	0.173	1.282	2.88955	0.0175641	0.0473612	MSTRG.22027
MSTRG.69412.1	1	0	2	14	9	0.209	0	0.374	2.312	1.427	0.194333	1.8695	3.26605	0.01769	0.0476659	MSTRG.69412
MSTRG.78041.8	4	36	2	114	171	0.198	1.409	0.079	6.223	8.965	0.562	7.594	3.75622	0.0179166	0.0482057	MSTRG.78041
MSTRG.20676.1	106	141	144	255	189	0.976	1.071	1.365	2.681	1.913	1.13733	2.297	1.0141	0.0181652	0.0488388	MSTRG.20676
MSTRG.22296.2	25	24	71	104	98	0.652	0.524	1.927	3.133	2.834	1.03433	2.9835	1.5283	0.0181935	0.0488792	MSTRG.22296
MSTRG.102417.2	7	1	6	32	15	0.525	0.075	0.469	2.577	1.184	0.356333	1.8805	2.39982	0.0182487	0.0489916	SCSFRI_TO_T_00025200
MSTRG.73990.2	20	22	44	69	68	0.328	0.286	0.722	1.258	1.201	0.445333	1.2295	1.46511	0.0182888	0.0490406	MSTRG.73990
MSTRG.31377.2	2	0	3	12	16	0.269	0	0.415	1.837	2.354	0.228	2.0955	3.20019	0.0182936	0.0490406	MSTRG.31377
MSTRG.8453.1	23	23	24	93	32	0.644	0.529	0.69	2.959	0.978	0.621	1.9685	1.66443	0.0183134	0.0490579	MSTRG.8453
MSTRG.64191.2	14	20	31	56	52	0.235	0.271	0.524	1.053	0.941	0.343333	0.997	1.53798	0.0184221	0.0492456	MSTRG.64191
MSTRG.18208.1	27	26	45	73	70	0.146	0.115	0.249	0.447	0.412	0.17	0.4295	1.33712	0.0184236	0.0492456	MSTRG.18208
MSTRG.33889.1	4	5	2	21	15	0.391	0.405	0.208	2.439	1.658	0.334667	2.0485	2.61377	0.0184528	0.0492879	MSTRG.33889
MSTRG.5343.3	13	24	18	69	32	1.236	1.863	1.733	7.371	3.261	1.61067	5.316	1.72268	0.0184855	0.0493393	SCSFRI_TO_T_00034907
MSTRG.1498.1	21	31	53	75	88	0.396	0.478	1.035	1.616	1.839	0.636333	1.7275	1.44083	0.0185293	0.0494205	SCSFRI_TO_T_00058840
MSTRG.92444.3	21	33	17	8	5	2.263	2.924	1.918	0.998	0.595	2.36833	0.7965	-1.57213	0.0185678	0.0494873	MSTRG.92444
MSTRG.104989.1	39	62	43	115	80	1.653	2.14	1.839	5.5	3.662	1.87733	4.581	1.28698	0.0186154	0.049578	MSTRG.104989
MSTRG.28904.1	9	10	9	39	21	0.349	0.319	0.358	1.719	0.889	0.342	1.304	1.93088	0.0187409	0.0498763	SCSFRI_TO_T_00063522
MSTRG.35625.1	6	25	48	79	89	0.285	0.978	2.344	4.27	4.623	1.20233	4.4465	1.88683	0.0188272	0.0500336	MSTRG.35625
MSTRG.34244.1	25	22	29	48	66	1.707	1.236	2.033	3.726	4.922	1.65867	4.324	1.38234	0.0189448	0.0503096	MSTRG.34244
MSTRG.11677.1	26	53	29	92	70	0.885	1.499	1.02	3.63	2.642	1.13467	3.136	1.46666	0.0189962	0.0504098	MSTRG.11677
MSTRG.30321.1	26	33	59	84	91	0.46	0.48	1.072	1.69	1.759	0.670667	1.7245	1.36251	0.019014	0.0504207	SCSFRI_TO_T_00074713
MSTRG.57425.1	0	2	2	21	6	0	0.097	0.121	1.403	0.385	0.0726667	0.894	3.62091	0.0190427	0.0504605	SCSFRI_TO_T_00134374
MSTRG.71558.1	10	15	27	3	4	0.738	0.907	2.037	0.253	0.312	1.22733	0.2825	-2.1192	0.0191465	0.0506989	MSTRG.71558
MSTRG.83527.1	52	90	66	141	120	2.211	3.159	2.918	6.877	5.633	2.76267	6.255	1.17895	0.0194379	0.0514336	SCSFRI_TO_T_00085035
MSTRG.48845.2	3	7	3	20	19	0.135	0.233	0.134	0.887	0.81	0.167333	0.8485	2.34219	0.0196792	0.0520346	MSTRG.48845
MSTRG.103290.5	162	128	278	303	410	0.3	0.195	0.528	0.639	0.83	0.341	0.7345	1.10699	0.0197072	0.0520712	SCSFRI_TO_T_00034493
MSTRG.12111.1	11	5	14	41	25	0.938	0.377	1.226	3.95	2.328	0.847	3.139	1.88987	0.0199291	0.0525819	MSTRG.12111
MSTRG.37202.1	0	2	6	18	19	0	0.118	0.442	1.467	1.487	0.186667	1.477	2.98413	0.0201853	0.0532197	MSTRG.37202
MSTRG.18600.3	7	3	8	19	28	0.186	0.066	0.218	0.574	0.813	0.156667	0.6935	2.1462	0.0202488	0.0533358	MSTRG.18600
MSTRG.68674.1	55	40	91	122	132	0.116	0.068	0.194	0.29	0.302	0.126	0.296	1.23217	0.0202583	0.0533358	MSTRG.68674
MSTRG.26230.1	4	1	7	20	20	0.291	0.06	0.523	1.653	1.589	0.291333	1.621	2.47614	0.0205488	0.054034	SCSFRI_TO_T_00136374
MSTRG.26293.5	0	0	1	8	8	0	0	0.162	1.208	1.108	0.054	1.158	4.42253	0.0205529	0.054034	SCSFRI_TO_T_00136374
MSTRG.63972.3	1	10	0	39	16	0.038	0.374	0	2.104	0.857	0.137333	1.4805	3.43033	0.0207185	0.0543917	MSTRG.63972
MSTRG.49204.1	14	16	15	49	30	0.626	0.611	0.69	2.492	1.49	0.642333	1.991	1.6321	0.0209252	0.054895	MSTRG.49204
MSTRG.36238.1	5	10	8	29	23	0.478	0.787	0.786	3.153	2.402	0.683667	2.7775	2.02242	0.0209854	0.0549786	SCSFRI_TO_T_00129881
MSTRG.59923.2	14	38	29	89	49	0.62	1.365	1.295	4.421	2.337	1.09333	3.379	1.62786	0.0211227	0.0552949	SCSFRI_TO_T_00013951
MSTRG.86360.2	84	124	106	203	158	1.282	1.557	1.662	3.522	2.634	1.50033	3.078	1.03671	0.0213306	0.0557596	MSTRG.86360
MSTRG.4409.2	48	68	32	9	26	3.552	4.132	2.427	0.79	2.109	3.37033	1.4495	-1.21734	0.0215164	0.0562054	MSTRG.4409
MSTRG.48691.1	14	12	6	0	2	2.002	1.412	0.881	0	0.313	1.43167	0.1565	-3.19346	0.0215484	0.0562312	MSTRG.48691
MSTRG.3092.1	2	6	11	30	22	0.086	0.238	0.572	1.766	1.233	0.298667	1.4995	2.32787	0.0215568	0.0562312	MSTRG.3092
MSTRG.68102.2	55	74	48	127	96	3.017	3.339	2.709	7.92	5.736	3.02167	6.828	1.17612	0.0217833	0.0567817	MSTRG.68102
MSTRG.63201.1	3	1	0	14	11	0.211	0.058	0	1.122	0.847	0.0896667	0.9845	3.45675	0.0218335	0.0568722	MSTRG.63201
MSTRG.53408.3	63	97	53	149	121	2.504	3.168	2.14	6.698	5.217	2.604	5.9575	1.19398	0.0220767	0.057465	SCSFRI_TO_T_00103333
MSTRG.76226.1	23	33	35	81	52	1.043	1.238	1.646	4.171	2.578	1.309	3.3745	1.36621	0.0221809	0.0576816	MSTRG.76226
MSTRG.28.1	62	156	86	157	268	1.636	3.351	2.311	4.665	7.657	2.43267	6.161	1.34063	0.0221913	0.0576816	SCSFRI_TO_T_00040859
MSTRG.11939.1	1	17	22	69	40	0.047	0.639	1.029	3.52	1.992	0.571667	2.756	2.26933	0.0222109	0.0576918	MSTRG.11939
MSTRG.25411.1	1	2	6	18	16	0.086	0.141	0.529	1.758	1.501	0.252	1.6295	2.69293	0.0223806	0.0580917	MSTRG.25411
MSTRG.36168.1	8	2	17	31	39	0.193	0.04	0.421	0.85	1.028	0.218	0.939	2.1068	0.0224019	0.0581059	SCSFRI_TO_T_00129881
MSTRG.84053.2	8	20	17	38	44	0.281	0.563	0.597	1.471	1.651	0.480333	1.561	1.70036	0.0230145	0.0596107	SCSFRI_TO_T_00117420
MSTRG.75517.2	34	78	81	19	33	2.624	4.955	6.438	1.633	2.786	4.67233	2.2095	-1.08042	0.0232516	0.0601403	MSTRG.75517
MSTRG.2653.3	86	104	91	241	115	1.295	1.28	1.404	4.12	1.89	1.32633	3.005	1.17992	0.023374	0.0603719	SCSFRI_TO_T_00026151
MSTRG.30452.11	18	21	32	60	49	1.223	1.2	2.227	4.646	3.647	1.55	4.1465	1.41963	0.0234004	0.0603977	MSTRG.30452
MSTRG.91073.1	2	6	3	20	15	0.096	0.243	0.15	1.087	0.796	0.163	0.9415	2.53009	0.0237117	0.0610727	SCSFRI_TO_T_00079449
MSTRG.58501.1	3	4	5	20	15	0.18	0.197	0.308	1.364	0.983	0.228333	1.1735	2.3616	0.0238651	0.0613651	SCSFRI_TO_T_00092095
MSTRG.61758.1	38	38	43	81	71	0.671	0.552	0.78	1.625	1.369	0.667667	1.497	1.16487	0.0238753	0.0613651	MSTRG.61758
MSTRG.64015.2	1	1	2	14	8	0.131	0.147	0.269	2.023	1.146	0.182333	1.5845	3.11938	0.0239996	0.0616414	MSTRG.64015
MSTRG.58665.1	3	1	1	17	8	0.111	0.03	0.038	0.716	0.324	0.0596667	0.52	3.12351	0.0241526	0.061991	MSTRG.58665
MSTRG.5724.1	14	13	12	40	29	1.091	0.834	0.961	3.545	2.47	0.962	3.0075	1.64446	0.0243114	0.0623157	MSTRG.5724
MSTRG.4127.1	2	5	5	21	15	0.185	0.381	0.475	2.21	1.517	0.347	1.8635	2.42501	0.0243129	0.0623157	MSTRG.4127
MSTRG.75517.1	11	11	0	0	0	0.92	0.778	0	0	0	0.566	0.001	-9.14466	0.0244511	0.0626261	MSTRG.75517
MSTRG.39326.1	12	15	21	34	48	0.39	0.401	0.702	1.258	1.706	0.497667	1.482	1.57429	0.024644	0.0630762	MSTRG.39326
MSTRG.54898.6	366	2154	681	183	305	11.995	58.079	22.916	6.804	10.916	30.9967	8.86	-1.80673	0.024718	0.0632216	MSTRG.54898
MSTRG.18869.1	4	6	2	16	20	0.511	0.63	0.262	2.323	2.791	0.467667	2.557	2.4509	0.0247514	0.0632632	MSTRG.18869
MSTRG.47826.1	14	15	10	29	41	0.607	0.535	0.445	1.43	1.943	0.529	1.6865	1.67269	0.0248024	0.0633495	MSTRG.47826
MSTRG.10341.1	26	23	33	61	55	0.383	0.279	0.5	1.023	0.886	0.387333	0.9545	1.30117	0.024833	0.0633637	MSTRG.10341
MSTRG.40117.1	13	46	12	1	8	0.493	1.435	0.467	0.043	0.331	0.798333	0.187	-2.09395	0.0248597	0.0633637	MSTRG.40117
MSTRG.5492.2	84	122	85	197	143	1.19	1.42	1.231	3.165	2.21	1.28033	2.6875	1.06975	0.0249052	0.0634055	MSTRG.5492
MSTRG.51526.1	2	5	7	27	14	0.215	0.442	0.773	3.3	1.644	0.476667	2.472	2.37463	0.0249105	0.0634055	MSTRG.51526
MSTRG.37304.3	30	68	64	113	108	0.634	1.185	1.384	2.709	2.489	1.06767	2.599	1.2835	0.0249559	0.063477	SCSFRI_TO_T_00073429
MSTRG.6889.1	3	9	7	27	20	0.352	0.887	0.844	3.602	2.564	0.694333	3.083	2.15063	0.0250842	0.0637594	MSTRG.6889
MSTRG.73990.1	103	129	249	295	315	0.47	0.484	1.166	1.529	1.569	0.706667	1.549	1.13224	0.0251425	0.0638634	MSTRG.73990
MSTRG.50475.1	11	14	12	40	27	1.554	1.627	1.741	6.425	4.167	1.64067	5.296	1.69062	0.0252611	0.0641203	SCSFRI_TO_T_00103050
MSTRG.61091.1	9	11	3	30	24	0.546	0.55	0.187	2.071	1.592	0.427667	1.8315	2.09847	0.0254661	0.064596	MSTRG.61091
MSTRG.62860.1	6	2	3	22	13	0.303	0.083	0.155	1.262	0.717	0.180333	0.9895	2.45603	0.0256631	0.065051	SCSFRI_TO_T_00144450
MSTRG.35621.1	7	9	8	31	20	0.526	0.54	0.605	2.487	1.538	0.557	2.0125	1.85324	0.0258346	0.0653955	MSTRG.35621
MSTRG.82968.2	0	7	6	17	30	0	0.2	0.211	0.687	1.168	0.137	0.9275	2.75917	0.0261741	0.0661637	MSTRG.82968
MSTRG.72070.1	6	6	10	29	20	0.329	0.27	0.563	1.806	1.197	0.387333	1.5015	1.95476	0.0262666	0.0663519	MSTRG.72070
MSTRG.63932.2	17	29	28	60	50	0.979	1.349	1.647	3.944	3.156	1.325	3.55	1.42183	0.0263261	0.0664566	MSTRG.63932
MSTRG.49614.3	149	24	25	23	13	5.826	0.765	0.988	1.011	0.564	2.52633	0.7875	-1.68169	0.0265444	0.066916	SCSFRI_TO_T_00138884
MSTRG.21625.15	0	11	18	60	32	0.001	0.104	0.209	0.765	0.396	0.104667	0.5805	2.47149	0.0267346	0.067303	MSTRG.21625
MSTRG.105179.1	9	26	41	65	70	0.274	0.68	1.346	2.342	2.421	0.766667	2.3815	1.6352	0.0269477	0.067752	MSTRG.105179
MSTRG.89734.1	22	26	13	2	8	1.022	0.994	0.62	0.106	0.406	0.878667	0.256	-1.77917	0.0269646	0.067752	MSTRG.89734
MSTRG.58525.1	0	0	2	2	22	0	0	0.252	0.202	2.387	0.084	1.2945	3.94586	0.0269682	0.067752	MSTRG.58525
MSTRG.37737.1	1	2	0	14	7	0.072	0.119	0	1.148	0.551	0.0636667	0.8495	3.738	0.0271618	0.0681453	MSTRG.37737
MSTRG.82129.1	0	1	4	13	14	0	0.072	0.358	1.289	1.333	0.143333	1.311	3.19322	0.0272173	0.0682254	MSTRG.82129
MSTRG.78373.1	0	0	0	10	3	0	0	0	0.949	0.266	0.001	0.6075	9.24674	0.0272308	0.0682254	SCSFRI_TO_T_00115265
MSTRG.12190.1	46	33	33	72	74	1.95	1.133	1.415	3.446	3.383	1.49933	3.4145	1.18735	0.0273084	0.0683733	MSTRG.12190
MSTRG.81978.1	0	2	2	9	14	0	0.101	0.126	0.627	0.937	0.0756667	0.782	3.36944	0.0275368	0.0688513	SCSFRI_TO_T_00006956
MSTRG.64344.1	1	4	3	16	13	0.024	0.08	0.075	0.442	0.345	0.0596667	0.3935	2.72137	0.0278335	0.069546	SCSFRI_TO_T_00037535
MSTRG.97772.1	6	7	11	22	29	0.714	0.669	1.311	2.949	3.738	0.898	3.3435	1.89657	0.0278802	0.0696154	SCSFRI_TO_T_00075246
MSTRG.45353.1	13	16	33	58	46	0.379	0.384	0.988	1.923	1.465	0.583667	1.694	1.53722	0.0279637	0.0697765	SCSFRI_TO_T_00046449
MSTRG.12261.1	10	24	13	5	0	0.866	1.782	1.213	0.498	0	1.287	0.249	-2.36979	0.0279869	0.0697871	SCSFRI_TO_T_00013099
MSTRG.23303.2	49	59	22	12	20	1.522	1.506	0.72	0.416	0.687	1.24933	0.5515	-1.17973	0.0281855	0.0702278	SCSFRI_TO_T_00090809
MSTRG.305.1	72	20	21	4	16	1.666	0.381	0.513	0.119	0.398	0.853333	0.2585	-1.72295	0.0282019	0.0702278	MSTRG.305
MSTRG.33944.3	38	30	28	74	56	0.134	0.087	0.101	0.296	0.215	0.107333	0.2555	1.25123	0.0282948	0.0704115	SCSFRI_TO_T_00074582
MSTRG.58438.1	6	8	10	23	27	0.263	0.288	0.45	1.146	1.292	0.333667	1.219	1.86922	0.0283311	0.0704541	MSTRG.58438
MSTRG.62807.1	14	10	14	25	44	0.534	0.306	0.528	1.066	1.768	0.456	1.417	1.63573	0.0284576	0.0706732	SCSFRI_TO_T_00010904
MSTRG.90293.2	103	162	171	294	206	2.207	2.846	3.741	7.136	4.805	2.93133	5.9705	1.02629	0.0284814	0.0706847	SCSFRI_TO_T_00075410
MSTRG.16976.1	76	87	75	165	110	1.211	1.14	1.227	2.988	1.914	1.19267	2.451	1.03918	0.0288294	0.0714518	MSTRG.16976
MSTRG.31380.1	21	23	28	37	74	0.819	0.738	1.114	1.612	3.132	0.890333	2.372	1.41369	0.0289682	0.0716993	MSTRG.31380
MSTRG.10314.1	3	5	8	17	24	0.175	0.239	0.478	1.124	1.525	0.297333	1.3245	2.15529	0.0291327	0.0720579	SCSFRI_TO_T_00142606
MSTRG.103290.4	93	51	127	141	218	0.433	0.196	0.61	0.747	1.11	0.413	0.9285	1.16876	0.0292124	0.0722065	SCSFRI_TO_T_00034493
MSTRG.103924.1	1	0	8	12	31	0.115	0	0.942	1.564	3.881	0.352333	2.7225	2.94992	0.029239	0.0722238	SCSFRI_TO_T_00107628
MSTRG.34171.1	1	4	4	19	12	0.144	0.475	0.593	3.115	1.891	0.404	2.503	2.63123	0.0293363	0.0724154	SCSFRI_TO_T_00132870
MSTRG.60559.1	0	0	1	4	11	0	0	0.058	0.255	0.673	0.0193333	0.464	4.58496	0.0294024	0.0725299	SCSFRI_TO_T_00084892
MSTRG.21454.1	33	39	27	49	92	1.057	1.028	0.893	1.799	3.245	0.992667	2.522	1.34519	0.0296331	0.0730498	SCSFRI_TO_T_00136272
MSTRG.105204.1	11	15	8	0	3	1.306	1.537	0.949	0	0.425	1.264	0.2125	-2.57246	0.0300566	0.0737972	MSTRG.105204
MSTRG.54898.7	467	3146	973	295	410	15.445	85.561	33.048	11.104	14.824	44.6847	12.964	-1.78527	0.0301425	0.0739586	MSTRG.54898
MSTRG.17655.1	5	13	5	33	20	0.21	0.449	0.215	1.574	0.917	0.291333	1.2455	2.09598	0.0301932	0.0740338	MSTRG.17655
MSTRG.80638.1	14	10	11	32	30	2.017	1.124	1.668	5.142	4.663	1.603	4.9025	1.61274	0.0303892	0.0744646	MSTRG.80638
MSTRG.15546.1	4	1	4	20	11	0.375	0.077	0.385	2.133	1.127	0.279	1.63	2.54653	0.030766	0.0752876	SCSFRI_TO_T_00023865
MSTRG.107997.1	22	18	19	36	54	0.856	0.576	0.759	1.592	2.294	0.730333	1.943	1.41166	0.0307992	0.0753188	MSTRG.107997
MSTRG.96412.1	5	8	1	21	20	0.351	0.462	0.072	1.676	1.534	0.295	1.605	2.44379	0.0309049	0.0755203	SCSFRI_TO_T_00137476
MSTRG.108068.1	5	6	11	35	16	0.183	0.182	0.413	1.471	0.65	0.259333	1.0605	2.03187	0.0309239	0.0755203	MSTRG.108068
MSTRG.26262.3	0	0	0	2	11	0	0	0	0.15	0.66	0.001	0.405	8.66178	0.0309432	0.0755203	SCSFRI_TO_T_00136374
MSTRG.27948.1	17	44	43	53	113	0.107	0.232	0.281	0.39	0.79	0.206667	0.59	1.51341	0.0312986	0.0762864	MSTRG.27948
MSTRG.33175.1	49	117	76	180	133	2.88	5.698	4.604	12.128	8.617	4.394	10.3725	1.23916	0.0314036	0.0764917	SCSFRI_TO_T_00069516
MSTRG.15076.1	2	2	2	21	5	0.268	0.221	0.276	3.203	0.733	0.255	1.968	2.94816	0.0321196	0.0780289	SCSFRI_TO_T_00046236
MSTRG.84986.1	0	0	1	8	6	0	0	0.072	0.639	0.46	0.024	0.5495	4.51701	0.0329088	0.0798408	MSTRG.84986
MSTRG.60929.2	18	63	54	120	86	0.535	1.558	1.662	4.118	2.826	1.25167	3.472	1.47192	0.033012	0.0800352	SCSFRI_TO_T_00091144
MSTRG.7625.1	42	69	51	118	84	0.597	0.807	0.745	1.907	1.304	0.716333	1.6055	1.16432	0.0331744	0.0803261	MSTRG.7625
MSTRG.26293.3	0	0	7	26	14	0	0	0.526	2.167	1.133	0.175333	1.65	3.23429	0.033202	0.0803401	SCSFRI_TO_T_00136374
MSTRG.38591.1	5	4	9	20	22	0.175	0.115	0.324	0.797	0.842	0.204667	0.8195	2.00147	0.0335859	0.0812156	SCSFRI_TO_T_00135815
MSTRG.68998.2	51	35	51	80	89	2.78	1.567	2.863	4.952	5.282	2.40333	5.117	1.09026	0.0336699	0.0813652	SCSFRI_TO_T_00138442
MSTRG.102525.1	1	2	4	7	21	0.013	0.021	0.052	0.1	0.289	0.0286667	0.1945	2.76232	0.033725	0.0814448	MSTRG.102525
MSTRG.98439.1	12	19	12	41	31	1.723	2.245	1.77	6.695	4.864	1.91267	5.7795	1.59536	0.0339255	0.0818754	SCSFRI_TO_T_00090515
MSTRG.79841.1	51	62	54	138	73	1.024	1.024	1.114	3.153	1.606	1.054	2.3795	1.17478	0.0339915	0.0819808	SCSFRI_TO_T_00130168
MSTRG.43208.1	12	9	22	23	60	0.282	0.174	0.531	0.614	1.54	0.329	1.077	1.71086	0.0342019	0.0824342	SCSFRI_TO_T_00122168
MSTRG.70351.1	9	4	6	23	20	0.332	0.122	0.228	0.966	0.807	0.227333	0.8865	1.96331	0.0343573	0.0827544	SCSFRI_TO_T_00083330
MSTRG.34138.1	18	34	28	62	52	1.312	2.013	2.059	5.085	4.141	1.79467	4.613	1.36199	0.0344281	0.0828709	MSTRG.34138
MSTRG.34073.2	32	39	41	72	68	1.018	1.013	1.35	2.603	2.361	1.127	2.482	1.13902	0.035189	0.0845917	MSTRG.34073
MSTRG.4993.1	40	61	49	81	102	1.162	1.46	1.458	2.662	3.211	1.36	2.9365	1.11049	0.0352244	0.0846214	MSTRG.4993
MSTRG.58939.1	29	74	15	96	102	0.471	0.989	0.25	1.773	1.81	0.57	1.7915	1.65213	0.0354772	0.0851731	MSTRG.58939
MSTRG.45558.2	2	2	6	21	11	0.236	0.194	0.728	2.821	1.42	0.386	2.1205	2.45773	0.0355519	0.0852968	MSTRG.45558
MSTRG.67712.1	1	3	0	19	5	0.119	0.293	0	2.561	0.647	0.137333	1.604	3.54592	0.0357801	0.0857692	MSTRG.67712
MSTRG.71976.2	8	27	21	61	37	0.692	1.884	1.797	5.865	3.459	1.45767	4.662	1.67729	0.0357955	0.0857692	MSTRG.71976
MSTRG.70382.1	23	26	24	48	52	0.853	0.793	0.914	2.025	2.107	0.853333	2.066	1.27566	0.0360247	0.0862624	SCSFRI_TO_T_00124172
MSTRG.61052.2	37	65	63	108	95	1.242	1.795	2.172	4.122	3.484	1.73633	3.803	1.13109	0.0362743	0.0868035	MSTRG.61052
MSTRG.38059.1	27	46	36	88	58	1.472	2.063	2.015	5.454	3.454	1.85	4.454	1.26758	0.036439	0.0870843	SCSFRI_TO_T_00095670
MSTRG.58535.1	5	6	7	22	18	0.436	0.43	0.627	2.181	1.714	0.497667	1.9475	1.96837	0.0366053	0.0874249	MSTRG.58535
MSTRG.60418.2	23	0	7	55	38	1.074	0	0.348	2.997	1.983	0.474	2.49	2.39319	0.0366446	0.0874619	MSTRG.60418
MSTRG.37673.1	106	61	181	187	272	0.64	0.303	1.122	1.284	1.794	0.688333	1.539	1.16081	0.0368152	0.0878122	SCSFRI_TO_T_00140871
MSTRG.43043.1	0	4	3	24	7	0	0.171	0.167	1.503	0.421	0.112667	0.962	3.09398	0.0370481	0.0882532	SCSFRI_TO_T_00138388
MSTRG.85467.1	54	95	87	137	137	2.222	3.216	3.678	6.411	6.16	3.03867	6.2855	1.04859	0.0371596	0.0884615	MSTRG.85467
MSTRG.38713.1	30	27	36	10	15	3.473	2.571	4.28	1.316	1.897	3.44133	1.6065	-1.09905	0.0373005	0.0887394	SCSFRI_TO_T_00028402
MSTRG.7144.2	2	4	0	6	23	0.141	0.217	0	0.496	1.8	0.119333	1.148	3.26605	0.0374602	0.0890618	SCSFRI_TO_T_00114975
MSTRG.17786.3	31	27	30	4	16	2.013	1.436	1.978	0.294	1.118	1.809	0.706	-1.35745	0.0375623	0.0892468	MSTRG.17786
MSTRG.20002.2	64	43	34	97	82	1.015	0.569	0.559	1.754	1.429	0.714333	1.5915	1.15572	0.0376453	0.0893115	MSTRG.20002
MSTRG.57312.1	31	32	36	16	12	1.358	1.153	1.62	0.797	0.574	1.377	0.6855	-1.0063	0.0376557	0.0893115	MSTRG.57312
MSTRG.92270.2	2	3	4	11	17	0.174	0.215	0.358	1.065	1.608	0.249	1.3365	2.42424	0.0376623	0.0893115	MSTRG.92270
MSTRG.82905.1	2	0	2	16	6	0.098	0	0.101	0.894	0.322	0.0663333	0.608	3.19627	0.038101	0.0902936	MSTRG.82905
MSTRG.10978.1	1	3	3	14	11	0.133	0.254	0.329	1.607	1.3	0.238667	1.4535	2.60646	0.0383062	0.0907212	MSTRG.10978
MSTRG.16851.1	36	32	33	74	55	1.141	0.834	1.074	2.667	1.905	1.01633	2.286	1.16945	0.0384283	0.0909519	MSTRG.16851
MSTRG.67041.1	67	77	40	117	107	4.141	3.909	2.553	8.195	7.218	3.53433	7.7065	1.12464	0.0385084	0.0910829	MSTRG.67041
MSTRG.69849.1	20	13	13	65	20	0.873	0.449	0.58	3.209	0.938	0.634	2.0735	1.70951	0.0387397	0.0914876	MSTRG.69849
MSTRG.92700.1	47	35	60	93	82	1.501	0.919	1.968	3.376	2.86	1.46267	3.118	1.09202	0.0388132	0.0915683	MSTRG.92700
MSTRG.33893.1	10	9	15	40	22	0.519	0.375	0.814	2.351	1.264	0.569333	1.8075	1.66665	0.0389176	0.0917558	SCSFRI_TO_T_00057414
MSTRG.24367.1	5	2	3	11	19	0.369	0.121	0.227	0.923	1.532	0.239	1.2275	2.36064	0.0389834	0.091852	SCSFRI_TO_T_00126896
MSTRG.8667.1	21	4	5	36	32	0.657	0.103	0.161	1.28	1.093	0.307	1.1865	1.9504	0.0392528	0.0923164	MSTRG.8667
MSTRG.74994.1	17	17	35	55	49	0.873	0.737	1.85	3.243	2.743	1.15333	2.993	1.37578	0.0392558	0.0923164	SCSFRI_TO_T_00134602
MSTRG.45998.3	61	51	33	74	112	1.408	0.963	0.775	1.942	2.812	1.04867	2.377	1.18059	0.0394134	0.092612	SCSFRI_TO_T_00074393
MSTRG.77049.1	20	21	24	52	40	0.593	0.52	0.727	1.754	1.298	0.613333	1.526	1.31501	0.0394319	0.092612	SCSFRI_TO_T_00108276
MSTRG.105033.1	9	9	10	19	34	0.446	0.367	0.509	1.071	1.842	0.440667	1.4565	1.72475	0.0396344	0.0929689	MSTRG.105033
MSTRG.13603.2	11	11	14	38	24	0.498	0.404	0.639	1.963	1.188	0.513667	1.5755	1.61691	0.0398226	0.0933508	SCSFRI_TO_T_00132411
MSTRG.80709.1	7	19	18	42	34	0.499	1.126	1.305	3.43	2.662	0.976667	3.046	1.64098	0.0399097	0.0934954	MSTRG.80709
MSTRG.47732.1	2	5	14	39	16	0.256	0.407	1.56	4.876	1.951	0.741	3.4135	2.20371	0.0400032	0.0936549	MSTRG.47732
MSTRG.21568.1	10	13	12	25	35	0.89	0.952	1.097	2.529	3.402	0.979667	2.9655	1.59791	0.040113	0.0938522	MSTRG.21568
MSTRG.53850.2	16	19	21	8	3	1.683	1.629	2.234	0.965	0.367	1.84867	0.666	-1.47289	0.0402107	0.0940208	MSTRG.53850
MSTRG.10235.1	18	29	11	2	8	1.538	2.039	0.966	0.194	0.747	1.51433	0.4705	-1.68642	0.0411808	0.0961059	MSTRG.10235
MSTRG.57689.2	0	1	0	6	7	0	0.141	0	1.142	1.254	0.047	1.198	4.67182	0.0413195	0.0963684	SCSFRI_TO_T_00062162
MSTRG.12220.1	3	4	8	21	16	0.211	0.232	0.579	1.682	1.229	0.340667	1.4555	2.09508	0.0415059	0.0967418	MSTRG.12220
MSTRG.49683.1	16	29	14	46	44	0.322	0.486	0.299	1.047	0.976	0.369	1.0115	1.4548	0.0421425	0.0981014	SCSFRI_TO_T_00076688
MSTRG.77235.1	1	0	0	8	5	0.131	0	0	1.193	0.716	0.0436667	0.9545	4.45014	0.0422199	0.0982194	SCSFRI_TO_T_00138281
MSTRG.67172.1	32	24	37	64	57	0.176	0.109	0.214	0.406	0.348	0.166333	0.377	1.18049	0.0422978	0.0983383	SCSFRI_TO_T_00031882
MSTRG.54736.1	13	3	0	24	30	0.811	0.154	0	1.702	2.039	0.321667	1.8705	2.53979	0.0423526	0.0984036	SCSFRI_TO_T_00016988
MSTRG.18928.3	0	0	0	7	4	0	0	0	0.695	0.399	0.001	0.547	9.0954	0.0428704	0.0995437	MSTRG.18928
MSTRG.37304.5	14	25	21	61	32	0.994	1.427	1.52	4.795	2.397	1.31367	3.596	1.45279	0.042936	0.0996235	SCSFRI_TO_T_00073429
MSTRG.47595.1	11	27	6	2	4	0.567	1.146	0.318	0.117	0.225	0.677	0.171	-1.98516	0.0431461	0.0999945	MSTRG.47595
MSTRG.43157.4	6	17	35	40	69	0.092	0.199	0.517	0.661	1.096	0.269333	0.8785	1.70565	0.0432505	0.100115	SCSFRI_TO_T_00122131
MSTRG.63642.1	3	0	0	10	11	0.061	0	0	0.265	0.283	0.0203333	0.274	3.75226	0.0432523	0.100115	MSTRG.63642
MSTRG.57795.1	16	16	9	34	33	2.006	1.651	1.159	4.848	4.521	1.60533	4.6845	1.54502	0.0434049	0.100405	MSTRG.57795
MSTRG.332.1	13	21	25	55	35	0.912	1.242	1.843	4.525	2.747	1.33233	3.636	1.4484	0.0434447	0.100433	MSTRG.332
MSTRG.37067.1	0	0	1	4	9	0	0	0.037	0.217	0.47	0.0123333	0.3435	4.79968	0.0441389	0.101846	MSTRG.37067
MSTRG.67172.2	5	3	4	13	18	0.046	0.028	0.04	0.14	0.19	0.038	0.165	2.11839	0.0444923	0.102597	SCSFRI_TO_T_00031882
MSTRG.21972.1	1	13	14	33	33	0.023	0.248	0.334	0.871	0.837	0.201667	0.854	2.08226	0.0446834	0.102973	MSTRG.21972
MSTRG.106567.1	1	3	3	13	11	0.011	0.026	0.033	0.159	0.129	0.0233333	0.144	2.6256	0.0450793	0.103821	SCSFRI_TO_T_00092063
MSTRG.84142.1	22	53	22	13	11	1.711	3.391	1.758	1.15	0.935	2.28667	1.0425	-1.1332	0.0454566	0.104559	MSTRG.84142
MSTRG.33520.1	13	15	16	54	21	0.499	0.491	0.64	2.425	0.915	0.543333	1.67	1.61994	0.0455689	0.104751	SCSFRI_TO_T_00060961
MSTRG.92363.1	31	47	49	92	66	1.039	1.296	1.686	3.505	2.416	1.34033	2.9605	1.14325	0.0462096	0.10596	MSTRG.92363
MSTRG.4409.1	57	77	21	19	23	2.664	2.965	1.014	0.988	1.171	2.21433	1.0795	-1.03651	0.0469581	0.107609	MSTRG.4409
MSTRG.12235.1	9	2	13	28	25	1.082	0.198	1.605	3.826	3.282	0.961667	3.554	1.88583	0.0473395	0.108415	MSTRG.12235
MSTRG.98409.1	75	102	126	223	128	0.913	1.021	1.575	3.086	1.702	1.16967	2.394	1.03333	0.0478852	0.109528	SCSFRI_TO_T_00090515
MSTRG.21472.1	9	20	23	42	40	0.358	0.655	0.941	1.902	1.741	0.651333	1.8215	1.48366	0.0479594	0.10963	SCSFRI_TO_T_00009353
MSTRG.75353.1	5	11	9	26	22	0.475	0.86	0.879	2.811	2.285	0.738	2.548	1.78767	0.0479958	0.109645	MSTRG.75353
MSTRG.43521.2	6	17	17	34	35	0.206	0.456	0.558	1.26	1.246	0.406667	1.253	1.62347	0.0483306	0.110273	MSTRG.43521
MSTRG.13767.3	20	23	11	114	9	0.188	0.179	0.101	1.202	0.09	0.156	0.646	2.04999	0.0485635	0.110736	MSTRG.13767
MSTRG.35852.1	4	0	3	10	17	0.259	0	0.17	0.697	1.113	0.143	0.905	2.6619	0.0490962	0.111673	MSTRG.35852
MSTRG.98531.2	3	7	2	17	15	0.106	0.19	0.072	0.671	0.572	0.122667	0.6215	2.34101	0.049201	0.111811	SCSFRI_TO_T_00090515
MSTRG.75310.1	28	38	40	74	58	0.892	0.995	1.308	2.679	2.018	1.065	2.3485	1.14089	0.0492427	0.111811	MSTRG.75310
MSTRG.66800.1	7	13	21	37	33	0.725	1.108	2.235	4.359	3.736	1.356	4.0475	1.57767	0.0492478	0.111811	MSTRG.66800
MSTRG.38388.1	0	0	0	2	9	0	0	0	0.196	0.693	0.001	0.4445	8.79604	0.049884	0.113122	MSTRG.38388

## Sheet: IGF2 DE lncRNAs
							Differentially Expressed lncRNAs Information in the control versus IGF2-treated groups
lncRNA ID	Go-C1_count	Go-C2_count	Go-C3_count	IGF2-Go-T1_count	IGF2-Go-T2_count	IGF2-Go-T3_count	Go-C1_fpkm	Go-C2_fpkm	Go-C3_fpkm	IGF2-Go-T1_fpkm	IGF2-Go-T2_fpkm	IGF2-Go-T3_fpkm	C_mean	IGF2_mean	log2(fc)	PValue	FDR	GeneID
MSTRG.81959.1	72	37	22	0	0	0	0.953	0.622	0.363	0	0	0	0.646	0.001	-9.33539	2.85945e-09	1.01739e-05	MSTRG.81959
MSTRG.88811.5	1378444	1842164	1336308	703289	348368	536135	107241	178934	126371	59930.2	25822	41885	137515	42545.7	-1.6925	1.86774e-08	3.32271e-05	MSTRG.88811
MSTRG.20896.2	123	89	64	278	268	282	2.704	2.437	1.723	6.71	5.628	6.234	2.288	6.19067	1.43601	5.73735e-08	6.80449e-05	SCSFRI_TO_T_00133392
MSTRG.48690.1	141	106	105	278	382	293	9.605	9.015	8.694	20.743	24.792	20.043	9.10467	21.8593	1.26357	7.84687e-08	6.97979e-05	MSTRG.48690
MSTRG.104988.4	34	7	37	0	0	0	0.32	0.077	0.421	0	0	0	0.272667	0.001	-8.09099	4.8866e-07	0.000347731	MSTRG.104988
MSTRG.101332.1	0	0	0	12	21	25	0.005	0	0	0.437	0.689	0.874	0.00166667	0.666667	8.64386	1.92058e-06	0.0011389	SCSFRI_TO_T_00097840
MSTRG.82940.1	276	318	811	183	77	114	8.084	11.63	28.85	5.881	2.136	3.34	16.188	3.78567	-2.09631	4.11339e-06	0.00209078	MSTRG.82940
MSTRG.80343.2	81	113	41	26	19	22	4.786	8.361	2.94	1.669	1.05	1.333	5.36233	1.35067	-1.98919	8.90898e-05	0.0241959	MSTRG.80343
MSTRG.88812.1	16121	20456	16179	11125	7770	10343	1257.62	1992.37	1534.23	950.565	577.479	810.221	1594.74	779.422	-1.03285	9.5206e-05	0.0241959	MSTRG.88812
MSTRG.54562.1	112	57	63	173	288	143	7.026	4.512	4.799	11.923	17.246	9.013	5.44567	12.7273	1.22475	0.000182632	0.0379575	SCSFRI_TO_T_00032336
MSTRG.85604.1	25	36	116	19	7	3	1.372	2.494	7.817	1.151	0.388	0.141	3.89433	0.56	-2.79788	0.000192028	0.0379575	MSTRG.85604
MSTRG.88812.2	1873	1444	995	932	476	600	171.512	165.075	110.699	93.502	41.511	55.125	149.095	63.3793	-1.23415	0.00027707	0.0518851	MSTRG.88812
MSTRG.22601.1	7389	5581	5493	3079	1852	4140	300.58	283.438	271.598	137.168	71.792	169.114	285.205	126.025	-1.17829	0.000331277	0.0565589	SCSFRI_TO_T_00027210
MSTRG.53639.2	100	139	111	15	26	68	2.773	4.812	3.741	0.456	0.687	1.893	3.77533	1.012	-1.89939	0.000364826	0.0565589	MSTRG.53639
MSTRG.73444.2	3	0	13	39	42	24	0.099	0	0.553	1.464	1.354	0.815	0.217333	1.211	2.47822	0.000583812	0.0769334	SCSFRI_TO_T_00116522
MSTRG.31519.4	14	28	24	68	52	64	0.447	1.1	0.914	2.293	1.532	2.002	0.820333	1.94233	1.24351	0.000661265	0.0811541	SCSFRI_TO_T_00056947
MSTRG.18804.1	31	8	37	73	78	86	1.307	0.432	1.908	3.345	3.126	3.621	1.21567	3.364	1.46843	0.000661459	0.0811541	MSTRG.18804
MSTRG.82940.2	132	184	381	125	40	85	2.368	4.119	8.293	2.453	0.689	1.522	4.92667	1.55467	-1.66401	0.000848201	0.0973516	MSTRG.82940
MSTRG.30452.7	536	864	486	304	274	407	24.287	48.886	26.781	15.105	11.839	18.524	33.318	15.156	-1.13641	0.000961411	0.104731	MSTRG.30452
MSTRG.17620.7	296	436	225	118	94	214	5.96	10.98	5.523	2.615	1.797	4.336	7.48767	2.916	-1.36053	0.000982836	0.104731	MSTRG.17620
MSTRG.83093.2	24	77	23	3	0	15	0.121	0.48	0.141	0.017	0	0.075	0.247333	0.0306667	-3.01171	0.0010008	0.104731	MSTRG.83093
MSTRG.30452.6	99	103	40	18	18	43	2.864	3.71	1.403	0.585	0.483	1.236	2.659	0.768	-1.79171	0.00117733	0.119684	MSTRG.30452
MSTRG.92442.1	1889	2087	1941	1071	684	1471	74.818	103.17	93.414	46.451	25.808	58.5	90.4673	43.5863	-1.05352	0.00130193	0.126473	MSTRG.92442
MSTRG.30452.1	11	30	19	2	3	5	0.365	1.215	0.746	0.084	0.08	0.167	0.775333	0.110333	-2.81295	0.00179317	0.152731	MSTRG.30452
MSTRG.11696.1	33	11	29	68	80	52	1.987	0.827	2.122	4.484	4.588	3.143	1.64533	4.07167	1.30724	0.00180796	0.152731	MSTRG.11696
MSTRG.84989.1	5295	6269	4894	3464	1597	3705	505.902	747.862	568.45	362.535	145.382	355.477	607.405	287.798	-1.0776	0.00210905	0.166756	SCSFRI_TO_T_00138034
MSTRG.17620.11	480	684	360	270	225	338	14.581	25.923	13.266	8.97	6.494	10.301	17.9233	8.58833	-1.06139	0.00255528	0.193284	MSTRG.17620
MSTRG.39293.1	23	24	20	58	43	62	0.473	0.597	0.489	1.278	0.822	1.262	0.519667	1.12067	1.1087	0.00260755	0.193284	SCSFRI_TO_T_00136995
MSTRG.39315.1	20	12	22	48	61	35	1.148	0.86	1.535	3.018	3.336	2.018	1.181	2.79067	1.2406	0.00334759	0.238215	SCSFRI_TO_T_00136995
MSTRG.53850.1	222	141	140	115	60	79	31.295	24.84	23.964	17.83	8.027	11.127	26.6997	12.328	-1.11488	0.00392582	0.257743	MSTRG.53850
MSTRG.93955.4	13	36	17	3	8	0	0.157	0.519	0.243	0.036	0.094	0	0.306333	0.0433333	-2.82155	0.00398422	0.257743	SCSFRI_TO_T_00132779
MSTRG.17620.4	44	31	23	8	11	14	1.675	1.483	1.055	0.329	0.411	0.534	1.40433	0.424667	-1.72548	0.00581011	0.34454	MSTRG.17620
MSTRG.34942.1	10	19	10	20	59	38	0.196	0.477	0.239	0.456	1.157	0.775	0.304	0.796	1.3887	0.00657632	0.36552	SCSFRI_TO_T_00007793
MSTRG.5060.2	262	325	172	120	111	184	10.229	15.805	8.149	5.116	4.137	7.212	11.3943	5.48833	-1.05388	0.00667758	0.36552	MSTRG.5060
MSTRG.5061.1	165	271	157	105	58	138	7.534	15.42	8.676	5.234	2.527	6.293	10.5433	4.68467	-1.17031	0.00710515	0.377315	MSTRG.5061
MSTRG.68380.2	15	15	21	23	61	51	1.434	1.811	2.506	2.486	5.739	5.011	1.917	4.412	1.20258	0.00725852	0.379792	MSTRG.68380
MSTRG.50553.4	5	0	3	8	34	10	0.437	0	0.351	0.804	3.102	1.01	0.262667	1.63867	2.64122	0.00759151	0.391458	MSTRG.50553
MSTRG.17620.2	128	157	90	46	66	84	6.868	10.489	5.891	2.709	3.371	4.516	7.74933	3.532	-1.13359	0.00837739	0.419925	MSTRG.17620
MSTRG.38388.2	260	301	168	94	147	166	7.682	11.088	6.044	3.043	4.146	4.928	8.27133	4.039	-1.03412	0.00849764	0.419925	MSTRG.38388
MSTRG.71558.1	15	27	10	4	4	4	0.907	2.037	0.738	0.268	0.233	0.229	1.22733	0.243333	-2.33452	0.00911582	0.444302	MSTRG.71558
MSTRG.30453.5	82	103	69	38	53	43	2.819	4.437	2.866	1.443	1.746	1.484	3.374	1.55767	-1.11507	0.00989352	0.463173	MSTRG.30453
MSTRG.17278.1	2	1	7	24	12	13	0.159	0.094	0.679	1.985	0.864	0.986	0.310667	1.27833	2.04082	0.0109844	0.476614	MSTRG.17278
MSTRG.12003.2	74	126	78	45	46	56	1.114	2.37	1.431	0.74	0.658	0.84	1.63833	0.746	-1.13498	0.0112773	0.483429	MSTRG.12003
MSTRG.17620.10	226	360	205	121	82	214	4.222	8.397	4.646	2.483	1.459	4.013	5.755	2.65167	-1.11792	0.011735	0.491213	MSTRG.17620
MSTRG.46519.3	0	0	0	0	15	4	0	0	0	0	0.373	0.11	0.001	0.161	7.33092	0.0120949	0.500392	SCSFRI_TO_T_00009567
MSTRG.56212.1	39	71	51	16	22	34	1.3	2.939	2.069	0.565	0.692	1.125	2.10267	0.794	-1.40501	0.0130537	0.511888	SCSFRI_TO_T_00036668
MSTRG.6584.1	56	57	43	22	24	30	5.206	6.592	4.877	2.234	2.141	2.81	5.55833	2.395	-1.21463	0.0136681	0.520356	MSTRG.6584
MSTRG.49192.1	6	5	3	0	0	0	0.411	0.46	0.292	0	0	0	0.387667	0.001	-8.59867	0.0144549	0.533327	MSTRG.49192
MSTRG.67857.2	12	8	5	16	29	30	0.161	0.132	0.073	0.235	0.359	0.401	0.122	0.331667	1.44285	0.0145398	0.533327	MSTRG.67857
MSTRG.33547.1	25	10	10	36	49	29	1.924	0.945	0.938	3.014	3.597	2.247	1.269	2.95267	1.21833	0.0156023	0.566461	SCSFRI_TO_T_00060910
MSTRG.38683.1	35	22	42	116	85	29	1.053	0.82	1.534	3.857	2.462	0.881	1.13567	2.4	1.07949	0.015821	0.568597	SCSFRI_TO_T_00017561
MSTRG.5061.4	63	94	40	17	20	48	3.097	5.776	2.433	0.911	0.937	2.376	3.76867	1.408	-1.42041	0.0162025	0.575031	MSTRG.5061
MSTRG.87063.3	0	0	0	0	6	11	0	0	0	0	0.446	0.897	0.001	0.447667	8.80628	0.0163232	0.575031	MSTRG.87063
MSTRG.82939.2	5270	4516	17199	3894	773	664	121.223	129.676	480.85	98.105	16.938	15.328	243.916	43.457	-2.48873	0.0167735	0.575709	MSTRG.82939
MSTRG.82939.1	1225	1041	4621	927	167	162	11.865	12.587	54.396	9.839	1.545	1.577	26.2827	4.32033	-2.6049	0.0167914	0.575709	MSTRG.82939
MSTRG.80343.8	260	447	196	151	130	229	14.589	31.282	13.327	9.269	6.953	12.871	19.7327	9.69767	-1.02488	0.0172131	0.577774	MSTRG.80343
MSTRG.83087.2	18	3	8	36	40	15	0.056	0.012	0.032	0.121	0.118	0.045	0.0333333	0.0946667	1.50589	0.0177956	0.583827	MSTRG.83087
MSTRG.82939.3	1465	1155	4471	1065	221	196	17.297	17.021	64.161	13.771	2.491	2.323	32.8263	6.195	-2.40568	0.0178857	0.583827	MSTRG.82939
MSTRG.95899.3	10	3	6	15	34	15	0.781	0.302	0.597	1.238	2.445	1.17	0.56	1.61767	1.53042	0.0182645	0.58911	MSTRG.95899
MSTRG.23682.1	0	5	4	14	15	13	0	0.762	0.569	1.752	1.592	1.461	0.443667	1.60167	1.85203	0.0189044	0.600553	MSTRG.23682
MSTRG.108034.2	14	13	21	25	61	30	0.908	1.109	1.696	1.833	3.877	2.041	1.23767	2.58367	1.0618	0.020059	0.622506	MSTRG.108034
MSTRG.44470.1	57	120	89	26	41	66	1.076	2.843	2.06	0.548	0.74	1.257	1.993	0.848333	-1.23224	0.0212365	0.622506	SCSFRI_TO_T_00075815
MSTRG.48691.1	12	6	14	30	29	23	1.412	0.881	2.002	3.866	3.251	2.718	1.43167	3.27833	1.19527	0.0213642	0.622506	MSTRG.48691
MSTRG.17606.1	25	9	14	43	41	29	3.542	1.592	2.411	6.672	5.534	4.125	2.515	5.44367	1.11402	0.0214189	0.622506	MSTRG.17606
MSTRG.10261.1	8	5	10	25	19	21	0.248	0.194	0.377	0.85	0.562	0.655	0.273	0.689	1.3356	0.02152	0.622506	SCSFRI_TO_T_00142538
MSTRG.82939.4	2036	1670	6760	1614	359	268	28.341	29.026	114.364	24.603	4.755	3.75	57.2437	11.036	-2.3749	0.0227957	0.648856	MSTRG.82939
MSTRG.592.2	329	321	269	220	47	206	2.027	2.468	2.014	1.484	0.277	1.273	2.16967	1.01133	-1.10121	0.024227	0.662411	MSTRG.592
MSTRG.22616.5	0	7	8	0	0	0	0	0.097	0.111	0	0	0	0.0693333	0.001	-6.11548	0.0244237	0.662411	SCSFRI_TO_T_00008293
MSTRG.70514.1	0	0	0	6	9	0	0	0	0	0.264	0.359	0	0.001	0.207667	7.69813	0.0246577	0.662411	MSTRG.70514
MSTRG.100628.1	13	18	5	27	37	27	0.892	1.542	0.417	2.029	2.419	1.86	0.950333	2.10267	1.14571	0.0248106	0.662411	MSTRG.100628
MSTRG.46477.1	13	0	25	47	50	26	0.788	0	1.896	3.205	2.987	1.631	0.894667	2.60767	1.54334	0.0256202	0.670271	SCSFRI_TO_T_00001410
MSTRG.64431.3	12	17	6	26	30	30	0.706	1.249	0.453	1.71	1.703	1.78	0.802667	1.731	1.10873	0.0261109	0.673207	SCSFRI_TO_T_00037426
MSTRG.70017.1	6	6	10	16	17	29	0.573	0.716	1.161	1.675	1.548	2.783	0.816667	2.002	1.29362	0.0282304	0.697525	MSTRG.70017
MSTRG.1498.2	43	38	13	8	16	13	0.643	0.703	0.238	0.134	0.225	0.188	0.528	0.182333	-1.53396	0.0304212	0.720494	SCSFRI_TO_T_00058840
MSTRG.86597.1	23	40	14	14	0	8	0.82	1.796	0.598	0.546	0	0.299	1.07133	0.281667	-1.92735	0.0305774	0.720494	MSTRG.86597
MSTRG.70423.2	54	54	50	8	9	47	0.285	0.359	0.323	0.045	0.046	0.251	0.322333	0.114	-1.49952	0.0322837	0.750755	SCSFRI_TO_T_00059163
MSTRG.38387.2	49	47	50	20	32	26	1.359	1.627	1.689	0.602	0.854	0.713	1.55833	0.723	-1.10794	0.0329874	0.762137	MSTRG.38387
MSTRG.82939.5	1322	1162	3911	1062	151	134	13.374	14.678	48.088	11.77	1.459	1.357	25.38	4.862	-2.38407	0.0334207	0.765222	MSTRG.82939
MSTRG.35910.1	1	1	0	9	5	5	0.044	0.054	0	0.428	0.207	0.219	0.0326667	0.284667	3.12338	0.0338659	0.766115	SCSFRI_TO_T_00138953
MSTRG.15010.1	58	94	88	42	58	39	2.762	5.63	5.123	2.216	2.641	1.874	4.505	2.24367	-1.00567	0.0347352	0.773701	MSTRG.15010
MSTRG.39322.2	17	7	14	27	37	24	0.777	0.399	0.778	1.352	1.611	1.102	0.651333	1.355	1.05682	0.0348727	0.773701	MSTRG.39322
MSTRG.84053.2	20	17	8	38	25	37	0.563	0.597	0.281	1.181	0.658	1.058	0.480333	0.965667	1.00749	0.0352692	0.773701	SCSFRI_TO_T_00117420
MSTRG.17620.9	121	134	58	39	42	86	6.032	8.378	3.533	2.144	2.005	4.327	5.981	2.82533	-1.08197	0.0355125	0.773701	MSTRG.17620
MSTRG.13284.1	858	666	2413	720	153	125	64.143	62.124	219.168	58.978	10.914	9.41	115.145	26.434	-2.12299	0.035656	0.773701	SCSFRI_TO_T_00038867
MSTRG.54643.3	0	3	7	5	23	16	0	0.154	0.343	0.206	0.871	0.63	0.165667	0.569	1.78015	0.0364362	0.773701	SCSFRI_TO_T_00032336
MSTRG.392.1	30	36	23	12	13	16	0.67	0.989	0.618	0.283	0.27	0.356	0.759	0.303	-1.32478	0.0376857	0.775124	MSTRG.392
MSTRG.89949.3	0	0	0	0	0	17	0	0	0	0	0	0.507	0.001	0.169	7.40088	0.0379065	0.775124	SCSFRI_TO_T_00094344
MSTRG.58123.2	133	268	140	62	63	168	10.94	27.62	14.027	5.58	4.985	13.888	17.529	8.151	-1.10469	0.0382289	0.775746	MSTRG.58123
MSTRG.168.3	75	68	50	13	28	54	1.603	1.812	1.297	0.314	0.577	1.169	1.57067	0.686667	-1.1937	0.0387132	0.778202	SCSFRI_TO_T_00141097
MSTRG.103217.2	55	41	37	37	7	1	1.097	1.03	0.9	0.798	0.129	0.013	1.009	0.313333	-1.68716	0.0395754	0.790063	SCSFRI_TO_T_00139546
MSTRG.44280.3	3	0	3	22	5	5	0.162	0	0.248	1.47	0.301	0.304	0.136667	0.691667	2.33942	0.0399695	0.790063	SCSFRI_TO_T_00076073
MSTRG.54396.3	7	4	10	15	17	25	0.841	0.506	1.376	1.895	1.816	2.828	0.907667	2.17967	1.26387	0.0409553	0.791951	MSTRG.54396
MSTRG.30452.10	153	273	91	82	59	142	5.189	11.561	3.736	3.033	1.898	4.818	6.82867	3.24967	-1.07131	0.0418101	0.793991	MSTRG.30452
MSTRG.95056.1	2	2	3	8	9	12	0.278	0.347	0.507	1.217	1.191	1.674	0.377333	1.36067	1.8504	0.0423863	0.79433	SCSFRI_TO_T_00046404
MSTRG.19562.1	61	50	22	26	11	25	1.611	1.649	0.706	0.752	0.277	0.663	1.322	0.564	-1.22896	0.0424179	0.79433	SCSFRI_TO_T_00126626
MSTRG.73197.1	3	6	4	11	16	14	0.118	0.294	0.191	0.473	0.599	0.552	0.201	0.541333	1.42932	0.0430374	0.797537	SCSFRI_TO_T_00095193
MSTRG.13287.1	139	166	505	147	20	22	8.217	12.224	36.212	9.521	1.151	1.332	18.8843	4.00133	-2.23864	0.0449775	0.811963	SCSFRI_TO_T_00038758
MSTRG.5084.1	13	25	31	3	13	10	0.509	1.223	1.476	0.129	0.485	0.393	1.06933	0.335667	-1.67161	0.0452775	0.811963	MSTRG.5084
MSTRG.75489.1	6	9	7	14	26	17	0.324	0.607	0.46	0.829	1.338	0.922	0.463667	1.02967	1.15102	0.0454185	0.811963	MSTRG.75489
MSTRG.62723.1	7	25	3	3	2	3	0.081	0.361	0.042	0.038	0.022	0.035	0.161333	0.0316667	-2.34901	0.0456415	0.811963	MSTRG.62723
MSTRG.80343.4	39	43	20	17	10	21	2.586	3.585	1.622	1.248	0.653	1.422	2.59767	1.10767	-1.22969	0.0488707	0.842793	MSTRG.80343

## Sheet: IGF1 DE mRNAs
													Differentially Expressed mRNAs Information in the control versus IGF1-treated groups
id	Go-C3_count	Go-C2_count	Go-C1_count	IGF1-Go-T2_count	IGF1-Go-T3_count	Go-C3_fpkm	Go-C2_fpkm	Go-C1_fpkm	IGF1-Go-T2_fpkm	IGF1-Go-T3_fpkm	C_mean	IGF1_mean	log2(fc)	PValue	FDR	Symbol	KEGG_A_class	KEGG_B_class	K_ID	TF_family	Description	Pathway	GO Component	GO Function	GO Process_1	GO Process_2
SCSFRI_TO_T_00125064	150	242	210	5889	6408	1.174	1.786	1.242	46.458	52.492	1.40067	49.475	5.14251	1.42056e-123	3.23745e-119	Adam11	-	-	-	--	XP_041818363.1 taxid=109905 disintegrin and metalloproteinase domain-containing protein 11 isoform X1 [Chelmon rostratus]	-	GO:0005886//plasma membrane;GO:0016020//membrane;GO:0016021//integral component of membrane;GO:0030424//axon;GO:0031012//extracellular matrix;GO:0042995//cell projection	GO:0004222//metalloendopeptidase activity;GO:0005178//integrin binding;GO:0005515//protein binding;GO:0008237//metallopeptidase activity;GO:0008270//zinc ion binding	GO:0006508//proteolysis;GO:0007155//cell adhesion;GO:0007162//negative regulation of cell adhesion;GO:0007229//integrin-mediated signaling pathway;GO:0007417//central nervous system development;GO:0008344//adult locomotory behavior;GO:0014037//Schwann cell differentiation;GO:0022011//myelination in peripheral nervous system;GO:0042063//gliogenesis
MSTRG.99863	19505	16333	25319	559	717	935.04	804.211	998.547	29.274	39.101	912.599	34.1875	-4.73844	1.19849e-121	1.36568e-117	--	-	-	-	--	-	-	GO:0000785//chromatin;GO:0000786//nucleosome;GO:0001674//female germ cell nucleus;GO:0005575//cellular_component;GO:0005622//intracellular;GO:0005623//cell;GO:0005634//nucleus;GO:0005694//chromosome;GO:0005730//nucleolus;GO:0005737//cytoplasm;GO:0005856//cytoskeleton;GO:0031974//membrane-enclosed lumen;GO:0031981//nuclear lumen;GO:0032991//macromolecular complex;GO:0032993//protein-DNA complex;GO…	GO:0003674//molecular_function;GO:0003676//nucleic acid binding;GO:0003677//DNA binding;GO:0003682//chromatin binding;GO:0005488//binding;GO:0005515//protein binding;GO:0031490//chromatin DNA binding;GO:0031491//nucleosome binding;GO:0031492//nucleosomal DNA binding;GO:0044877//macromolecular complex binding;GO:0097159//organic cyclic compound binding;GO:1901363//heterocyclic compound binding	GO:0000003//reproduction;GO:0006270//DNA replication initiation;GO:0006323//DNA packaging;GO:0006325//chromatin organization;GO:0006333//chromatin assembly or disassembly;GO:0006334//nucleosome assembly;GO:0006996//organelle organization;GO:0007049//cell cycle;GO:0007275//multicellular organism development;GO:0007610//behavior;GO:0008150//biological_process;GO:0009653//anatomical structure morpho…
SCSFRI_TO_T_00003385	442	456	467	5467	4909	2.593	2.743	2.249	34.957	32.639	2.52833	33.798	3.74068	2.91248e-95	2.21251e-91	COL1A1	Environmental Information Processing;Human Diseases;Cellular Processes;Human Diseases;Cellular Processes;Human Diseases;Organismal Systems;Organismal Systems;Organismal Systems;Human Diseases;Human Diseases;Environmental Information Processing	Signal transduction;Infectious disease: viral;Cell motility;Cancer: overview;Cellular community - eukaryotes;Cardiovascular disease;Endocrine system;Immune system;Digestive system;Endocrine and metabolic disease;Infectious disease: parasitic;Signaling molecules and interaction	K06236;K06236;K06236;K06236;K06236;K06236;K06236;K06236;K06236;K06236;K06236;K06236	--	ATI25516.1 taxid=173339 collagen type I alpha1 [Trachinotus ovatus]	ko04151//PI3K-Akt signaling pathway;ko05165//Human papillomavirus infection;ko04820//Cytoskeleton in muscle cells;ko05205//Proteoglycans in cancer;ko04510//Focal adhesion;ko05415//Diabetic cardiomyopathy;ko04926//Relaxin signaling pathway;ko04611//Platelet activation;ko04974//Protein digestion and absorption;ko04933//AGE-RAGE signaling pathway in diabetic complications;ko05146//Amoebiasis;ko04512…	GO:0005576//extracellular region;GO:0005578//proteinaceous extracellular matrix;GO:0005581//collagen trimer;GO:0005584//collagen type I trimer;GO:0005615//extracellular space;GO:0005737//cytoplasm;GO:0005783//endoplasmic reticulum;GO:0005788//endoplasmic reticulum lumen;GO:0005794//Golgi apparatus;GO:0030141//secretory granule;GO:0031012//extracellular matrix	GO:0003674//molecular_function;GO:0005201//extracellular matrix structural constituent;GO:0005515//protein binding;GO:0042802//identical protein binding;GO:0046872//metal ion binding;GO:0048407//platelet-derived growth factor binding	GO:0001501//skeletal system development;GO:0001503//ossification;GO:0001568//blood vessel development;GO:0001649//osteoblast differentiation;GO:0001957//intramembranous ossification;GO:0001958//endochondral ossification;GO:0006898//receptor-mediated endocytosis;GO:0007584//response to nutrient;GO:0007596//blood coagulation;GO:0007601//visual perception;GO:0007605//sensory perception of sound;GO:0…
SCSFRI_TO_T_00128113	254	356	377	5028	5878	3.801	5.418	4.614	81.674	99.472	4.611	90.573	4.29593	1.57056e-87	8.94828e-84	draxin-A	-	-	-	--	XP_023269797.1 taxid=1841481 draxin [Seriola lalandi dorsalis]	-	GO:0005576//extracellular region	GO:0003674//molecular_function	GO:0007275//multicellular organism development;GO:0007411//axon guidance;GO:0007417//central nervous system development;GO:0016055//Wnt signaling pathway;GO:0021516//dorsal spinal cord development;GO:0021528//commissural neuron differentiation in spinal cord;GO:0030182//neuron differentiation;GO:0030517//negative regulation of axon extension;GO:0030900//forebrain development;GO:0043524//negative …
SCSFRI_TO_T_00144594	459	619	586	7364	6386	2.845	3.932	2.981	49.772	44.921	3.25267	47.3465	3.86356	3.57714e-82	1.63046e-78	COL1A1	Environmental Information Processing;Human Diseases;Cellular Processes;Human Diseases;Cellular Processes;Human Diseases;Organismal Systems;Organismal Systems;Organismal Systems;Human Diseases;Human Diseases;Environmental Information Processing	Signal transduction;Infectious disease: viral;Cell motility;Cancer: overview;Cellular community - eukaryotes;Cardiovascular disease;Endocrine system;Immune system;Digestive system;Endocrine and metabolic disease;Infectious disease: parasitic;Signaling molecules and interaction	K06236;K06236;K06236;K06236;K06236;K06236;K06236;K06236;K06236;K06236;K06236;K06236	--	ATI25516.1 taxid=173339 collagen type I alpha1 [Trachinotus ovatus]	ko04151//PI3K-Akt signaling pathway;ko05165//Human papillomavirus infection;ko04820//Cytoskeleton in muscle cells;ko05205//Proteoglycans in cancer;ko04510//Focal adhesion;ko05415//Diabetic cardiomyopathy;ko04926//Relaxin signaling pathway;ko04611//Platelet activation;ko04974//Protein digestion and absorption;ko04933//AGE-RAGE signaling pathway in diabetic complications;ko05146//Amoebiasis;ko04512…	GO:0005576//extracellular region;GO:0005578//proteinaceous extracellular matrix;GO:0005581//collagen trimer;GO:0005584//collagen type I trimer;GO:0005615//extracellular space;GO:0005737//cytoplasm;GO:0005783//endoplasmic reticulum;GO:0005788//endoplasmic reticulum lumen;GO:0005794//Golgi apparatus;GO:0030141//secretory granule;GO:0031012//extracellular matrix	GO:0005201//extracellular matrix structural constituent;GO:0005515//protein binding;GO:0042802//identical protein binding;GO:0046872//metal ion binding;GO:0048407//platelet-derived growth factor binding	GO:0001501//skeletal system development;GO:0001503//ossification;GO:0001568//blood vessel development;GO:0001649//osteoblast differentiation;GO:0001957//intramembranous ossification;GO:0001958//endochondral ossification;GO:0006898//receptor-mediated endocytosis;GO:0007584//response to nutrient;GO:0007596//blood coagulation;GO:0007601//visual perception;GO:0007605//sensory perception of sound;GO:0…
SCSFRI_TO_T_00060729	8	21	18	869	1093	0.22	0.589	0.415	25.832	33.832	0.408	29.832	6.19215	1.26573e-81	4.5655e-78	--	-	-	-	--	GLD71395.1 taxid=270547 E3 ubiquitin-protein ligase TRIM39-like protein [Lates japonicus]	-	-	-	-
SCSFRI_TO_T_00062960	397	532	513	6574	5582	3.586	4.572	3.682	64.077	54.48	3.94667	59.2785	3.9088	1.4023e-81	4.5655e-78	-	-	-	-	-	-	-	-	-	-
MSTRG.78041	33625	54565	36674	2432	1762	831.704	1464.78	735.17	49.311	35.294	1010.55	42.3025	-4.57826	6.48144e-80	1.8464e-76	Nlrp9b	-	-	-	--	XP_022614774.1 taxid=41447 LOW QUALITY PROTEIN: NACHT, LRR and PYD domains-containing protein 12-like [Seriola dumerili]	-	-	GO:0005515//protein binding	-
SCSFRI_TO_T_00040191	35	35	34	764	840	0.644	0.661	0.515	15.917	18.409	0.606667	17.163	4.82225	1.89704e-73	4.80373e-70	DKK1	Human Diseases;Human Diseases;Environmental Information Processing	Neurodegenerative disease;Neurodegenerative disease;Signal transduction	K02165;K02165;K02165	--	XP_041803808.1 taxid=109905 dickkopf-related protein 1-like [Chelmon rostratus]	ko05022//Pathways of neurodegeneration - multiple diseases;ko05010//Alzheimer disease;ko04310//Wnt signaling pathway	GO:0005575//cellular_component;GO:0005576//extracellular region;GO:0005615//extracellular space;GO:0005886//plasma membrane;GO:0031901//early endosome membrane	GO:0003674//molecular_function;GO:0004871//signal transducer activity;GO:0005515//protein binding;GO:0008083//growth factor activity;GO:0048019//receptor antagonist activity;GO:0050750//low-density lipoprotein particle receptor binding	GO:0000122//negative regulation of transcription from RNA polymerase II promoter;GO:0000904//cell morphogenesis involved in differentiation;GO:0001706//endoderm formation;GO:0001707//mesoderm formation;GO:0001942//hair follicle development;GO:0002090//regulation of receptor internalization;GO:0007275//multicellular organism development;GO:0007492//endoderm development;GO:0016055//Wnt signaling pa…
SCSFRI_TO_T_00029108	302	384	346	3676	3170	2.598	3.401	2.449	34.584	31.018	2.816	32.801	3.54202	5.93795e-70	1.35326e-66	COL6A2	Environmental Information Processing;Human Diseases;Cellular Processes;Cellular Processes;Organismal Systems;Environmental Information Processing	Signal transduction;Infectious disease: viral;Cell motility;Cellular community - eukaryotes;Digestive system;Signaling molecules and interaction	K06238;K06238;K06238;K06238;K06238;K06238	--	XP_041804601.1 taxid=109905 collagen alpha-2(VI) chain isoform X2 [Chelmon rostratus]	ko04151//PI3K-Akt signaling pathway;ko05165//Human papillomavirus infection;ko04820//Cytoskeleton in muscle cells;ko04510//Focal adhesion;ko04974//Protein digestion and absorption;ko04512//ECM-receptor interaction	GO:0005576//extracellular region;GO:0005578//proteinaceous extracellular matrix;GO:0005581//collagen trimer;GO:0005615//extracellular space;GO:0005765//lysosomal membrane;GO:0005788//endoplasmic reticulum lumen;GO:0016020//membrane;GO:0031012//extracellular matrix;GO:0031982//vesicle;GO:0042383//sarcolemma;GO:0043234//protein complex;GO:0070062//extracellular exosome	GO:0005515//protein binding;GO:0048407//platelet-derived growth factor binding	GO:0001649//osteoblast differentiation;GO:0007155//cell adhesion;GO:0007411//axon guidance;GO:0009749//response to glucose;GO:0022617//extracellular matrix disassembly;GO:0030198//extracellular matrix organization;GO:0030574//collagen catabolic process;GO:0035987//endodermal cell differentiation;GO:0070208//protein heterotrimerization;GO:0071230//cellular response to amino acid stimulus
SCSFRI_TO_T_00107339	64	69	61	929	1128	1.018	1.285	0.976	19.204	23.988	1.093	21.596	4.3044	2.98848e-69	6.1916e-66	--	-	-	-	--	-	-	GO:0000159//protein phosphatase type 2A complex	GO:0005515//protein binding;GO:0008601//protein phosphatase type 2A regulator activity	GO:0007165//signal transduction;GO:0050790//regulation of catalytic activity
SCSFRI_TO_T_00029102	332	504	481	5437	4875	2.282	3.558	2.72	40.805	38.08	2.85333	39.4425	3.78903	7.9457e-67	1.50902e-63	Col6a1	Environmental Information Processing;Human Diseases;Cellular Processes;Cellular Processes;Organismal Systems;Environmental Information Processing	Signal transduction;Infectious disease: viral;Cell motility;Cellular community - eukaryotes;Digestive system;Signaling molecules and interaction	K06238;K06238;K06238;K06238;K06238;K06238	--	XP_029380533.1 taxid=173247 collagen alpha-1(VI) chain [Echeneis naucrates]	ko04151//PI3K-Akt signaling pathway;ko05165//Human papillomavirus infection;ko04820//Cytoskeleton in muscle cells;ko04510//Focal adhesion;ko04974//Protein digestion and absorption;ko04512//ECM-receptor interaction	GO:0005576//extracellular region;GO:0005578//proteinaceous extracellular matrix;GO:0005581//collagen trimer;GO:0005589//collagen type VI trimer;GO:0005615//extracellular space;GO:0005765//lysosomal membrane;GO:0005788//endoplasmic reticulum lumen;GO:0016020//membrane;GO:0031012//extracellular matrix;GO:0031982//vesicle;GO:0042383//sarcolemma;GO:0043234//protein complex;GO:0070062//extracellular e…	GO:0048407//platelet-derived growth factor binding	GO:0001649//osteoblast differentiation;GO:0007155//cell adhesion;GO:0007411//axon guidance;GO:0007519//skeletal muscle tissue development;GO:0009749//response to glucose;GO:0022617//extracellular matrix disassembly;GO:0030198//extracellular matrix organization;GO:0030574//collagen catabolic process;GO:0035987//endodermal cell differentiation;GO:0070208//protein heterotrimerization;GO:0071230//cel…
SCSFRI_TO_T_00094090	114	90	111	1359	1104	0.633	0.518	0.503	8.273	7	0.551333	7.6365	3.79191	7.1351e-60	1.25084e-56	-	-	-	-	-	-	-	-	-	-
MSTRG.99861	1745	1488	2753	114	77	175.603	153.828	227.853	12.548	8.786	185.761	10.667	-4.12222	1.14452e-57	1.86311e-54	H1-8	-	-	-	--	XP_040889532.1 taxid=941984 protein B4 [Toxotes jaculatrix]	-	GO:0000785//chromatin;GO:0000786//nucleosome;GO:0001674//female germ cell nucleus;GO:0005575//cellular_component;GO:0005622//intracellular;GO:0005623//cell;GO:0005634//nucleus;GO:0005694//chromosome;GO:0005730//nucleolus;GO:0005737//cytoplasm;GO:0005856//cytoskeleton;GO:0031974//membrane-enclosed lumen;GO:0031981//nuclear lumen;GO:0032991//macromolecular complex;GO:0032993//protein-DNA complex;GO…	GO:0003674//molecular_function;GO:0003676//nucleic acid binding;GO:0003677//DNA binding;GO:0003682//chromatin binding;GO:0005488//binding;GO:0031490//chromatin DNA binding;GO:0031491//nucleosome binding;GO:0031492//nucleosomal DNA binding;GO:0044877//macromolecular complex binding;GO:0097159//organic cyclic compound binding;GO:1901363//heterocyclic compound binding	GO:0000003//reproduction;GO:0006323//DNA packaging;GO:0006325//chromatin organization;GO:0006333//chromatin assembly or disassembly;GO:0006334//nucleosome assembly;GO:0006996//organelle organization;GO:0007049//cell cycle;GO:0007275//multicellular organism development;GO:0007610//behavior;GO:0008150//biological_process;GO:0009653//anatomical structure morphogenesis;GO:0009987//cellular process;GO…
SCSFRI_TO_T_00007793	23	38	23	581	651	0.843	1.376	0.694	20.269	26.483	0.971	23.376	4.58941	3.40433e-56	5.17231e-53	-	-	-	-	-	-	-	-	-	-
SCSFRI_TO_T_00016900	6	2	10	555	525	0.247	0.082	0.303	23.108	22.774	0.210667	22.941	6.76682	1.82892e-54	2.60507e-51	RT1-B	Human Diseases;Human Diseases;Human Diseases;Environmental Information Processing;Human Diseases;Cellular Processes;Human Diseases;Organismal Systems;Human Diseases;Human Diseases;Human Diseases;Organismal Systems;Human Diseases;Organismal Systems;Human Diseases;Human Diseases;Organismal Systems;Human Diseases;Human Diseases;Human Diseases;Human Diseases;Organismal Systems;Human Diseases;Human Di…	Infectious disease: viral;Infectious disease: viral;Infectious disease: viral;Signaling molecules and interaction;Infectious disease: bacterial;Transport and catabolism;Infectious disease: viral;Immune system;Infectious disease: parasitic;Cardiovascular disease;Immune disease;Immune system;Immune disease;Immune system;Infectious disease: parasitic;Infectious disease: bacterial;Immune system;Immun…	K06752;K06752;K06752;K06752;K06752;K06752;K06752;K06752;K06752;K06752;K06752;K06752;K06752;K06752;K06752;K06752;K06752;K06752;K06752;K06752;K06752;K06752;K06752;K06752	--	APD68811.1 taxid=173339 MHC class II antigen beta chain [Trachinotus ovatus]	ko05166//Human T-cell leukemia virus 1 infection;ko05168//Herpes simplex virus 1 infection;ko05169//Epstein-Barr virus infection;ko04514//Cell adhesion molecules;ko05152//Tuberculosis;ko04145//Phagosome;ko05164//Influenza A;ko04659//Th17 cell differentiation;ko05145//Toxoplasmosis;ko05416//Viral myocarditis;ko05323//Rheumatoid arthritis;ko04640//Hematopoietic cell lineage;ko05322//Systemic lupus …	GO:0005615//extracellular space;GO:0005622//intracellular;GO:0005765//lysosomal membrane;GO:0005769//early endosome;GO:0005771//multivesicular body;GO:0005794//Golgi apparatus;GO:0005886//plasma membrane;GO:0009897//external side of plasma membrane;GO:0016020//membrane;GO:0016021//integral component of membrane;GO:0031902//late endosome membrane;GO:0042613//MHC class II protein complex;GO:0070062…	GO:0005515//protein binding;GO:0042605//peptide antigen binding	GO:0002376//immune system process;GO:0002381//immunoglobulin production involved in immunoglobulin mediated immune response;GO:0002455//humoral immune response mediated by circulating immunoglobulin;GO:0002504//antigen processing and presentation of peptide or polysaccharide antigen via MHC class II;GO:0006955//immune response;GO:0019882//antigen processing and presentation;GO:0019886//antigen pr…
SCSFRI_TO_T_00013547	180	159	252	3012	2033	9.275	8.124	10.907	143.897	101.015	9.43533	122.456	3.69805	2.15051e-53	2.88295e-50	--	-	-	-	--	XP_035475559.1 taxid=52904 uncharacterized protein zgc:194655 [Scophthalmus maximus]	-	-	-	-
SCSFRI_TO_T_00004671	285	414	365	3252	2668	21.41	32.899	22.569	264.482	218.416	25.626	241.449	3.23604	4.63628e-50	5.87005e-47	Mr1	Human Diseases;Cellular Processes;Human Diseases;Human Diseases;Human Diseases;Human Diseases;Human Diseases;Human Diseases;Environmental Information Processing;Human Diseases;Cellular Processes;Cellular Processes;Human Diseases;Organismal Systems;Human Diseases;Human Diseases;Human Diseases;Human Diseases	Infectious disease: viral;Transport and catabolism;Infectious disease: viral;Infectious disease: viral;Infectious disease: viral;Infectious disease: viral;Infectious disease: viral;Cancer: overview;Signaling molecules and interaction;Infectious disease: viral;Cell growth and death;Transport and catabolism;Cardiovascular disease;Immune system;Endocrine and metabolic disease;Immune disease;Immune d…	K06751;K06751;K06751;K06751;K06751;K06751;K06751;K06751;K06751;K06751;K06751;K06751;K06751;K06751;K06751;K06751;K06751;K06751	--	APD68781.1 taxid=173339 MHC class I alpha antigen [Trachinotus ovatus]	ko05165//Human papillomavirus infection;ko04144//Endocytosis;ko05163//Human cytomegalovirus infection;ko05166//Human T-cell leukemia virus 1 infection;ko05168//Herpes simplex virus 1 infection;ko05170//Human immunodeficiency virus 1 infection;ko05169//Epstein-Barr virus infection;ko05203//Viral carcinogenesis;ko04514//Cell adhesion molecules;ko05167//Kaposi sarcoma-associated herpesvirus infectio…	GO:0005576//extracellular region;GO:0005783//endoplasmic reticulum;GO:0005789//endoplasmic reticulum membrane;GO:0005886//plasma membrane;GO:0016020//membrane;GO:0016021//integral component of membrane;GO:0042612//MHC class I protein complex	GO:0003823//antigen binding;GO:0032393//MHC class I receptor activity;GO:0042605//peptide antigen binding	GO:0001916//positive regulation of T cell mediated cytotoxicity;GO:0002367//cytokine production involved in immune response;GO:0002376//immune system process;GO:0002474//antigen processing and presentation of peptide antigen via MHC class I;GO:0006955//immune response;GO:0007165//signal transduction;GO:0019882//antigen processing and presentation;GO:0032611//interleukin-1 beta production;GO:00326…
SCSFRI_TO_T_00113050	154	243	194	1658	1917	1.263	1.885	1.206	16.212	18.296	1.45133	17.254	3.57148	5.99952e-48	7.19627e-45	INHBB	Environmental Information Processing;Cellular Processes;Environmental Information Processing	Signaling molecules and interaction;Cellular community - eukaryotes;Signal transduction	K22687;K22687;K22687	--	XP_022619716.1 taxid=41447 inhibin beta B chain-like [Seriola dumerili]	ko04060//Cytokine-cytokine receptor interaction;ko04550//Signaling pathways regulating pluripotency of stem cells;ko04350//TGF-beta signaling pathway	GO:0005576//extracellular region;GO:0005615//extracellular space;GO:0048471//perinuclear region of cytoplasm	GO:0005125//cytokine activity;GO:0005160//transforming growth factor beta receptor binding;GO:0005179//hormone activity;GO:0005515//protein binding;GO:0008083//growth factor activity;GO:0042803//protein homodimerization activity;GO:0046789//host cell surface receptor binding	GO:0001541//ovarian follicle development;GO:0006952//defense response;GO:0009267//cellular response to starvation;GO:0009612//response to mechanical stimulus;GO:0010862//positive regulation of pathway-restricted SMAD protein phosphorylation;GO:0030154//cell differentiation;GO:0032869//cellular response to insulin stimulus;GO:0032924//activin receptor signaling pathway;GO:0040007//growth;GO:004298…
SCSFRI_TO_T_00010136	1010	1507	1201	8424	9752	2.551	3.798	2.48	22.742	27.328	2.943	25.035	3.08859	3.33172e-47	3.79649e-44	-	-	-	-	-	-	-	-	-	-
SCSFRI_TO_T_00143267	7	21	12	437	401	0.101	0.31	0.142	6.891	6.576	0.184333	6.7335	5.19097	1.25918e-45	1.3665e-42	LSAMP	-	-	-	--	XP_056229882.1 taxid=2871759 limbic system-associated membrane protein isoform X2 [Seriola aureovittata]	-	GO:0005886//plasma membrane;GO:0005911//cell-cell junction;GO:0009986//cell surface;GO:0016020//membrane;GO:0031225//anchored component of membrane;GO:0043005//neuron projection;GO:0043025//neuronal cell body;GO:0070062//extracellular exosome	GO:0005515//protein binding	GO:0007155//cell adhesion;GO:0007399//nervous system development;GO:0007626//locomotory behavior;GO:0007631//feeding behavior;GO:0010976//positive regulation of neuron projection development;GO:0016337//single organismal cell-cell adhesion;GO:0035641//locomotory exploration behavior;GO:0050767//regulation of neurogenesis
SCSFRI_TO_T_00013379	874	1383	1136	8367	7878	6.104	10.435	6.626	55.09	54.261	7.72167	54.6755	2.82391	4.15912e-44	4.30847e-41	COL6A3	Environmental Information Processing;Human Diseases;Cellular Processes;Cellular Processes;Organismal Systems;Environmental Information Processing	Signal transduction;Infectious disease: viral;Cell motility;Cellular community - eukaryotes;Digestive system;Signaling molecules and interaction	K06238;K06238;K06238;K06238;K06238;K06238	--	XP_022595952.1 taxid=41447 collagen alpha-3(VI) chain isoform X3 [Seriola dumerili]	ko04151//PI3K-Akt signaling pathway;ko05165//Human papillomavirus infection;ko04820//Cytoskeleton in muscle cells;ko04510//Focal adhesion;ko04974//Protein digestion and absorption;ko04512//ECM-receptor interaction	GO:0005576//extracellular region;GO:0005578//proteinaceous extracellular matrix;GO:0005581//collagen trimer;GO:0005589//collagen type VI trimer;GO:0005615//extracellular space;GO:0005788//endoplasmic reticulum lumen;GO:0031012//extracellular matrix;GO:0031982//vesicle;GO:0042383//sarcolemma;GO:0043234//protein complex;GO:0070062//extracellular exosome	GO:0003674//molecular_function;GO:0004867//serine-type endopeptidase inhibitor activity;GO:0030414//peptidase inhibitor activity	GO:0007155//cell adhesion;GO:0007411//axon guidance;GO:0007517//muscle organ development;GO:0010466//negative regulation of peptidase activity;GO:0010951//negative regulation of endopeptidase activity;GO:0022617//extracellular matrix disassembly;GO:0030198//extracellular matrix organization;GO:0030574//collagen catabolic process;GO:0070208//protein heterotrimerization
SCSFRI_TO_T_00055972	1219	1518	1041	7777	9706	1.604	2.055	1.127	11.211	14.546	1.59533	12.8785	3.01303	7.8794e-44	7.80746e-41	SYNE1	Cellular Processes	Cell motility	K19326	--	XP_023276687.1 taxid=1841481 nesprin-1 [Seriola lalandi dorsalis]	ko04820//Cytoskeleton in muscle cells	GO:0005634//nucleus;GO:0005635//nuclear envelope;GO:0005640//nuclear outer membrane;GO:0005654//nucleoplasm;GO:0005737//cytoplasm;GO:0005739//mitochondrion;GO:0005794//Golgi apparatus;GO:0005856//cytoskeleton;GO:0005886//plasma membrane;GO:0005925//focal adhesion;GO:0016020//membrane;GO:0016021//integral component of membrane;GO:0016235//aggresome;GO:0016529//sarcoplasmic reticulum;GO:0030016//my…	GO:0003779//actin binding;GO:0005515//protein binding;GO:0005521//lamin binding;GO:0042803//protein homodimerization activity;GO:0044822//poly(A) RNA binding;GO:0051015//actin filament binding	GO:0006997//nucleus organization;GO:0006998//nuclear envelope organization;GO:0007030//Golgi organization;GO:0007097//nuclear migration;GO:0007163//establishment or maintenance of cell polarity;GO:0008285//negative regulation of cell proliferation;GO:0010761//fibroblast migration;GO:0030335//positive regulation of cell migration;GO:0031022//nuclear migration along microfilament;GO:0031175//neuron…
SCSFRI_TO_T_00134374	110	121	141	911	1141	2.652	2.983	2.922	13.077	17.902	2.85233	15.4895	2.44108	8.51071e-44	8.08163e-41	--	Human Diseases;Environmental Information Processing;Human Diseases;Human Diseases;Human Diseases;Human Diseases;Human Diseases;Human Diseases;Environmental Information Processing;Human Diseases;Human Diseases;Human Diseases;Organismal Systems;Human Diseases;Human Diseases;Human Diseases;Cellular Processes;Human Diseases;Environmental Information Processing;Human Diseases;Organismal Systems;Organi…	Cancer: overview;Signal transduction;Infectious disease: viral;Infectious disease: viral;Infectious disease: viral;Infectious disease: viral;Cardiovascular disease;Infectious disease: viral;Signaling molecules and interaction;Infectious disease: viral;Infectious disease: viral;Infectious disease: bacterial;Immune system;Infectious disease: viral;Infectious disease: viral;Infectious disease: viral…	K05414;K05414;K05414;K05414;K05414;K05414;K05414;K05414;K05414;K05414;K05414;K05414;K05414;K05414;K05414;K05414;K05414;K05414;K05414;K05414;K05414;K05414;K05414;K05414;K05414	--	XP_022598779.1 taxid=41447 interferon a3-like [Seriola dumerili]	ko05200//Pathways in cancer;ko04151//PI3K-Akt signaling pathway;ko05165//Human papillomavirus infection;ko05163//Human cytomegalovirus infection;ko05168//Herpes simplex virus 1 infection;ko05170//Human immunodeficiency virus 1 infection;ko05417//Lipid and atherosclerosis;ko05171//Coronavirus disease - COVID-19;ko04060//Cytokine-cytokine receptor interaction;ko05169//Epstein-Barr virus infection;k…	GO:0005576//extracellular region;GO:0005615//extracellular space	GO:0005125//cytokine activity;GO:0005126//cytokine receptor binding	GO:0006952//defense response;GO:0051607//defense response to virus
SCSFRI_TO_T_00061876	1337	1947	1723	10181	12776	13.82	19.943	15.448	101.828	133.158	16.4037	117.493	2.84048	1.18311e-43	1.07853e-40	--	Environmental Information Processing;Human Diseases;Cellular Processes;Human Diseases;Environmental Information Processing	Signal transduction;Infectious disease: viral;Cellular community - eukaryotes;Cancer: overview;Signaling molecules and interaction	K06252;K06252;K06252;K06252;K06252	--	XP_030286175.1 taxid=8175 tenascin-like isoform X15 [Sparus aurata]	ko04151//PI3K-Akt signaling pathway;ko05165//Human papillomavirus infection;ko04510//Focal adhesion;ko05206//MicroRNAs in cancer;ko04512//ECM-receptor interaction	GO:0005576//extracellular region;GO:0005578//proteinaceous extracellular matrix;GO:0005768//endosome;GO:0005796//Golgi lumen;GO:0005886//plasma membrane;GO:0005925//focal adhesion;GO:0009986//cell surface;GO:0010008//endosome membrane;GO:0016020//membrane;GO:0016021//integral component of membrane;GO:0031012//extracellular matrix;GO:0043202//lysosomal lumen	GO:0004872//receptor activity;GO:0004888//transmembrane signaling receptor activity;GO:0005201//extracellular matrix structural constituent;GO:0005515//protein binding;GO:0005518//collagen binding;GO:0005537//mannose binding;GO:0005540//hyaluronic acid binding;GO:0030246//carbohydrate binding;GO:0046872//metal ion binding	GO:0001501//skeletal system development;GO:0001649//osteoblast differentiation;GO:0005975//carbohydrate metabolic process;GO:0006508//proteolysis;GO:0006897//endocytosis;GO:0006898//receptor-mediated endocytosis;GO:0007155//cell adhesion;GO:0007165//signal transduction;GO:0009405//pathogenesis;GO:0018146//keratan sulfate biosynthetic process;GO:0022617//extracellular matrix disassembly;GO:0030198…
SCSFRI_TO_T_00098723	1045	1506	1112	7577	8088	8.072	11.958	7.05	63.835	70.882	9.02667	67.3585	2.89959	8.98416e-43	7.87496e-40	-	-	-	-	-	-	-	-	-	-
SCSFRI_TO_T_00103478	286	412	397	2365	3005	1.244	1.49	1.4	9.8	12.51	1.378	11.155	3.01704	3.88748e-42	3.28132e-39	--	-	-	-	--	-	-	GO:0005576//extracellular region;GO:0005578//proteinaceous extracellular matrix;GO:0005615//extracellular space;GO:0005737//cytoplasm;GO:0030424//axon;GO:0030425//dendrite;GO:0043005//neuron projection;GO:0043025//neuronal cell body;GO:0043204//perikaryon	GO:0003674//molecular_function;GO:0004712//protein serine/threonine/tyrosine kinase activity;GO:0005515//protein binding;GO:0008233//peptidase activity;GO:0008236//serine-type peptidase activity;GO:0016787//hydrolase activity;GO:0046872//metal ion binding;GO:0070325//lipoprotein particle receptor binding;GO:0070326//very-low-density lipoprotein particle receptor binding	GO:0000904//cell morphogenesis involved in differentiation;GO:0001764//neuron migration;GO:0006508//proteolysis;GO:0007155//cell adhesion;GO:0007275//multicellular organism development;GO:0007411//axon guidance;GO:0007417//central nervous system development;GO:0007420//brain development;GO:0007494//midgut development;GO:0007613//memory;GO:0007616//long-term memory;GO:0007626//locomotory behavior;…
SCSFRI_TO_T_00063815	156	208	140	1250	1903	0.617	0.935	0.662	5.181	8.331	0.738	6.756	3.19448	9.01923e-41	7.34101e-38	Celsr3	-	-	-	--	XP_050926939.1 taxid=8187 LOW QUALITY PROTEIN: cadherin EGF LAG seven-pass G-type receptor 3 [Lates calcarifer]	-	GO:0005634//nucleus;GO:0005654//nucleoplasm;GO:0005737//cytoplasm;GO:0005886//plasma membrane;GO:0005887//integral component of plasma membrane;GO:0016020//membrane;GO:0016021//integral component of membrane	GO:0004871//signal transducer activity;GO:0004888//transmembrane signaling receptor activity;GO:0004930//G-protein coupled receptor activity;GO:0005509//calcium ion binding;GO:0005515//protein binding;GO:0046983//protein dimerization activity	GO:0001702//gastrulation with mouth forming second;GO:0001736//establishment of planar polarity;GO:0001764//neuron migration;GO:0001843//neural tube closure;GO:0001932//regulation of protein phosphorylation;GO:0001942//hair follicle development;GO:0003341//cilium movement;GO:0006355//regulation of transcription, DNA-templated;GO:0007155//cell adhesion;GO:0007156//homophilic cell adhesion via plas…
SCSFRI_TO_T_00013168	135	154	133	909	928	1.098	1.184	0.787	7.839	8.508	1.023	8.1735	2.99815	7.93912e-40	6.23906e-37	Cd22	Environmental Information Processing;Organismal Systems;Organismal Systems	Signaling molecules and interaction;Immune system;Immune system	K06467;K06467;K06467	--	XP_056237488.1 taxid=2871759 B-cell receptor CD22 isoform X2 [Seriola aureovittata]	ko04514//Cell adhesion molecules;ko04640//Hematopoietic cell lineage;ko04662//B cell receptor signaling pathway	GO:0005576//extracellular region;GO:0005578//proteinaceous extracellular matrix;GO:0005604//basement membrane;GO:0005886//plasma membrane;GO:0005887//integral component of plasma membrane;GO:0005938//cell cortex;GO:0009897//external side of plasma membrane;GO:0016020//membrane;GO:0016021//integral component of membrane;GO:0030054//cell junction;GO:0070062//extracellular exosome	GO:0001618//virus receptor activity;GO:0005509//calcium ion binding;GO:0005515//protein binding;GO:0015026//coreceptor activity;GO:0030246//carbohydrate binding	GO:0006897//endocytosis;GO:0007155//cell adhesion;GO:0007166//cell surface receptor signaling pathway;GO:0008150//biological_process;GO:0016032//viral process;GO:0046718//viral entry into host cell;GO:0050896//response to stimulus
SCSFRI_TO_T_00140282	17	28	19	345	420	0.107	0.323	0.181	3.504	5.418	0.203667	4.461	4.45309	8.60265e-40	6.53515e-37	PAX5	Human Diseases	Cancer: overview	K09383	--	XP_043884857.1 taxid=28829 paired box protein Pax-5 isoform X2 [Solea senegalensis]	ko05202//Transcriptional misregulation in cancer	GO:0005634//nucleus;GO:0005667//transcription factor complex;GO:0005764//lysosome;GO:0005815//microtubule organizing center;GO:0032993//protein-DNA complex;GO:0034451//centriolar satellite;GO:0043234//protein complex	GO:0000978//RNA polymerase II core promoter proximal region sequence-specific DNA binding;GO:0000982//transcription factor activity, RNA polymerase II core promoter proximal region sequence-specific binding;GO:0000987//core promoter proximal region sequence-specific DNA binding;GO:0001077//transcriptional activator activity, RNA polymerase II core promoter proximal region sequence-specific bindin…	GO:0000122//negative regulation of transcription from RNA polymerase II promoter;GO:0001655//urogenital system development;GO:0001656//metanephros development;GO:0001657//ureteric bud development;GO:0001658//branching involved in ureteric bud morphogenesis;GO:0001709//cell fate determination;GO:0001822//kidney development;GO:0001823//mesonephros development;GO:0001843//neural tube closure;GO:0002…
SCSFRI_TO_T_00139048	54	58	59	513	533	2.638	3.042	2.376	27.94	30.999	2.68533	29.4695	3.45605	1.26141e-39	9.27337e-37	-	-	-	-	-	-	-	-	-	-
SCSFRI_TO_T_00045734	720	1027	738	5048	4967	5.926	9.36	5.861	44.77	48.271	7.049	46.5205	2.72238	2.01633e-39	1.436e-36	-	-	-	-	-	-	-	-	-	-
SCSFRI_TO_T_00078484	130	138	156	884	1088	1.576	1.711	1.59	12.248	15.695	1.62567	13.9715	3.10338	2.20349e-39	1.52174e-36	PROX1	Environmental Information Processing	Signal transduction	K20211	HPD	XP_023276137.1 taxid=1841481 prospero homeobox protein 1-like [Seriola lalandi dorsalis]	ko04013//MAPK signaling pathway - fly	GO:0005634//nucleus;GO:0005737//cytoplasm	GO:0000981//RNA polymerase II transcription factor activity, sequence-specific DNA binding;GO:0001046//core promoter sequence-specific DNA binding;GO:0003677//DNA binding;GO:0003700//transcription factor activity, sequence-specific DNA binding;GO:0003705//transcription factor activity, RNA polymerase II distal enhancer sequence-specific binding;GO:0003714//transcription corepressor activity;GO:00…	GO:0000122//negative regulation of transcription from RNA polymerase II promoter;GO:0001709//cell fate determination;GO:0001822//kidney development;GO:0001889//liver development;GO:0001938//positive regulation of endothelial cell proliferation;GO:0001945//lymph vessel development;GO:0001946//lymphangiogenesis;GO:0002088//lens development in camera-type eye;GO:0002089//lens morphogenesis in camera…
SCSFRI_TO_T_00024559	144	159	161	903	983	4.699	5.544	4.529	32.827	37.624	4.924	35.2255	2.83872	5.92399e-38	3.97082e-35	aamdc	-	-	-	--	XP_035535876.1 taxid=34816 mth938 domain-containing protein [Morone saxatilis]	-	GO:0005737//cytoplasm	GO:0003674//molecular_function	GO:0043066//negative regulation of apoptotic process;GO:0045600//positive regulation of fat cell differentiation;GO:0045944//positive regulation of transcription from RNA polymerase II promoter
SCSFRI_TO_T_00139083	175	277	244	1529	1837	9.727	15.845	11.176	93.075	116.404	12.2493	104.74	3.09603	6.5957e-38	4.29474e-35	-	-	-	-	-	-	-	-	-	-
SCSFRI_TO_T_00020201	71	135	96	1395	895	0.846	1.652	0.941	18.158	12.124	1.14633	15.141	3.72336	1.23046e-37	7.78947e-35	Prg4	-	-	-	--	XP_022597683.1 taxid=41447 proteoglycan 4-like isoform X2 [Seriola dumerili]	-	GO:0005576//extracellular region;GO:0005578//proteinaceous extracellular matrix;GO:0005615//extracellular space;GO:0031012//extracellular matrix;GO:0070062//extracellular exosome;GO:0071062//alphav-beta3 integrin-vitronectin complex;GO:0072562//blood microparticle	GO:0005044//scavenger receptor activity;GO:0005178//integrin binding;GO:0005515//protein binding;GO:0008201//heparin binding;GO:0030247//polysaccharide binding;GO:0050840//extracellular matrix binding	GO:0006898//receptor-mediated endocytosis;GO:0006955//immune response;GO:0007155//cell adhesion;GO:0007160//cell-matrix adhesion;GO:0010811//positive regulation of cell-substrate adhesion;GO:0010951//negative regulation of endopeptidase activity;GO:0014911//positive regulation of smooth muscle cell migration;GO:0030195//negative regulation of blood coagulation;GO:0030198//extracellular matrix org…
SCSFRI_TO_T_00012293	295	265	307	1444	1660	2.798	2.654	2.466	15.617	18.845	2.63933	17.231	2.70676	2.01569e-37	1.24156e-34	ptprc	Human Diseases;Environmental Information Processing;Organismal Systems;Organismal Systems;Human Diseases	Infectious disease: bacterial;Signaling molecules and interaction;Immune system;Immune system;Immune disease	K06478;K06478;K06478;K06478;K06478	--	XP_022600358.1 taxid=41447 receptor-type tyrosine-protein phosphatase C-like isoform X2 [Seriola dumerili]	ko05132//Salmonella infection;ko04514//Cell adhesion molecules;ko04660//T cell receptor signaling pathway;ko04666//Fc gamma R-mediated phagocytosis;ko05340//Primary immunodeficiency	GO:0005886//plasma membrane;GO:0005887//integral component of plasma membrane;GO:0005925//focal adhesion;GO:0009897//external side of plasma membrane;GO:0009898//cytoplasmic side of plasma membrane;GO:0009986//cell surface;GO:0016020//membrane;GO:0016021//integral component of membrane;GO:0043235//receptor complex;GO:0045121//membrane raft;GO:0070062//extracellular exosome;GO:0071944//cell periph…	GO:0004721//phosphoprotein phosphatase activity;GO:0004725//protein tyrosine phosphatase activity;GO:0005001//transmembrane receptor protein tyrosine phosphatase activity;GO:0005515//protein binding;GO:0008201//heparin binding;GO:0016787//hydrolase activity;GO:0016791//phosphatase activity;GO:0019887//protein kinase regulator activity;GO:0019901//protein kinase binding;GO:0043395//heparan sulfate…	GO:0000187//activation of MAPK activity;GO:0001915//negative regulation of T cell mediated cytotoxicity;GO:0001916//positive regulation of T cell mediated cytotoxicity;GO:0001960//negative regulation of cytokine-mediated signaling pathway;GO:0002244//hematopoietic progenitor cell differentiation;GO:0002378//immunoglobulin biosynthetic process;GO:0002711//positive regulation of T cell mediated imm…
SCSFRI_TO_T_00108691	26	48	42	471	464	0.275	0.514	0.363	5.39	5.537	0.384	5.4635	3.83065	2.67282e-37	1.60299e-34	Pld5	-	-	-	--	KAG7228518.1 taxid=181461 hypothetical protein INR49_007692, partial [Caranx melampygus]	-	GO:0005575//cellular_component;GO:0005783//endoplasmic reticulum;GO:0005789//endoplasmic reticulum membrane;GO:0016020//membrane;GO:0016021//integral component of membrane;GO:0070062//extracellular exosome	GO:0003674//molecular_function;GO:0003824//catalytic activity;GO:0004630//phospholipase D activity;GO:0016787//hydrolase activity;GO:0070290//N-acylphosphatidylethanolamine-specific phospholipase D activity	GO:0006629//lipid metabolic process;GO:0008150//biological_process;GO:0008152//metabolic process;GO:0016042//lipid catabolic process
MSTRG.75388	12	11	21	284	404	0.397	0.373	0.571	10.257	15.185	0.447	12.721	4.83079	5.55123e-37	3.24391e-34	--	-	-	-	--	XP_056271717.1 taxid=2059687 uncharacterized protein LOC130194691 [Pseudoliparis swirei]	-	-	-	-
SCSFRI_TO_T_00009787	290	242	297	1432	1574	4.331	3.672	3.579	23.43	26.675	3.86067	25.0525	2.69803	7.90115e-37	4.50168e-34	-	-	-	-	-	-	-	-	-	-
SCSFRI_TO_T_00031221	22545	19865	31407	4217	3575	682.692	617.855	782.407	139.508	123.085	694.318	131.297	-2.40277	1.03089e-36	5.73024e-34	-	-	-	-	-	-	-	-	-	-
SCSFRI_TO_T_00051681	679	1000	992	5060	5223	13.534	20.364	16.022	109.631	117.509	16.64	113.57	2.77085	3.77587e-36	2.04886e-33	SPARC	-	-	-	--	XP_022616067.1 taxid=41447 SPARC [Seriola dumerili]	-	GO:0005576//extracellular region;GO:0005578//proteinaceous extracellular matrix;GO:0005604//basement membrane;GO:0005615//extracellular space;GO:0005622//intracellular;GO:0005634//nucleus;GO:0005737//cytoplasm;GO:0009986//cell surface;GO:0016363//nuclear matrix;GO:0031012//extracellular matrix;GO:0031091//platelet alpha granule;GO:0031092//platelet alpha granule membrane;GO:0031988//membrane-boun…	GO:0005509//calcium ion binding;GO:0005518//collagen binding;GO:0046872//metal ion binding;GO:0050840//extracellular matrix binding	GO:0001503//ossification;GO:0001937//negative regulation of endothelial cell proliferation;GO:0007165//signal transduction;GO:0007507//heart development;GO:0009629//response to gravity;GO:0010288//response to lead ion;GO:0010595//positive regulation of endothelial cell migration;GO:0016525//negative regulation of angiogenesis;GO:0022604//regulation of cell morphogenesis;GO:0030324//lung developme…
MSTRG.104999	379	385	438	1895	1923	2.656	2.772	2.526	14.511	15.325	2.65133	14.918	2.49226	6.17644e-36	3.27351e-33	pol	-	-	-	--	XP_041862171.1 taxid=1250792 uncharacterized protein LOC121653037 [Melanotaenia boesemani]	-	-	GO:0003676//nucleic acid binding;GO:0008270//zinc ion binding	GO:0015074//DNA integration
SCSFRI_TO_T_00007660	84	129	85	799	790	0.545	0.834	0.427	5.67	5.728	0.602	5.699	3.24287	6.54277e-36	3.38886e-33	NGFR	Environmental Information Processing;Environmental Information Processing;Environmental Information Processing;Environmental Information Processing;Human Diseases;Environmental Information Processing;Organismal Systems;Cellular Processes;Genetic Information Processing	Signal transduction;Signal transduction;Signal transduction;Signal transduction;Cancer: overview;Signaling molecules and interaction;Nervous system;Cell growth and death;Information processing in viruses	K02583;K02583;K02583;K02583;K02583;K02583;K02583;K02583;K02583	--	XP_022598645.1 taxid=41447 tumor necrosis factor receptor superfamily member 16-like [Seriola dumerili]	ko04151//PI3K-Akt signaling pathway;ko04010//MAPK signaling pathway;ko04014//Ras signaling pathway;ko04015//Rap1 signaling pathway;ko05202//Transcriptional misregulation in cancer;ko04060//Cytokine-cytokine receptor interaction;ko04722//Neurotrophin signaling pathway;ko04215//Apoptosis - multiple species;ko03265//Virion - Ebolavirus, Lyssavirus and Morbillivirus	GO:0005576//extracellular region;GO:0005634//nucleus;GO:0005635//nuclear envelope;GO:0005641//nuclear envelope lumen;GO:0005654//nucleoplasm;GO:0005737//cytoplasm;GO:0005768//endosome;GO:0005791//rough endoplasmic reticulum;GO:0005794//Golgi apparatus;GO:0005829//cytosol;GO:0005886//plasma membrane;GO:0005887//integral component of plasma membrane;GO:0009897//external side of plasma membrane;GO:0…	GO:0001540//beta-amyloid binding;GO:0004871//signal transducer activity;GO:0004872//receptor activity;GO:0004888//transmembrane signaling receptor activity;GO:0005035//death receptor activity;GO:0005166//neurotrophin p75 receptor binding;GO:0005168//neurotrophin TRKA receptor binding;GO:0005515//protein binding;GO:0017137//Rab GTPase binding;GO:0031625//ubiquitin protein ligase binding;GO:0043121…	GO:0001701//in utero embryonic development;GO:0006886//intracellular protein transport;GO:0006915//apoptotic process;GO:0007165//signal transduction;GO:0007275//multicellular organism development;GO:0007399//nervous system development;GO:0007411//axon guidance;GO:0007417//central nervous system development;GO:0007420//brain development;GO:0007623//circadian rhythm;GO:0009611//response to wounding…
SCSFRI_TO_T_00113396	282	307	268	1504	1383	2.848	3.185	2.227	16.595	15.881	2.75333	16.238	2.56012	7.86303e-36	3.98219e-33	GRN	-	-	-	--	XP_044037305.1 taxid=119488 granulin a isoform X4 [Siniperca chuatsi]	-	GO:0005576//extracellular region;GO:0005615//extracellular space;GO:0005739//mitochondrion;GO:0009986//cell surface;GO:0043231//intracellular membrane-bounded organelle;GO:0070062//extracellular exosome	GO:0005125//cytokine activity;GO:0005515//protein binding;GO:0008083//growth factor activity;GO:0044822//poly(A) RNA binding	GO:0001835//blastocyst hatching;GO:0007165//signal transduction;GO:0007566//embryo implantation;GO:0010976//positive regulation of neuron projection development;GO:0032355//response to estradiol;GO:0035988//chondrocyte proliferation;GO:0048488//synaptic vesicle endocytosis;GO:0050679//positive regulation of epithelial cell proliferation;GO:0060179//male mating behavior;GO:0060999//positive regula…
SCSFRI_TO_T_00049930	47	45	75	605	526	0.548	0.539	0.706	7.71	6.977	0.597667	7.3435	3.61905	1.18434e-35	5.86762e-33	CLEC4E	-	-	-	--	GAA6230334.1 taxid=270547 CD209 antigen-like [Lates japonicus]	-	GO:0005576//extracellular region;GO:0005737//cytoplasm;GO:0005886//plasma membrane;GO:0005887//integral component of plasma membrane;GO:0016020//membrane;GO:0016021//integral component of membrane	GO:0004872//receptor activity;GO:0005537//mannose binding;GO:0030246//carbohydrate binding;GO:0030369//ICAM-3 receptor activity;GO:0042605//peptide antigen binding;GO:0046790//virion binding;GO:0046872//metal ion binding;GO:0048306//calcium-dependent protein binding	GO:0002376//immune system process;GO:0006897//endocytosis;GO:0007155//cell adhesion;GO:0007159//leukocyte cell-cell adhesion;GO:0009988//cell-cell recognition;GO:0010468//regulation of gene expression;GO:0016032//viral process;GO:0019048//modulation by virus of host morphology or physiology;GO:0019062//virion attachment to host cell;GO:0019079//viral genome replication;GO:0019882//antigen process…
SCSFRI_TO_T_00077098	10143	14705	12287	62052	63142	161.736	241.574	161.896	1104.84	1167.6	188.402	1136.22	2.59235	1.571e-35	7.61766e-33	--	-	-	-	--	XP_022625559.1 taxid=41447 growth/differentiation factor 6-like [Seriola dumerili]	-	GO:0005576//extracellular region;GO:0005615//extracellular space;GO:0005886//plasma membrane;GO:0016020//membrane	GO:0005102//receptor binding;GO:0005125//cytokine activity;GO:0005160//transforming growth factor beta receptor binding;GO:0005515//protein binding;GO:0008083//growth factor activity;GO:0042802//identical protein binding;GO:0042803//protein homodimerization activity	GO:0002062//chondrocyte differentiation;GO:0006915//apoptotic process;GO:0007178//transmembrane receptor protein serine/threonine kinase signaling pathway;GO:0007179//transforming growth factor beta receptor signaling pathway;GO:0007267//cell-cell signaling;GO:0007275//multicellular organism development;GO:0010862//positive regulation of pathway-restricted SMAD protein phosphorylation;GO:0030198/…
SCSFRI_TO_T_00090223	791	1266	1060	5923	6548	7.7	12.636	8.478	63.147	72.65	9.60467	67.8985	2.82157	1.73764e-35	8.25018e-33	SEMA7A	Organismal Systems	Development and regeneration	K06529	--	XP_056243998.1 taxid=2871759 semaphorin-7A [Seriola aureovittata]	ko04360//Axon guidance	GO:0005576//extracellular region;GO:0005615//extracellular space;GO:0005886//plasma membrane;GO:0005887//integral component of plasma membrane;GO:0009897//external side of plasma membrane;GO:0016020//membrane;GO:0016021//integral component of membrane;GO:0031225//anchored component of membrane;GO:0070062//extracellular exosome	GO:0004872//receptor activity;GO:0004888//transmembrane signaling receptor activity;GO:0005102//receptor binding;GO:0005178//integrin binding;GO:0005515//protein binding;GO:0030215//semaphorin receptor binding	GO:0000122//negative regulation of transcription from RNA polymerase II promoter;GO:0001649//osteoblast differentiation;GO:0001755//neural crest cell migration;GO:0001756//somitogenesis;GO:0001934//positive regulation of protein phosphorylation;GO:0001974//blood vessel remodeling;GO:0003151//outflow tract morphogenesis;GO:0003215//cardiac right ventricle morphogenesis;GO:0003350//pulmonary myocar…
SCSFRI_TO_T_00120775	683	880	1085	5135	8017	18.126	23.971	23.683	148.804	241.756	21.9267	195.28	3.15479	3.93138e-35	1.80438e-32	TUBA1A	Human Diseases;Human Diseases;Human Diseases;Human Diseases;Human Diseases;Human Diseases;Human Diseases;Human Diseases;Cellular Processes;Cellular Processes;Cellular Processes;Cellular Processes;Cellular Processes	Neurodegenerative disease;Neurodegenerative disease;Neurodegenerative disease;Neurodegenerative disease;Neurodegenerative disease;Infectious disease: bacterial;Neurodegenerative disease;Infectious disease: bacterial;Cellular community - eukaryotes;Cell motility;Transport and catabolism;Cell growth and death;Cellular community - eukaryotes	K07374;K07374;K07374;K07374;K07374;K07374;K07374;K07374;K07374;K07374;K07374;K07374;K07374	--	XP_018550052.1 taxid=8187 tubulin alpha-1B chain [Lates calcarifer]	ko05022//Pathways of neurodegeneration - multiple diseases;ko05010//Alzheimer disease;ko05014//Amyotrophic lateral sclerosis;ko05016//Huntington disease;ko05020//Prion disease;ko05132//Salmonella infection;ko05012//Parkinson disease;ko05130//Pathogenic Escherichia coli infection;ko04530//Tight junction;ko04814//Motor proteins;ko04145//Phagosome;ko04210//Apoptosis;ko04540//Gap junction	GO:0005634//nucleus;GO:0005737//cytoplasm;GO:0005856//cytoskeleton;GO:0005874//microtubule;GO:0005881//cytoplasmic microtubule;GO:0031982//vesicle;GO:0043234//protein complex	GO:0000166//nucleotide binding;GO:0003674//molecular_function;GO:0003924//GTPase activity;GO:0005198//structural molecule activity;GO:0005200//structural constituent of cytoskeleton;GO:0005515//protein binding;GO:0005525//GTP binding	GO:0006457//protein folding;GO:0007017//microtubule-based process;GO:0008150//biological_process;GO:0008152//metabolic process;GO:0030705//cytoskeleton-dependent intracellular transport;GO:0044267//cellular protein metabolic process;GO:0051084//'de novo' posttranslational protein folding;GO:0051258//protein polymerization;GO:0051301//cell division
SCSFRI_TO_T_00004277	128	180	147	916	1075	1.947	2.813	1.84	15.225	18.595	2.2	16.91	2.9423	3.95872e-35	1.80438e-32	STMN4	-	-	-	--	XP_022623834.1 taxid=41447 stathmin-4 [Seriola dumerili]	-	GO:0005575//cellular_component;GO:0005737//cytoplasm;GO:0005794//Golgi apparatus;GO:0030424//axon;GO:0030426//growth cone;GO:0042995//cell projection;GO:0043005//neuron projection	GO:0003674//molecular_function;GO:0015631//tubulin binding	GO:0007019//microtubule depolymerization;GO:0008150//biological_process;GO:0031110//regulation of microtubule polymerization or depolymerization;GO:0031175//neuron projection development;GO:0051493//regulation of cytoskeleton organization
SCSFRI_TO_T_00119722	260	348	321	1613	1695	1.233	1.661	1.223	8.301	8.876	1.37233	8.5885	2.64578	6.20551e-35	2.77301e-32	-	-	-	-	-	-	-	-	-	-
SCSFRI_TO_T_00071572	698	1005	814	4147	5426	8.782	11.287	9.874	31.673	41.67	9.981	36.6715	1.8774	3.73868e-34	1.63855e-31	-	-	-	-	-	-	-	-	-	-
SCSFRI_TO_T_00054219	218	190	211	1106	1029	1.85	1.656	1.473	10.255	9.93	1.65967	10.0925	2.60432	9.32672e-34	4.01049e-31	--	Human Diseases;Environmental Information Processing;Environmental Information Processing;Environmental Information Processing;Environmental Information Processing;Organismal Systems;Human Diseases	Cancer: overview;Signal transduction;Signaling molecules and interaction;Signal transduction;Signal transduction;Immune system;Immune disease	K05072;K05072;K05072;K05072;K05072;K05072;K05072	--	XP_022624057.1 taxid=41447 interleukin-7 receptor subunit alpha [Seriola dumerili]	ko05200//Pathways in cancer;ko04151//PI3K-Akt signaling pathway;ko04060//Cytokine-cytokine receptor interaction;ko04068//FoxO signaling pathway;ko04630//JAK-STAT signaling pathway;ko04640//Hematopoietic cell lineage;ko05340//Primary immunodeficiency	GO:0005576//extracellular region;GO:0005886//plasma membrane;GO:0009897//external side of plasma membrane;GO:0016020//membrane;GO:0016021//integral component of membrane	GO:0003823//antigen binding;GO:0004896//cytokine receptor activity;GO:0004917//interleukin-7 receptor activity;GO:0005515//protein binding	GO:0000018//regulation of DNA recombination;GO:0000902//cell morphogenesis;GO:0001915//negative regulation of T cell mediated cytotoxicity;GO:0002377//immunoglobulin production;GO:0006955//immune response;GO:0007165//signal transduction;GO:0007166//cell surface receptor signaling pathway;GO:0008361//regulation of cell size;GO:0010628//positive regulation of gene expression;GO:0016049//cell growth…
SCSFRI_TO_T_00017864	241	389	301	1838	2011	1.176	1.951	1.209	9.803	11.162	1.44533	10.4825	2.85851	1.00452e-33	4.23944e-31	--	-	-	-	--	-	-	GO:0001527//microfibril;GO:0005575//cellular_component;GO:0005576//extracellular region;GO:0005578//proteinaceous extracellular matrix;GO:0005614//interstitial matrix;GO:0005788//endoplasmic reticulum lumen;GO:0031012//extracellular matrix;GO:0070062//extracellular exosome	GO:0002020//protease binding;GO:0004222//metalloendopeptidase activity;GO:0005515//protein binding;GO:0008233//peptidase activity;GO:0008237//metallopeptidase activity;GO:0008270//zinc ion binding;GO:0016787//hydrolase activity	GO:0006493//protein O-linked glycosylation;GO:0006508//proteolysis;GO:0006915//apoptotic process;GO:0008152//metabolic process;GO:0030198//extracellular matrix organization;GO:0036066//protein O-linked fucosylation;GO:0043065//positive regulation of apoptotic process;GO:0043687//post-translational protein modification;GO:0044267//cellular protein metabolic process;GO:0048251//elastic fiber assemb…
SCSFRI_TO_T_00074183	29	57	48	452	517	0.254	0.488	0.333	4.113	4.897	0.358333	4.505	3.65215	1.02428e-33	4.24425e-31	SLC4A11	-	-	-	--	XP_018549640.1 taxid=8187 solute carrier family 4 member 11 [Lates calcarifer]	-	GO:0005886//plasma membrane;GO:0005887//integral component of plasma membrane;GO:0016020//membrane;GO:0016021//integral component of membrane;GO:0016323//basolateral plasma membrane;GO:0016324//apical plasma membrane;GO:0032420//stereocilium;GO:0032809//neuronal cell body membrane;GO:0042995//cell projection;GO:0043005//neuron projection;GO:0070062//extracellular exosome	GO:0005215//transporter activity;GO:0005272//sodium channel activity;GO:0005452//inorganic anion exchanger activity;GO:0005515//protein binding;GO:0008509//anion transmembrane transporter activity;GO:0008510//sodium:bicarbonate symporter activity;GO:0015106//bicarbonate transmembrane transporter activity;GO:0015252//hydrogen ion channel activity;GO:0015293//symporter activity;GO:0015297//antiport…	GO:0006810//transport;GO:0006811//ion transport;GO:0006814//sodium ion transport;GO:0006820//anion transport;GO:0015701//bicarbonate transport;GO:0015992//proton transport;GO:0021747//cochlear nucleus development;GO:0030003//cellular cation homeostasis;GO:0035445//borate transmembrane transport;GO:0035725//sodium ion transmembrane transport;GO:0042044//fluid transport;GO:0046666//retinal cell pro…
SCSFRI_TO_T_00055538	238	295	234	1351	1306	1.518	1.945	1.572	11.446	9.805	1.67833	10.6255	2.66243	1.41366e-33	5.75308e-31	Tacc2	-	-	-	--	XP_022599725.1 taxid=41447 transforming acidic coiled-coil-containing protein 2 [Seriola dumerili]	-	GO:0005634//nucleus;GO:0005654//nucleoplasm;GO:0005730//nucleolus;GO:0005737//cytoplasm;GO:0005815//microtubule organizing center;GO:0005856//cytoskeleton;GO:0015630//microtubule cytoskeleton;GO:0043234//protein complex;GO:0045111//intermediate filament cytoskeleton	GO:0005515//protein binding;GO:0019904//protein domain specific binding;GO:0031369//translation initiation factor binding;GO:0035257//nuclear hormone receptor binding	GO:0000226//microtubule cytoskeleton organization;GO:0006417//regulation of translation;GO:0007049//cell cycle;GO:0008283//cell proliferation;GO:0017148//negative regulation of translation;GO:0021987//cerebral cortex development;GO:0022008//neurogenesis;GO:0022027//interkinetic nuclear migration;GO:0030953//astral microtubule organization;GO:0032886//regulation of microtubule-based process;GO:005…
SCSFRI_TO_T_00053150	108	107	126	654	785	1.132	1.152	1.134	7.487	9.353	1.13933	8.42	2.88563	5.7025e-33	2.28e-30	-	-	-	-	-	-	-	-	-	-
SCSFRI_TO_T_00087836	745	913	887	3544	4388	1.897	2.386	1.855	9.849	12.695	2.046	11.272	2.46187	5.9676e-33	2.34485e-30	-	-	-	-	-	-	-	-	-	-
SCSFRI_TO_T_00114578	111	123	130	717	693	1.566	1.783	1.509	11.053	11.118	1.61933	11.0855	2.7752	2.13528e-32	8.24799e-30	XPNPEP2	Organismal Systems	Digestive system	K14208	--	XP_023253948.1 taxid=1841481 xaa-Pro aminopeptidase 2 [Seriola lalandi dorsalis]	ko04974//Protein digestion and absorption	GO:0005737//cytoplasm;GO:0005829//cytosol;GO:0005886//plasma membrane;GO:0016020//membrane;GO:0031225//anchored component of membrane;GO:0070062//extracellular exosome	GO:0004177//aminopeptidase activity;GO:0008233//peptidase activity;GO:0008237//metallopeptidase activity;GO:0016787//hydrolase activity;GO:0030145//manganese ion binding;GO:0042803//protein homodimerization activity;GO:0046872//metal ion binding;GO:0070006//metalloaminopeptidase activity	GO:0006508//proteolysis;GO:0008152//metabolic process;GO:0010815//bradykinin catabolic process
SCSFRI_TO_T_00040303	6	10	12	279	223	0.197	0.399	0.359	12.201	10.033	0.318333	11.117	5.12609	2.36748e-32	8.99248e-30	--	-	-	-	--	-	-	-	-	-
MSTRG.101124	98	43	101	787	921	2.707	1.227	2.293	23.761	28.932	2.07567	26.3465	3.66596	3.9144e-32	1.46244e-29	NELFCD	Genetic Information Processing	Information processing in viruses	K15181	--	XP_051804376.1 taxid=80966 negative elongation factor C/D [Acanthochromis polyacanthus]	ko03250//Viral life cycle - HIV-1	GO:0005575//cellular_component;GO:0005622//intracellular;GO:0005623//cell;GO:0005634//nucleus;GO:0005654//nucleoplasm;GO:0005694//chromosome;GO:0005700//polytene chromosome;GO:0005703//polytene chromosome puff;GO:0005705//polytene chromosome interband;GO:0008023//transcription elongation factor complex;GO:0017053//transcriptional repressor complex;GO:0031974//membrane-enclosed lumen;GO:0031981//n…	GO:0003674//molecular_function;GO:0003676//nucleic acid binding;GO:0003723//RNA binding;GO:0005488//binding;GO:0097159//organic cyclic compound binding;GO:1901363//heterocyclic compound binding	GO:0000122//negative regulation of transcription from RNA polymerase II promoter;GO:0006139//nucleobase-containing compound metabolic process;GO:0006351//transcription, DNA-templated;GO:0006354//DNA-templated transcription, elongation;GO:0006355//regulation of transcription, DNA-templated;GO:0006357//regulation of transcription from RNA polymerase II promoter;GO:0006366//transcription from RNA po…
SCSFRI_TO_T_00097427	122	126	131	712	701	1.284	1.359	1.163	8.217	8.477	1.26867	8.347	2.71794	3.98296e-32	1.46406e-29	IL18RAP	Environmental Information Processing;Human Diseases;Environmental Information Processing	Signaling molecules and interaction;Immune disease;Signaling molecules and interaction	K05174;K05174;K05174	--	XP_039979670.1 taxid=8245 interleukin-18 receptor accessory protein-like isoform X1 [Xiphias gladius]	ko04060//Cytokine-cytokine receptor interaction;ko05321//Inflammatory bowel disease;ko04061//Viral protein interaction with cytokine and cytokine receptor	GO:0005576//extracellular region;GO:0005737//cytoplasm;GO:0005886//plasma membrane;GO:0005887//integral component of plasma membrane;GO:0016020//membrane;GO:0016021//integral component of membrane;GO:0043234//protein complex	GO:0004871//signal transducer activity;GO:0004872//receptor activity;GO:0004908//interleukin-1 receptor activity;GO:0005149//interleukin-1 receptor binding;GO:0005515//protein binding;GO:0019966//interleukin-1 binding;GO:0030674//protein binding, bridging	GO:0002376//immune system process;GO:0006461//protein complex assembly;GO:0006954//inflammatory response;GO:0006955//immune response;GO:0007165//signal transduction;GO:0007166//cell surface receptor signaling pathway;GO:0019221//cytokine-mediated signaling pathway;GO:0042094//interleukin-2 biosynthetic process;GO:0045087//innate immune response
SCSFRI_TO_T_00057551	631	826	587	3410	3262	3.927	5.28	3.006	23.187	23.084	4.071	23.1355	2.50665	6.36658e-32	2.30309e-29	-	-	-	-	-	-	-	-	-	-
SCSFRI_TO_T_00006782	192	224	226	1068	1636	2.232	2.802	2.284	12.274	19.687	2.43933	15.9805	2.71175	7.95876e-32	2.83406e-29	ATP2B1	Environmental Information Processing;Environmental Information Processing;Environmental Information Processing;Organismal Systems;Organismal Systems;Organismal Systems;Organismal Systems;Organismal Systems;Organismal Systems	Signal transduction;Signal transduction;Signal transduction;Circulatory system;Digestive system;Endocrine system;Digestive system;Excretory system;Digestive system	K05850;K05850;K05850;K05850;K05850;K05850;K05850;K05850;K05850	--	XP_040894575.1 taxid=941984 plasma membrane calcium-transporting ATPase 1-like isoform X4 [Toxotes jaculatrix]	ko04020//Calcium signaling pathway;ko04024//cAMP signaling pathway;ko04022//cGMP-PKG signaling pathway;ko04261//Adrenergic signaling in cardiomyocytes;ko04972//Pancreatic secretion;ko04925//Aldosterone synthesis and secretion;ko04970//Salivary secretion;ko04961//Endocrine and other factor-regulated calcium reabsorption;ko04978//Mineral absorption	GO:0005634//nucleus;GO:0005737//cytoplasm;GO:0005783//endoplasmic reticulum;GO:0005886//plasma membrane;GO:0005887//integral component of plasma membrane;GO:0005929//cilium;GO:0009898//cytoplasmic side of plasma membrane;GO:0016020//membrane;GO:0016021//integral component of membrane;GO:0016323//basolateral plasma membrane;GO:0016324//apical plasma membrane;GO:0030054//cell junction;GO:0032590//d…	GO:0000166//nucleotide binding;GO:0005388//calcium-transporting ATPase activity;GO:0005509//calcium ion binding;GO:0005515//protein binding;GO:0005516//calmodulin binding;GO:0005524//ATP binding;GO:0008022//protein C-terminus binding;GO:0016787//hydrolase activity;GO:0030165//PDZ domain binding;GO:0030899//calcium-dependent ATPase activity;GO:0046872//metal ion binding	GO:0000902//cell morphogenesis;GO:0003407//neural retina development;GO:0006810//transport;GO:0006811//ion transport;GO:0006816//calcium ion transport;GO:0006874//cellular calcium ion homeostasis;GO:0006996//organelle organization;GO:0007420//brain development;GO:0007568//aging;GO:0007595//lactation;GO:0007596//blood coagulation;GO:0007605//sensory perception of sound;GO:0007626//locomotory behav…
SCSFRI_TO_T_00130338	30	33	40	318	526	0.379	0.404	0.399	4.119	7.169	0.394	5.644	3.84045	8.80411e-32	3.08135e-29	htr2b	Environmental Information Processing;Environmental Information Processing;Organismal Systems;Cellular Processes;Organismal Systems	Signaling molecules and interaction;Signal transduction;Sensory system;Cellular community - eukaryotes;Nervous system	K04157;K04157;K04157;K04157;K04157	--	XP_040895805.1 taxid=941984 5-hydroxytryptamine receptor 2B [Toxotes jaculatrix]	ko04080//Neuroactive ligand-receptor interaction;ko04020//Calcium signaling pathway;ko04750//Inflammatory mediator regulation of TRP channels;ko04540//Gap junction;ko04726//Serotonergic synapse	GO:0005737//cytoplasm;GO:0005829//cytosol;GO:0005886//plasma membrane;GO:0005887//integral component of plasma membrane;GO:0005901//caveola;GO:0016020//membrane;GO:0016021//integral component of membrane;GO:0016023//cytoplasmic, membrane-bounded vesicle;GO:0030054//cell junction;GO:0030285//integral component of synaptic vesicle membrane;GO:0030424//axon;GO:0030425//dendrite;GO:0031410//cytoplasm…	GO:0001587//Gq/11-coupled serotonin receptor activity;GO:0001965//G-protein alpha-subunit binding;GO:0004871//signal transducer activity;GO:0004930//G-protein coupled receptor activity;GO:0004993//G-protein coupled serotonin receptor activity;GO:0005515//protein binding;GO:0008144//drug binding;GO:0030594//neurotransmitter receptor activity;GO:0032403//protein complex binding;GO:0051378//serotoni…	GO:0001659//temperature homeostasis;GO:0001755//neural crest cell migration;GO:0001819//positive regulation of cytokine production;GO:0001938//positive regulation of endothelial cell proliferation;GO:0002031//G-protein coupled receptor internalization;GO:0003007//heart morphogenesis;GO:0003300//cardiac muscle hypertrophy;GO:0006182//cGMP biosynthetic process;GO:0006874//cellular calcium ion homeo…
SCSFRI_TO_T_00137969	57	71	70	479	486	0.695	0.889	0.702	6.382	6.739	0.762	6.5605	3.10594	8.92362e-32	3.08135e-29	CPXM1	-	-	-	--	XP_023286145.1 taxid=1841481 probable carboxypeptidase X1 [Seriola lalandi dorsalis]	-	GO:0005576//extracellular region;GO:0005615//extracellular space;GO:0005634//nucleus;GO:0005737//cytoplasm;GO:0031012//extracellular matrix;GO:0070062//extracellular exosome	GO:0000977//RNA polymerase II regulatory region sequence-specific DNA binding;GO:0001227//transcriptional repressor activity, RNA polymerase II transcription regulatory region sequence-specific binding;GO:0003677//DNA binding;GO:0003714//transcription corepressor activity;GO:0004180//carboxypeptidase activity;GO:0004181//metallocarboxypeptidase activity;GO:0005516//calmodulin binding;GO:0008233//…	GO:0000122//negative regulation of transcription from RNA polymerase II promoter;GO:0006351//transcription, DNA-templated;GO:0006355//regulation of transcription, DNA-templated;GO:0006508//proteolysis;GO:0008152//metabolic process
SCSFRI_TO_T_00121730	241	321	278	1340	1763	0.885	1.341	0.872	5.594	8.173	1.03267	6.8835	2.73677	1.09569e-31	3.72697e-29	Crocc2	-	-	-	--	XP_056234018.1 taxid=2871759 rootletin isoform X2 [Seriola aureovittata]	-	GO:0005737//cytoplasm;GO:0005813//centrosome;GO:0005814//centriole;GO:0005815//microtubule organizing center;GO:0005829//cytosol;GO:0005856//cytoskeleton;GO:0005886//plasma membrane;GO:0005929//cilium;GO:0015629//actin cytoskeleton;GO:0031616//spindle pole centrosome;GO:0035253//ciliary rootlet;GO:0042995//cell projection;GO:0043234//protein complex;GO:0048471//perinuclear region of cytoplasm;GO:…	GO:0005198//structural molecule activity;GO:0005515//protein binding;GO:0008022//protein C-terminus binding;GO:0019894//kinesin binding;GO:0019901//protein kinase binding;GO:0019904//protein domain specific binding	GO:0000086//G2/M transition of mitotic cell cycle;GO:0000278//mitotic cell cycle;GO:0006996//organelle organization;GO:0007049//cell cycle;GO:0008104//protein localization;GO:0010457//centriole-centriole cohesion;GO:0030030//cell projection organization;GO:0030997//regulation of centriole-centriole cohesion;GO:0033365//protein localization to organelle;GO:0051297//centrosome organization
SCSFRI_TO_T_00019131	692	947	902	3944	6014	11.584	13.429	11.924	62.515	102.549	12.3123	82.532	2.74485	2.02945e-31	6.80163e-29	Boll	-	-	-	--	XP_056226251.1 taxid=2871759 protein boule-like isoform X1 [Seriola aureovittata]	-	GO:0005634//nucleus;GO:0005737//cytoplasm	GO:0000166//nucleotide binding;GO:0003676//nucleic acid binding;GO:0003723//RNA binding;GO:0005515//protein binding;GO:0008494//translation activator activity	GO:0006417//regulation of translation;GO:0007126//meiotic nuclear division;GO:0007275//multicellular organism development;GO:0007283//spermatogenesis;GO:0030154//cell differentiation;GO:0045948//positive regulation of translational initiation;GO:0048477//oogenesis
SCSFRI_TO_T_00008674	64	73	64	442	581	1.298	1.53	1.305	9.796	12.333	1.37767	11.0645	3.00564	2.41002e-31	7.96006e-29	--	-	-	-	--	-	-	-	-	-
SCSFRI_TO_T_00118361	22	18	32	292	339	0.461	0.368	0.551	6.208	7.572	0.46	6.89	3.9048	3.05572e-31	9.94854e-29	s1pr3	Environmental Information Processing;Environmental Information Processing;Environmental Information Processing	Signaling molecules and interaction;Signal transduction;Signal transduction	K04293;K04293;K04293	--	XP_022608457.1 taxid=41447 sphingosine 1-phosphate receptor 4-like [Seriola dumerili]	ko04080//Neuroactive ligand-receptor interaction;ko04068//FoxO signaling pathway;ko04071//Sphingolipid signaling pathway	GO:0005768//endosome;GO:0005886//plasma membrane;GO:0005887//integral component of plasma membrane;GO:0009897//external side of plasma membrane;GO:0016020//membrane;GO:0016021//integral component of membrane;GO:0031226//intrinsic component of plasma membrane;GO:0045121//membrane raft	GO:0001664//G-protein coupled receptor binding;GO:0004871//signal transducer activity;GO:0004930//G-protein coupled receptor activity;GO:0005178//integrin binding;GO:0008289//lipid binding;GO:0038036//sphingosine-1-phosphate receptor activity;GO:0046625//sphingolipid binding	GO:0001525//angiogenesis;GO:0001816//cytokine production;GO:0001955//blood vessel maturation;GO:0003245//cardiac muscle tissue growth involved in heart morphogenesis;GO:0003376//sphingosine-1-phosphate signaling pathway;GO:0006935//chemotaxis;GO:0006954//inflammatory response;GO:0007155//cell adhesion;GO:0007165//signal transduction;GO:0007186//G-protein coupled receptor signaling pathway;GO:0007…
MSTRG.38404	2	1	2	489	371	0.073	0.038	0.064	17.532	13.836	0.0583333	15.684	8.07076	1.27805e-30	4.10237e-28	H2-Ab1	Human Diseases;Human Diseases;Human Diseases;Environmental Information Processing;Human Diseases;Cellular Processes;Human Diseases;Organismal Systems;Human Diseases;Human Diseases;Human Diseases;Organismal Systems;Human Diseases;Organismal Systems;Human Diseases;Human Diseases;Organismal Systems;Human Diseases;Human Diseases;Human Diseases;Human Diseases;Organismal Systems;Human Diseases;Human Di…	Infectious disease: viral;Infectious disease: viral;Infectious disease: viral;Signaling molecules and interaction;Infectious disease: bacterial;Transport and catabolism;Infectious disease: viral;Immune system;Infectious disease: parasitic;Cardiovascular disease;Immune disease;Immune system;Immune disease;Immune system;Infectious disease: parasitic;Infectious disease: bacterial;Immune system;Immun…	K06752;K06752;K06752;K06752;K06752;K06752;K06752;K06752;K06752;K06752;K06752;K06752;K06752;K06752;K06752;K06752;K06752;K06752;K06752;K06752;K06752;K06752;K06752;K06752	--	ANB50048.1 taxid=173339 MHC class II antigen alpha chain [Trachinotus ovatus]	ko05166//Human T-cell leukemia virus 1 infection;ko05168//Herpes simplex virus 1 infection;ko05169//Epstein-Barr virus infection;ko04514//Cell adhesion molecules;ko05152//Tuberculosis;ko04145//Phagosome;ko05164//Influenza A;ko04659//Th17 cell differentiation;ko05145//Toxoplasmosis;ko05416//Viral myocarditis;ko05323//Rheumatoid arthritis;ko04640//Hematopoietic cell lineage;ko05322//Systemic lupus …	GO:0016020//membrane;GO:0042613//MHC class II protein complex	-	GO:0006955//immune response;GO:0019882//antigen processing and presentation
SCSFRI_TO_T_00081691	177	179	192	895	879	2.593	2.693	2.314	14.322	14.639	2.53333	14.4805	2.515	1.29956e-30	4.11346e-28	arpc1b-b	Cellular Processes;Human Diseases;Human Diseases;Human Diseases;Cellular Processes;Cellular Processes;Human Diseases;Organismal Systems;Human Diseases	Transport and catabolism;Infectious disease: bacterial;Infectious disease: bacterial;Infectious disease: bacterial;Cell motility;Cellular community - eukaryotes;Infectious disease: bacterial;Immune system;Infectious disease: bacterial	K05757;K05757;K05757;K05757;K05757;K05757;K05757;K05757;K05757	--	XP_040891673.1 taxid=941984 actin-related protein 2/3 complex subunit 1B-B-like [Toxotes jaculatrix]	ko04144//Endocytosis;ko05132//Salmonella infection;ko05131//Shigellosis;ko05130//Pathogenic Escherichia coli infection;ko04810//Regulation of actin cytoskeleton;ko04530//Tight junction;ko05135//Yersinia infection;ko04666//Fc gamma R-mediated phagocytosis;ko05100//Bacterial invasion of epithelial cells	GO:0005737//cytoplasm;GO:0005829//cytosol;GO:0005856//cytoskeleton;GO:0005885//Arp2/3 protein complex;GO:0005925//focal adhesion;GO:0015629//actin cytoskeleton;GO:0070062//extracellular exosome	GO:0003674//molecular_function;GO:0003779//actin binding;GO:0005200//structural constituent of cytoskeleton;GO:0051015//actin filament binding	GO:0006928//movement of cell or subcellular component;GO:0008150//biological_process;GO:0030833//regulation of actin filament polymerization;GO:0034314//Arp2/3 complex-mediated actin nucleation
SCSFRI_TO_T_00108756	41	58	52	381	561	0.566	0.699	0.636	5.048	8.134	0.633667	6.591	3.3787	1.39865e-30	4.36648e-28	RPP25	Genetic Information Processing	Translation	K14525	--	XP_022597532.1 taxid=41447 uncharacterized protein LOC111219195 [Seriola dumerili]	ko03008//Ribosome biogenesis in eukaryotes	GO:0005575//cellular_component;GO:0005634//nucleus;GO:0005654//nucleoplasm;GO:0005815//microtubule organizing center	GO:0003676//nucleic acid binding;GO:0003723//RNA binding;GO:0004526//ribonuclease P activity;GO:0005515//protein binding;GO:0016787//hydrolase activity;GO:0044822//poly(A) RNA binding	GO:0008033//tRNA processing;GO:0008150//biological_process;GO:0090501//RNA phosphodiester bond hydrolysis;GO:0090502//RNA phosphodiester bond hydrolysis, endonucleolytic
SCSFRI_TO_T_00086428	1406	1795	1624	6256	7610	5.417	7.018	5.1	26.317	33.381	5.845	29.849	2.35241	1.52068e-30	4.68327e-28	-	-	-	-	-	-	-	-	-	-
SCSFRI_TO_T_00112006	329	507	325	2282	2185	2.726	4.864	2.239	21.78	20.888	3.27633	21.334	2.703	1.66664e-30	5.06437e-28	-	-	-	-	-	-	-	-	-	-
SCSFRI_TO_T_00093970	858	1456	1026	5986	6815	8.702	15.03	8.568	65.354	77.427	10.7667	71.3905	2.72916	2.18031e-30	6.45772e-28	--	-	-	-	--	-	-	GO:0005576//extracellular region;GO:0005578//proteinaceous extracellular matrix;GO:0005581//collagen trimer;GO:0005587//collagen type IV trimer;GO:0005604//basement membrane;GO:0005605//basal lamina;GO:0005788//endoplasmic reticulum lumen;GO:0031012//extracellular matrix;GO:0031594//neuromuscular junction	GO:0005201//extracellular matrix structural constituent;GO:0005515//protein binding;GO:0030023//extracellular matrix constituent conferring elasticity;GO:0048407//platelet-derived growth factor binding	GO:0001525//angiogenesis;GO:0001569//patterning of blood vessels;GO:0006898//receptor-mediated endocytosis;GO:0007155//cell adhesion;GO:0007411//axon guidance;GO:0007412//axon target recognition;GO:0007420//brain development;GO:0007528//neuromuscular junction development;GO:0022617//extracellular matrix disassembly;GO:0030198//extracellular matrix organization;GO:0030574//collagen catabolic proce…
SCSFRI_TO_T_00020247	120	156	165	838	820	1.78	2.416	1.828	13.434	14.061	2.008	13.7475	2.77534	2.18185e-30	6.45772e-28	--	-	-	-	--	-	-	GO:0005737//cytoplasm;GO:0005856//cytoskeleton;GO:0005903//brush border;GO:0005911//cell-cell junction;GO:0005912//adherens junction;GO:0015629//actin cytoskeleton;GO:0016023//cytoplasmic, membrane-bounded vesicle;GO:0016459//myosin complex;GO:0016461//unconventional myosin complex;GO:0030054//cell junction;GO:0030136//clathrin-coated vesicle;GO:0030864//cortical actin cytoskeleton;GO:0031410//cy…	GO:0000146//microfilament motor activity;GO:0000166//nucleotide binding;GO:0003674//molecular_function;GO:0003774//motor activity;GO:0003779//actin binding;GO:0005515//protein binding;GO:0005516//calmodulin binding;GO:0005524//ATP binding;GO:0008289//lipid binding;GO:0032403//protein complex binding;GO:0035091//phosphatidylinositol binding;GO:0042623//ATPase activity, coupled;GO:0051015//actin fi…	GO:0001570//vasculogenesis;GO:0001701//in utero embryonic development;GO:0001822//kidney development;GO:0002446//neutrophil mediated immunity;GO:0003094//glomerular filtration;GO:0006807//nitrogen compound metabolic process;GO:0006897//endocytosis;GO:0007162//negative regulation of cell adhesion;GO:0008150//biological_process;GO:0008152//metabolic process;GO:0030048//actin filament-based movement…
SCSFRI_TO_T_00141784	1873	2967	1841	12257	12935	17.006	28.967	13.984	130.607	142.275	19.9857	136.441	2.77124	2.24979e-30	6.57343e-28	-	-	-	-	-	-	-	-	-	-
SCSFRI_TO_T_00056464	1552	1975	1521	6996	9789	11.431	14.321	8.964	56.947	83.636	11.572	70.2915	2.60271	2.47911e-30	7.15176e-28	Znf800	-	-	-	zf-C2H2	XP_018540662.1 taxid=8187 zinc finger protein 800b isoform X1 [Lates calcarifer]	-	GO:0005634//nucleus	GO:0003676//nucleic acid binding;GO:0003677//DNA binding;GO:0003682//chromatin binding;GO:0005515//protein binding;GO:0008168//methyltransferase activity;GO:0016740//transferase activity;GO:0042054//histone methyltransferase activity;GO:0046872//metal ion binding	GO:0000122//negative regulation of transcription from RNA polymerase II promoter;GO:0006351//transcription, DNA-templated;GO:0006355//regulation of transcription, DNA-templated;GO:0008150//biological_process;GO:0016571//histone methylation;GO:0022008//neurogenesis;GO:0032259//methylation
SCSFRI_TO_T_00038108	11	13	25	282	272	0.963	1.2	1.916	24.274	24.078	1.35967	24.176	4.15225	2.69355e-30	7.67325e-28	-	-	-	-	-	-	-	-	-	-
SCSFRI_TO_T_00137829	74	107	86	576	602	0.779	1.098	0.793	6.879	7.536	0.89	7.2075	3.01762	3.00732e-30	8.46134e-28	-	-	-	-	-	-	-	-	-	-
SCSFRI_TO_T_00083359	455	643	666	3341	2763	3.649	5.146	4.414	29.271	25.286	4.403	27.2785	2.63121	3.62192e-30	1.00663e-27	NID1	Cellular Processes	Cell motility	K06826	--	XP_039995482.1 taxid=8245 nidogen-1 [Xiphias gladius]	ko04820//Cytoskeleton in muscle cells	GO:0005576//extracellular region;GO:0005578//proteinaceous extracellular matrix;GO:0005604//basement membrane;GO:0005605//basal lamina;GO:0009986//cell surface;GO:0031012//extracellular matrix;GO:0070062//extracellular exosome;GO:0071944//cell periphery	GO:0005509//calcium ion binding;GO:0005515//protein binding;GO:0005518//collagen binding;GO:0043236//laminin binding;GO:0043237//laminin-1 binding;GO:0043394//proteoglycan binding;GO:0050840//extracellular matrix binding	GO:0007155//cell adhesion;GO:0007160//cell-matrix adhesion;GO:0010811//positive regulation of cell-substrate adhesion;GO:0022617//extracellular matrix disassembly;GO:0030198//extracellular matrix organization;GO:0032836//glomerular basement membrane development;GO:0071711//basement membrane organization
SCSFRI_TO_T_00088147	25	26	29	263	403	0.216	0.231	0.206	2.484	3.962	0.217667	3.223	3.88821	3.67863e-30	1.01007e-27	--	-	-	-	--	XP_056236699.1 taxid=2871759 nephrin [Seriola aureovittata]	-	-	-	GO:0001822//kidney development;GO:0003094//glomerular filtration;GO:0048741//skeletal muscle fiber development
SCSFRI_TO_T_00023714	97	97	93	576	544	0.395	0.406	0.312	2.565	2.521	0.371	2.543	2.77704	6.1843e-30	1.67786e-27	-	-	-	-	-	-	-	-	-	-
SCSFRI_TO_T_00071781	88	92	86	548	519	0.73	0.79	0.397	4.704	4.466	0.639	4.585	2.84303	7.58007e-30	2.03235e-27	-	-	-	-	-	-	-	-	-	-
SCSFRI_TO_T_00007526	99	173	149	961	898	0.87	1.561	1.077	9.223	8.969	1.16933	9.096	2.95955	9.84431e-30	2.60874e-27	OLFM1	-	-	-	--	XP_023251254.1 taxid=1841481 noelin-like [Seriola lalandi dorsalis]	-	GO:0005576//extracellular region;GO:0005615//extracellular space;GO:0005794//Golgi apparatus;GO:0030054//cell junction;GO:0032281//AMPA glutamate receptor complex;GO:0045202//synapse	GO:0001540//beta-amyloid binding;GO:0005515//protein binding	GO:0007275//multicellular organism development;GO:0007399//nervous system development;GO:0042462//eye photoreceptor cell development;GO:0051259//protein oligomerization;GO:1902003//regulation of beta-amyloid formation;GO:1902430//negative regulation of beta-amyloid formation;GO:2001223//negative regulation of neuron migration
SCSFRI_TO_T_00040151	56	43	73	429	611	2.787	2.094	2.634	14.154	23.096	2.505	18.625	2.89436	1.04897e-29	2.74781e-27	--	-	-	-	zf-C2H2	-	-	GO:0005622//intracellular;GO:0005634//nucleus;GO:0070062//extracellular exosome	GO:0003676//nucleic acid binding;GO:0003677//DNA binding;GO:0003700//transcription factor activity, sequence-specific DNA binding;GO:0005515//protein binding;GO:0046872//metal ion binding	GO:0000122//negative regulation of transcription from RNA polymerase II promoter;GO:0006351//transcription, DNA-templated;GO:0006355//regulation of transcription, DNA-templated;GO:0006359//regulation of transcription from RNA polymerase III promoter;GO:0006366//transcription from RNA polymerase II promoter;GO:0006383//transcription from RNA polymerase III promoter
SCSFRI_TO_T_00068421	888193	828793	906236	212072	128783	56406.8	54062.2	47347.5	14714	9299.01	52605.5	12006.5	-2.1314	1.10508e-29	2.8619e-27	fabp1	Human Diseases;Organismal Systems;Organismal Systems	Endocrine and metabolic disease;Endocrine system;Digestive system	K08750;K08750;K08750	--	XP_023250027.1 taxid=1841481 fatty acid-binding protein, liver [Seriola lalandi dorsalis]	ko04936//Alcoholic liver disease;ko03320//PPAR signaling pathway;ko04975//Fat digestion and absorption	GO:0005634//nucleus;GO:0005737//cytoplasm;GO:0005782//peroxisomal matrix;GO:0005829//cytosol;GO:0045179//apical cortex;GO:0070062//extracellular exosome	GO:0003682//chromatin binding;GO:0005215//transporter activity;GO:0005324//long-chain fatty acid transporter activity;GO:0005504//fatty acid binding;GO:0005543//phospholipid binding;GO:0008144//drug binding;GO:0008289//lipid binding;GO:0016209//antioxidant activity;GO:0032052//bile acid binding	GO:0006810//transport;GO:0008284//positive regulation of cell proliferation;GO:0015909//long-chain fatty acid transport;GO:0032000//positive regulation of fatty acid beta-oxidation;GO:0043066//negative regulation of apoptotic process;GO:0043154//negative regulation of cysteine-type endopeptidase activity involved in apoptotic process;GO:0050892//intestinal absorption;GO:0051345//positive regulati…
SCSFRI_TO_T_00062232	277	332	338	1442	1369	2.304	2.824	2.314	13.074	12.899	2.48067	12.9865	2.38821	1.27307e-29	3.25991e-27	PIK3R5	Environmental Information Processing;Environmental Information Processing;Organismal Systems;Human Diseases;Environmental Information Processing;Organismal Systems;Organismal Systems;Environmental Information Processing;Organismal Systems;Organismal Systems;Human Diseases	Signal transduction;Signal transduction;Endocrine system;Infectious disease: viral;Signal transduction;Circulatory system;Immune system;Signal transduction;Nervous system;Immune system;Infectious disease: parasitic	K21290;K21290;K21290;K21290;K21290;K21290;K21290;K21290;K21290;K21290;K21290	--	XP_022620740.1 taxid=41447 phosphoinositide 3-kinase regulatory subunit 5 [Seriola dumerili]	ko04151//PI3K-Akt signaling pathway;ko04022//cGMP-PKG signaling pathway;ko04921//Oxytocin signaling pathway;ko05167//Kaposi sarcoma-associated herpesvirus infection;ko04072//Phospholipase D signaling pathway;ko04261//Adrenergic signaling in cardiomyocytes;ko04062//Chemokine signaling pathway;ko04371//Apelin signaling pathway;ko04725//Cholinergic synapse;ko04611//Platelet activation;ko05145//Toxop…	GO:0005634//nucleus;GO:0005737//cytoplasm;GO:0005829//cytosol;GO:0005942//phosphatidylinositol 3-kinase complex;GO:0005944//phosphatidylinositol 3-kinase complex, class IB;GO:0016020//membrane	GO:0005515//protein binding;GO:0031683//G-protein beta/gamma-subunit complex binding;GO:0046935//1-phosphatidylinositol-3-kinase regulator activity	GO:0006644//phospholipid metabolic process;GO:0006661//phosphatidylinositol biosynthetic process;GO:0007186//G-protein coupled receptor signaling pathway;GO:0007596//blood coagulation;GO:0014065//phosphatidylinositol 3-kinase signaling;GO:0030168//platelet activation;GO:0043406//positive regulation of MAP kinase activity;GO:0043551//regulation of phosphatidylinositol 3-kinase activity;GO:0044281/…
MSTRG.52913	53	93	75	519	668	1.147	1.766	1.354	8.681	13.184	1.42233	10.9325	2.94229	1.32009e-29	3.34277e-27	--	-	-	-	--	XP_056257899.1 taxid=2871759 uncharacterized protein LOC130185450 [Seriola aureovittata]	-	GO:0016020//membrane	GO:0042910//xenobiotic transporter activity	GO:0015031//protein transport;GO:0030253//protein secretion by the type I secretion system
MSTRG.72	370	422	481	56	59	18.596	22.092	19.405	6.2	6.839	20.031	6.5195	-1.6194	3.31974e-29	8.31395e-27	--	-	-	-	--	KAK2808422.1 taxid=64152 hypothetical protein Q5P01_000626 [Channa striata]	-	GO:0005672//transcription factor TFIIA complex;GO:0005740//mitochondrial envelope;GO:0016020//membrane	GO:0003824//catalytic activity;GO:0030170//pyridoxal phosphate binding;GO:0046872//metal ion binding	GO:0006367//transcription initiation from RNA polymerase II promoter;GO:0042398//cellular modified amino acid biosynthetic process;GO:0043065//positive regulation of apoptotic process
SCSFRI_TO_T_00135087	280	249	290	1376	1142	4.35	5.068	2.906	29.079	20.699	4.108	24.889	2.599	4.25978e-29	1.05522e-26	ITGB2	Cellular Processes;Environmental Information Processing;Human Diseases;Environmental Information Processing;Human Diseases;Cellular Processes;Environmental Information Processing;Organismal Systems;Organismal Systems;Human Diseases;Human Diseases;Organismal Systems;Human Diseases;Human Diseases;Human Diseases;Organismal Systems;Human Diseases;Human Diseases;Human Diseases	Cell motility;Signal transduction;Infectious disease: viral;Signaling molecules and interaction;Infectious disease: bacterial;Transport and catabolism;Signal transduction;Immune system;Immune system;Infectious disease: parasitic;Cardiovascular disease;Immune system;Immune disease;Infectious disease: parasitic;Infectious disease: bacterial;Immune system;Infectious disease: bacterial;Infectious dis…	K06464;K06464;K06464;K06464;K06464;K06464;K06464;K06464;K06464;K06464;K06464;K06464;K06464;K06464;K06464;K06464;K06464;K06464;K06464	--	XP_040003777.1 taxid=8245 integrin beta-2 [Xiphias gladius]	ko04810//Regulation of actin cytoskeleton;ko04015//Rap1 signaling pathway;ko05166//Human T-cell leukemia virus 1 infection;ko04514//Cell adhesion molecules;ko05152//Tuberculosis;ko04145//Phagosome;ko04390//Hippo signaling pathway;ko04670//Leukocyte transendothelial migration;ko04613//Neutrophil extracellular trap formation;ko05146//Amoebiasis;ko05416//Viral myocarditis;ko04650//Natural killer cel…	GO:0005886//plasma membrane;GO:0008305//integrin complex;GO:0009986//cell surface;GO:0016020//membrane;GO:0016021//integral component of membrane;GO:0031982//vesicle;GO:0034687//integrin alphaL-beta2 complex;GO:0043235//receptor complex;GO:0045121//membrane raft;GO:0070062//extracellular exosome	GO:0001948//glycoprotein binding;GO:0004872//receptor activity;GO:0005515//protein binding;GO:0019901//protein kinase binding;GO:0030369//ICAM-3 receptor activity;GO:0032403//protein complex binding;GO:0046872//metal ion binding;GO:0046982//protein heterodimerization activity;GO:0050839//cell adhesion molecule binding	GO:0002224//toll-like receptor signaling pathway;GO:0002523//leukocyte migration involved in inflammatory response;GO:0006915//apoptotic process;GO:0006954//inflammatory response;GO:0007155//cell adhesion;GO:0007159//leukocyte cell-cell adhesion;GO:0007160//cell-matrix adhesion;GO:0007229//integrin-mediated signaling pathway;GO:0007267//cell-cell signaling;GO:0007275//multicellular organism devel…
MSTRG.102290	45	52	65	382	496	0.815	0.967	0.968	7.555	10.209	0.916667	8.882	3.27642	7.3664e-29	1.80516e-26	--	-	-	-	--	XP_053277867.1 taxid=8262 uncharacterized protein LOC128439069 [Pleuronectes platessa]	-	-	-	-
SCSFRI_TO_T_00028434	579	849	852	3559	5444	6.325	9.528	7.659	42.472	67.596	7.83733	55.034	2.81189	8.02911e-29	1.94663e-26	-	-	-	-	-	-	-	-	-	-
SCSFRI_TO_T_00043387	114	173	135	767	1097	1.321	2.06	1.287	9.713	14.457	1.556	12.085	2.9573	8.7332e-29	2.09505e-26	Inava	-	-	-	--	GAA6222826.1 taxid=270547 uncharacterized protein C1orf106 homolog [Lates japonicus]	-	GO:0001726//ruffle;GO:0005575//cellular_component;GO:0005615//extracellular space;GO:0005737//cytoplasm;GO:0005856//cytoskeleton;GO:0005923//bicellular tight junction	GO:0003674//molecular_function;GO:0005515//protein binding;GO:0030674//protein binding, bridging	GO:0008150//biological_process;GO:0090162//establishment of epithelial cell polarity
SCSFRI_TO_T_00027196	152	129	143	705	726	1.031	0.899	0.798	5.225	5.6	0.909333	5.4125	2.57341	1.30705e-28	3.10288e-26	--	-	-	-	--	-	-	GO:0005575//cellular_component;GO:0005737//cytoplasm;GO:0005764//lysosome;GO:0005768//endosome;GO:0005770//late endosome;GO:0016020//membrane;GO:0033093//Weibel-Palade body;GO:0055037//recycling endosome;GO:0070382//exocytic vesicle	GO:0003674//molecular_function;GO:0005515//protein binding;GO:0008022//protein C-terminus binding;GO:0017137//Rab GTPase binding	GO:0002432//granuloma formation;GO:0002467//germinal center formation;GO:0006887//exocytosis;GO:0006909//phagocytosis;GO:0007186//G-protein coupled receptor signaling pathway;GO:0007269//neurotransmitter secretion;GO:0043304//regulation of mast cell degranulation;GO:0043320//natural killer cell degranulation;GO:0045921//positive regulation of exocytosis;GO:0046903//secretion;GO:0051607//defense r…
SCSFRI_TO_T_00128072	177	203	160	842	1157	3.427	2.87	2.103	12.543	16.653	2.8	14.598	2.38227	1.39839e-28	3.28549e-26	-	-	-	-	-	-	-	-	-	-
SCSFRI_TO_T_00011800	146	178	123	770	961	1.364	1.708	0.942	7.859	10.209	1.338	9.034	2.75529	1.47965e-28	3.44094e-26	gata4	Cellular Processes;Environmental Information Processing;Cellular Processes;Organismal Systems	Cellular community - eukaryotes;Signal transduction;Cell growth and death;Endocrine system	K09183;K09183;K09183;K09183	zf-GATA	XP_040919634.1 taxid=941984 transcription factor GATA-4 [Toxotes jaculatrix]	ko04530//Tight junction;ko04022//cGMP-PKG signaling pathway;ko04218//Cellular senescence;ko04919//Thyroid hormone signaling pathway	GO:0000790//nuclear chromatin;GO:0005634//nucleus;GO:0005654//nucleoplasm;GO:0090575//RNA polymerase II transcription factor complex	GO:0000977//RNA polymerase II regulatory region sequence-specific DNA binding;GO:0000978//RNA polymerase II core promoter proximal region sequence-specific DNA binding;GO:0000981//RNA polymerase II transcription factor activity, sequence-specific DNA binding;GO:0001076//transcription factor activity, RNA polymerase II transcription factor binding;GO:0001158//enhancer sequence-specific DNA binding…	GO:0001701//in utero embryonic development;GO:0001702//gastrulation with mouth forming second;GO:0001706//endoderm formation;GO:0001889//liver development;GO:0001947//heart looping;GO:0003007//heart morphogenesis;GO:0003190//atrioventricular valve formation;GO:0003197//endocardial cushion development;GO:0003208//cardiac ventricle morphogenesis;GO:0003215//cardiac right ventricle morphogenesis;GO:…
SCSFRI_TO_T_00093661	261	405	270	1714	1673	9.549	15.22	8.127	68.511	69.595	10.9653	69.053	2.65475	1.87105e-28	4.30719e-26	ID1	Environmental Information Processing;Environmental Information Processing;Cellular Processes;Environmental Information Processing	Signal transduction;Signal transduction;Cellular community - eukaryotes;Signal transduction	K04680;K04680;K04680;K04680	bHLH	XP_018535539.1 taxid=8187 DNA-binding protein inhibitor ID-1 [Lates calcarifer]	ko04015//Rap1 signaling pathway;ko04390//Hippo signaling pathway;ko04550//Signaling pathways regulating pluripotency of stem cells;ko04350//TGF-beta signaling pathway	GO:0005634//nucleus;GO:0005654//nucleoplasm;GO:0005737//cytoplasm;GO:0005794//Golgi apparatus	GO:0003677//DNA binding;GO:0003700//transcription factor activity, sequence-specific DNA binding;GO:0005515//protein binding;GO:0008022//protein C-terminus binding;GO:0008134//transcription factor binding;GO:0042803//protein homodimerization activity;GO:0043425//bHLH transcription factor binding;GO:0046983//protein dimerization activity	GO:0000122//negative regulation of transcription from RNA polymerase II promoter;GO:0001525//angiogenesis;GO:0001886//endothelial cell morphogenesis;GO:0006351//transcription, DNA-templated;GO:0006355//regulation of transcription, DNA-templated;GO:0007179//transforming growth factor beta receptor signaling pathway;GO:0007275//multicellular organism development;GO:0007507//heart development;GO:000…
SCSFRI_TO_T_00110555	63	40	55	474	385	0.621	0.405	0.454	5.102	4.358	0.493333	4.73	3.26121	1.89549e-28	4.31983e-26	EPX	-	-	-	--	XP_023262245.1 taxid=1841481 eosinophil peroxidase-like [Seriola lalandi dorsalis]	-	GO:0005615//extracellular space;GO:0005634//nucleus;GO:0005739//mitochondrion;GO:0005764//lysosome;GO:0016020//membrane;GO:0016021//integral component of membrane;GO:0030141//secretory granule;GO:0042582//azurophil granule;GO:0070062//extracellular exosome	GO:0003682//chromatin binding;GO:0004447//iodide peroxidase activity;GO:0004601//peroxidase activity;GO:0005509//calcium ion binding;GO:0008201//heparin binding;GO:0016491//oxidoreductase activity;GO:0020037//heme binding;GO:0046872//metal ion binding	GO:0001878//response to yeast;GO:0002149//hypochlorous acid biosynthetic process;GO:0002215//defense response to nematode;GO:0002679//respiratory burst involved in defense response;GO:0006590//thyroid hormone generation;GO:0006952//defense response;GO:0006979//response to oxidative stress;GO:0007568//aging;GO:0009612//response to mechanical stimulus;GO:0019430//removal of superoxide radicals;GO:0…
SCSFRI_TO_T_00045461	67	102	67	514	619	1.059	1.733	0.979	9.109	11.909	1.257	10.509	3.06357	2.19227e-28	4.94671e-26	--	-	-	-	--	XP_042244038.1 taxid=8240 sodium bicarbonate transporter-like protein 11 isoform X4 [Thunnus maccoyii]	-	GO:0005886//plasma membrane;GO:0005887//integral component of plasma membrane;GO:0016020//membrane;GO:0016021//integral component of membrane;GO:0016323//basolateral plasma membrane;GO:0030018//Z disc;GO:0030863//cortical cytoskeleton;GO:0070062//extracellular exosome;GO:0072562//blood microparticle	GO:0003779//actin binding;GO:0005215//transporter activity;GO:0005272//sodium channel activity;GO:0005452//inorganic anion exchanger activity;GO:0005515//protein binding;GO:0008022//protein C-terminus binding;GO:0008509//anion transmembrane transporter activity;GO:0015106//bicarbonate transmembrane transporter activity;GO:0015108//chloride transmembrane transporter activity;GO:0015252//hydrogen i…	GO:0006810//transport;GO:0006811//ion transport;GO:0006814//sodium ion transport;GO:0006820//anion transport;GO:0006821//chloride transport;GO:0006873//cellular ion homeostasis;GO:0015701//bicarbonate transport;GO:0015992//proton transport;GO:0030003//cellular cation homeostasis;GO:0035445//borate transmembrane transport;GO:0035725//sodium ion transmembrane transport;GO:0042044//fluid transport;G…
MSTRG.13185	78	69	72	612	427	0.967	0.878	0.734	8.286	6.016	0.859667	7.151	3.0563	2.4898e-28	5.56299e-26	pxn1	-	-	-	--	XP_022601879.1 taxid=41447 uncharacterized protein LOC111222432 [Seriola dumerili]	-	-	-	GO:0007165//signal transduction
SCSFRI_TO_T_00077280	914	1362	1062	4779	6165	5.133	7.859	4.913	29.757	40.014	5.96833	34.8855	2.54723	3.43049e-28	7.59037e-26	STK38L	-	-	-	--	XP_034019192.1 taxid=390379 serine/threonine-protein kinase 38-like [Thalassophryne amazonica]	-	GO:0005634//nucleus;GO:0005737//cytoplasm;GO:0005856//cytoskeleton;GO:0015629//actin cytoskeleton;GO:0016020//membrane;GO:0070688//MLL5-L complex	GO:0000166//nucleotide binding;GO:0000287//magnesium ion binding;GO:0003779//actin binding;GO:0004672//protein kinase activity;GO:0004674//protein serine/threonine kinase activity;GO:0005515//protein binding;GO:0005524//ATP binding;GO:0016301//kinase activity;GO:0016740//transferase activity;GO:0016772//transferase activity, transferring phosphorus-containing groups;GO:0031435//mitogen-activated …	GO:0006464//cellular protein modification process;GO:0006468//protein phosphorylation;GO:0016310//phosphorylation;GO:0035556//intracellular signal transduction;GO:0043407//negative regulation of MAP kinase activity;GO:0051128//regulation of cellular component organization
SCSFRI_TO_T_00090086	14	16	11	262	201	0.191	0.224	0.124	3.506	2.799	0.179667	3.1525	4.1331	4.07738e-28	8.93495e-26	Slc30a2	-	-	-	--	XP_023276773.1 taxid=1841481 zinc transporter 2-like [Seriola lalandi dorsalis]	-	GO:0005737//cytoplasm;GO:0005765//lysosomal membrane;GO:0005768//endosome;GO:0005770//late endosome;GO:0005773//vacuole;GO:0005774//vacuolar membrane;GO:0005887//integral component of plasma membrane;GO:0008021//synaptic vesicle;GO:0010008//endosome membrane;GO:0016020//membrane;GO:0016021//integral component of membrane;GO:0016023//cytoplasmic, membrane-bounded vesicle;GO:0030054//cell junction;…	GO:0005385//zinc ion transmembrane transporter activity;GO:0008324//cation transmembrane transporter activity;GO:0015633//zinc transporting ATPase activity	GO:0006810//transport;GO:0006811//ion transport;GO:0006812//cation transport;GO:0006829//zinc II ion transport;GO:0051050//positive regulation of transport;GO:0055085//transmembrane transport;GO:0061088//regulation of sequestering of zinc ion;GO:0061090//positive regulation of sequestering of zinc ion;GO:0071577//zinc II ion transmembrane transport;GO:0098655//cation transmembrane transport
SCSFRI_TO_T_00000209	13	15	30	294	268	0.323	0.357	0.584	7.814	7.367	0.421333	7.5905	4.17116	5.31854e-28	1.15438e-25	-	-	-	-	-	-	-	-	-	-
SCSFRI_TO_T_00122416	325	472	434	1924	1906	1.715	2.558	1.884	11.09	11.434	2.05233	11.262	2.45613	5.4923e-28	1.17019e-25	LAMA4	Human Diseases;Environmental Information Processing;Human Diseases;Cellular Processes;Human Diseases;Human Diseases;Human Diseases;Environmental Information Processing;Human Diseases	Cancer: overview;Signal transduction;Infectious disease: viral;Cellular community - eukaryotes;Infectious disease: parasitic;Infectious disease: parasitic;Cancer: specific types;Signaling molecules and interaction;Infectious disease: parasitic	K06241;K06241;K06241;K06241;K06241;K06241;K06241;K06241;K06241	--	XP_039981143.1 taxid=8245 laminin subunit alpha-4 [Xiphias gladius]	ko05200//Pathways in cancer;ko04151//PI3K-Akt signaling pathway;ko05165//Human papillomavirus infection;ko04510//Focal adhesion;ko05145//Toxoplasmosis;ko05146//Amoebiasis;ko05222//Small cell lung cancer;ko04512//ECM-receptor interaction;ko05143//African trypanosomiasis	GO:0005576//extracellular region;GO:0005578//proteinaceous extracellular matrix;GO:0005604//basement membrane;GO:0005605//basal lamina;GO:0005606//laminin-1 complex;GO:0005610//laminin-5 complex;GO:0005615//extracellular space;GO:0005634//nucleus;GO:0031012//extracellular matrix;GO:0043259//laminin-10 complex;GO:0043260//laminin-11 complex;GO:0070062//extracellular exosome	GO:0005102//receptor binding;GO:0005178//integrin binding;GO:0005198//structural molecule activity;GO:0005201//extracellular matrix structural constituent;GO:0005515//protein binding	GO:0001525//angiogenesis;GO:0001568//blood vessel development;GO:0001658//branching involved in ureteric bud morphogenesis;GO:0001738//morphogenesis of a polarized epithelium;GO:0001755//neural crest cell migration;GO:0001942//hair follicle development;GO:0007010//cytoskeleton organization;GO:0007155//cell adhesion;GO:0007229//integrin-mediated signaling pathway;GO:0007517//muscle organ developme…
SCSFRI_TO_T_00051225	414	715	709	3274	5023	3.956	6.699	5.762	34.563	53.155	5.47233	43.859	3.00264	5.49924e-28	1.17019e-25	Sycp1	-	-	-	--	XP_044070803.1 taxid=119488 synaptonemal complex protein 1 isoform X3 [Siniperca chuatsi]	-	GO:0000795//synaptonemal complex;GO:0000800//lateral element;GO:0000801//central element;GO:0000802//transverse filament;GO:0001673//male germ cell nucleus;GO:0005634//nucleus;GO:0005654//nucleoplasm;GO:0005694//chromosome	GO:0003677//DNA binding;GO:0005515//protein binding	GO:0000711//meiotic DNA repair synthesis;GO:0007049//cell cycle;GO:0007130//synaptonemal complex assembly;GO:0007131//reciprocal meiotic recombination;GO:0007283//spermatogenesis;GO:0032880//regulation of protein localization;GO:0035092//sperm chromatin condensation;GO:0051026//chiasma assembly;GO:0051301//cell division;GO:0051321//meiotic cell cycle;GO:0051878//lateral element assembly
SCSFRI_TO_T_00004600	489	663	553	2327	2552	2.636	3.708	2.439	13.352	15.653	2.92767	14.5025	2.30848	5.54545e-28	1.17019e-25	-	-	-	-	-	-	-	-	-	-
SCSFRI_TO_T_00021855	72	110	87	529	647	2.782	4.91	3.168	20.764	29	3.62	24.882	2.78104	1.26224e-27	2.63912e-25	-	-	-	-	-	-	-	-	-	-
SCSFRI_TO_T_00022664	1405	2280	1606	8282	9369	12.192	18.387	10.633	77.035	91.705	13.7373	84.37	2.61863	1.41301e-27	2.92749e-25	-	-	-	-	-	-	-	-	-	-
SCSFRI_TO_T_00000487	867	1236	1112	4661	4419	5.014	7.306	5.224	29.521	28.833	5.848	29.177	2.31882	1.96173e-27	4.02773e-25	MBNL1	-	-	-	zf-CCCH	GAA6234778.1 taxid=270547 muscleblind-like protein 1 isoform X4 [Lates japonicus]	-	GO:0005634//nucleus;GO:0005654//nucleoplasm;GO:0005737//cytoplasm;GO:0005813//centrosome;GO:0010494//cytoplasmic stress granule	GO:0003723//RNA binding;GO:0003725//double-stranded RNA binding;GO:0005515//protein binding;GO:0044822//poly(A) RNA binding;GO:0046872//metal ion binding	GO:0000380//alternative mRNA splicing, via spliceosome;GO:0000381//regulation of alternative mRNA splicing, via spliceosome;GO:0001701//in utero embryonic development;GO:0006376//mRNA splice site selection;GO:0006397//mRNA processing;GO:0007399//nervous system development;GO:0007519//skeletal muscle tissue development;GO:0008380//RNA splicing;GO:0030326//embryonic limb morphogenesis;GO:0043484//r…
SCSFRI_TO_T_00067058	948	1317	1267	4755	6614	4.292	6.096	4.728	23.303	33.77	5.03867	28.5365	2.50169	2.13934e-27	4.35317e-25	-	-	-	-	-	-	-	-	-	-
MSTRG.69436	349	415	376	1652	1457	8.595	10.495	7.606	44.439	40.794	8.89867	42.6165	2.25975	2.30335e-27	4.64543e-25	Gvin1	-	-	-	--	XP_056257318.1 taxid=2871759 interferon-induced very large GTPase 1-like isoform X2 [Seriola aureovittata]	-	-	-	-
SCSFRI_TO_T_00063982	271	385	356	1515	1590	0.907	1.323	0.991	5.585	6.125	1.07367	5.855	2.44712	2.66551e-27	5.32868e-25	-	-	-	-	-	-	-	-	-	-
SCSFRI_TO_T_00097460	294	401	287	1450	1887	2.232	3.122	1.831	12.033	16.87	2.395	14.4515	2.59312	2.86219e-27	5.67211e-25	-	-	-	-	-	-	-	-	-	-
SCSFRI_TO_T_00101942	69	98	94	496	637	0.389	0.567	0.436	3.055	4.083	0.464	3.569	2.94332	3.34616e-27	6.57404e-25	kcp	-	-	-	--	XP_022610122.1 taxid=41447 kielin/chordin-like protein [Seriola dumerili]	-	GO:0005576//extracellular region;GO:0005615//extracellular space	GO:0005515//protein binding	GO:0001657//ureteric bud development;GO:0002043//blood vessel endothelial cell proliferation involved in sprouting angiogenesis;GO:0002244//hematopoietic progenitor cell differentiation;GO:0010594//regulation of endothelial cell migration;GO:0030513//positive regulation of BMP signaling pathway;GO:0030514//negative regulation of BMP signaling pathway;GO:0042118//endothelial cell activation;GO:004…
SCSFRI_TO_T_00052398	47	103	101	682	711	0.454	1.021	0.802	7.189	7.8	0.759	7.4945	3.30366	3.47422e-27	6.7673e-25	--	-	-	-	--	-	-	GO:0005576//extracellular region;GO:0031982//vesicle	GO:0003674//molecular_function;GO:0005515//protein binding;GO:0042802//identical protein binding	GO:0007275//multicellular organism development
SCSFRI_TO_T_00086293	207	231	214	902	994	0.94	1.078	0.8	4.476	5.133	0.939333	4.8045	2.35468	3.71679e-27	7.17845e-25	SIPA1L1	-	-	-	--	XP_056252989.1 taxid=2871759 signal-induced proliferation-associated protein 1 isoform X1 [Seriola aureovittata]	-	GO:0005575//cellular_component;GO:0005737//cytoplasm;GO:0005856//cytoskeleton;GO:0005886//plasma membrane;GO:0014069//postsynaptic density;GO:0016020//membrane;GO:0030054//cell junction;GO:0043005//neuron projection;GO:0043197//dendritic spine;GO:0045202//synapse;GO:0045211//postsynaptic membrane	GO:0003674//molecular_function;GO:0005096//GTPase activator activity;GO:0046875//ephrin receptor binding	GO:0008150//biological_process;GO:0031532//actin cytoskeleton reorganization;GO:0043547//positive regulation of GTPase activity;GO:0048013//ephrin receptor signaling pathway;GO:0048167//regulation of synaptic plasticity;GO:0050770//regulation of axonogenesis;GO:0051056//regulation of small GTPase mediated signal transduction;GO:0061001//regulation of dendritic spine morphogenesis
MSTRG.40421	388	645	471	2412	2937	1.162	2.217	1.123	10.95	12.112	1.50067	11.531	2.94184	4.32036e-27	8.27403e-25	--	-	-	-	--	-	-	-	-	-
SCSFRI_TO_T_00029435	332	434	349	1513	1756	2.538	3.619	2.394	12.96	15.672	2.85033	14.316	2.32843	4.63795e-27	8.80823e-25	COL16A1	-	-	-	--	XP_022602842.1 taxid=41447 collagen alpha-1(XVI) chain [Seriola dumerili]	-	GO:0005576//extracellular region;GO:0005578//proteinaceous extracellular matrix;GO:0005581//collagen trimer;GO:0005597//collagen type XVI trimer;GO:0005737//cytoplasm;GO:0005788//endoplasmic reticulum lumen	GO:0005178//integrin binding;GO:0005201//extracellular matrix structural constituent;GO:0005515//protein binding;GO:0030674//protein binding, bridging	GO:0001501//skeletal system development;GO:0007155//cell adhesion;GO:0007229//integrin-mediated signaling pathway;GO:0007275//multicellular organism development;GO:0007517//muscle organ development;GO:0007519//skeletal muscle tissue development;GO:0007565//female pregnancy;GO:0016337//single organismal cell-cell adhesion;GO:0022617//extracellular matrix disassembly;GO:0030154//cell differentiatio…
SCSFRI_TO_T_00000750	40	40	26	368	293	0.356	0.366	0.191	3.583	2.968	0.304333	3.2755	3.42799	6.03165e-27	1.13604e-24	PIGR	-	-	-	--	XP_056255003.1 taxid=2871759 polymeric immunoglobulin receptor-like isoform X1 [Seriola aureovittata]	-	GO:0005576//extracellular region;GO:0005615//extracellular space;GO:0005886//plasma membrane;GO:0016020//membrane;GO:0016021//integral component of membrane;GO:0043235//receptor complex;GO:0070062//extracellular exosome	GO:0001786//phosphatidylserine binding;GO:0001792//polymeric immunoglobulin receptor activity;GO:0005515//protein binding;GO:0008429//phosphatidylethanolamine binding;GO:0038023//signaling receptor activity	GO:0001580//detection of chemical stimulus involved in sensory perception of bitter taste;GO:0001895//retina homeostasis;GO:0002376//immune system process;GO:0002415//immunoglobulin transcytosis in epithelial cells mediated by polymeric immunoglobulin receptor;GO:0007155//cell adhesion;GO:0007165//signal transduction;GO:0007173//epidermal growth factor receptor signaling pathway;GO:0030889//negat…
SCSFRI_TO_T_00015287	439	524	489	1802	2399	6.11	7.583	5.164	24.498	35.196	6.28567	29.847	2.24745	7.51025e-27	1.40294e-24	-	-	-	-	-	-	-	-	-	-
SCSFRI_TO_T_00126707	396	395	311	1749	1468	5.033	5.157	3.252	24.288	21.216	4.48067	22.752	2.34421	8.52144e-27	1.57889e-24	-	-	-	-	-	-	-	-	-	-
SCSFRI_TO_T_00078014	105	162	106	694	840	0.301	0.477	0.25	2.175	2.74	0.342667	2.4575	2.84231	9.66302e-27	1.77597e-24	Dchs1	Environmental Information Processing;Environmental Information Processing	Signal transduction;Signal transduction	K16507;K16507	--	XP_023265898.1 taxid=1841481 protocadherin-16-like [Seriola lalandi dorsalis]	ko04391//Hippo signaling pathway - fly;ko04392//Hippo signaling pathway - multiple species	GO:0005575//cellular_component;GO:0005886//plasma membrane;GO:0016020//membrane;GO:0016021//integral component of membrane;GO:0045177//apical part of cell;GO:0070062//extracellular exosome	GO:0003674//molecular_function;GO:0005509//calcium ion binding;GO:0005515//protein binding	GO:0001658//branching involved in ureteric bud morphogenesis;GO:0001736//establishment of planar polarity;GO:0001822//kidney development;GO:0003007//heart morphogenesis;GO:0007009//plasma membrane organization;GO:0007155//cell adhesion;GO:0007156//homophilic cell adhesion via plasma membrane adhesion molecules;GO:0007157//heterophilic cell-cell adhesion via plasma membrane cell adhesion molecules…
SCSFRI_TO_T_00007464	479	656	465	2237	2729	6.907	7.013	4.613	26.595	31.148	6.17767	28.8715	2.22451	1.12657e-26	2.04778e-24	--	-	-	-	--	-	-	GO:0005737//cytoplasm;GO:0005813//centrosome;GO:0005815//microtubule organizing center;GO:0005829//cytosol;GO:0005856//cytoskeleton;GO:0016020//membrane	GO:0003674//molecular_function;GO:0005515//protein binding	GO:0000086//G2/M transition of mitotic cell cycle;GO:0000278//mitotic cell cycle;GO:0006996//organelle organization;GO:0007049//cell cycle;GO:0008150//biological_process;GO:0051301//cell division
SCSFRI_TO_T_00097713	1402	1791	1332	5717	6323	6.382	7.675	5.559	30.98	36.904	6.53867	33.942	2.376	1.13216e-26	2.04778e-24	-	-	-	-	-	-	-	-	-	-
MSTRG.9773	3309	4143	4884	18069	16376	57.466	73.901	69.778	342.823	323.352	67.0483	333.087	2.31263	1.22236e-26	2.19352e-24	Cd74	Human Diseases;Human Diseases;Organismal Systems	Infectious disease: viral;Infectious disease: bacterial;Immune system	K06505;K06505;K06505	--	XP_023251989.1 taxid=1841481 HLA class II histocompatibility antigen gamma chain [Seriola lalandi dorsalis]	ko05168//Herpes simplex virus 1 infection;ko05152//Tuberculosis;ko04612//Antigen processing and presentation	GO:0016020//membrane	GO:0042289//MHC class II protein binding	GO:0006886//intracellular protein transport;GO:0006955//immune response;GO:0019882//antigen processing and presentation
SCSFRI_TO_T_00031292	507	650	615	2214	2732	3.84	4.972	4.181	18.953	21.661	4.331	20.307	2.22921	1.43941e-26	2.56282e-24	-	-	-	-	-	-	-	-	-	-
MSTRG.25943	157	255	204	1053	1136	1.542	2.645	1.671	12.058	13.875	1.95267	12.9665	2.73127	1.56886e-26	2.77166e-24	WHRN	-	-	-	--	GLD56693.1 taxid=270547 whirlin isoform X1 [Lates japonicus]	-	-	GO:0004252//serine-type endopeptidase activity;GO:0005515//protein binding	GO:0006508//proteolysis
SCSFRI_TO_T_00054261	307	467	343	1709	1873	2.858	4.46	2.582	17.22	19.699	3.3	18.4595	2.48383	1.7236e-26	3.0216e-24	SLC6A8	-	-	-	--	XP_022597234.1 taxid=41447 sodium- and chloride-dependent creatine transporter 1-like [Seriola dumerili]	-	GO:0005575//cellular_component;GO:0005886//plasma membrane;GO:0005887//integral component of plasma membrane;GO:0016020//membrane;GO:0016021//integral component of membrane	GO:0003674//molecular_function;GO:0005308//creatine transmembrane transporter activity;GO:0005309//creatine:sodium symporter activity;GO:0005328//neurotransmitter:sodium symporter activity;GO:0015220//choline transmembrane transporter activity;GO:0015293//symporter activity	GO:0006600//creatine metabolic process;GO:0006810//transport;GO:0006811//ion transport;GO:0006814//sodium ion transport;GO:0006836//neurotransmitter transport;GO:0006936//muscle contraction;GO:0008150//biological_process;GO:0015871//choline transport;GO:0015881//creatine transport;GO:0034641//cellular nitrogen compound metabolic process;GO:0044281//small molecule metabolic process;GO:0055085//tra…
SCSFRI_TO_T_00128745	179	281	269	7	15	8.719	14.174	10.59	0.344	0.713	11.161	0.5285	-4.40042	2.13527e-26	3.71472e-24	--	-	-	-	--	XP_022616126.1 taxid=41447 uncharacterized protein LOC111232760 [Seriola dumerili]	-	-	-	-
SCSFRI_TO_T_00028337	517	753	645	2685	2790	3.813	5.704	3.913	21.634	23.395	4.47667	22.5145	2.33036	2.18986e-26	3.78083e-24	-	-	-	-	-	-	-	-	-	-
SCSFRI_TO_T_00097646	91	86	70	487	472	0.474	0.46	0.3	2.771	2.795	0.411333	2.783	2.75826	3.8421e-26	6.58357e-24	PTPN22	-	-	-	--	XP_056241653.1 taxid=2871759 tyrosine-protein phosphatase non-receptor type 22 [Seriola aureovittata]	-	GO:0002102//podosome;GO:0005634//nucleus;GO:0005737//cytoplasm;GO:0005829//cytosol;GO:0005886//plasma membrane;GO:0009898//cytoplasmic side of plasma membrane;GO:0030054//cell junction;GO:0042995//cell projection;GO:0048471//perinuclear region of cytoplasm	GO:0004721//phosphoprotein phosphatase activity;GO:0004725//protein tyrosine phosphatase activity;GO:0004726//non-membrane spanning protein tyrosine phosphatase activity;GO:0005515//protein binding;GO:0016787//hydrolase activity;GO:0016791//phosphatase activity;GO:0017124//SH3 domain binding;GO:0019900//kinase binding	GO:0002376//immune system process;GO:0006470//protein dephosphorylation;GO:0016311//dephosphorylation;GO:0030217//T cell differentiation;GO:0032817//regulation of natural killer cell proliferation;GO:0035335//peptidyl-tyrosine dephosphorylation;GO:0035644//phosphoanandamide dephosphorylation;GO:0042246//tissue regeneration;GO:0045088//regulation of innate immune response;GO:0050852//T cell recept…
MSTRG.2131	26	22	24	245	250	0.322	0.28	0.245	3.315	3.52	0.282333	3.4175	3.59747	4.18262e-26	7.11357e-24	--	-	-	-	--	XP_056224850.1 taxid=2871759 piggyBac transposable element-derived protein 4-like [Seriola aureovittata]	-	-	-	-
SCSFRI_TO_T_00115774	416	463	404	1549	1707	3.909	4.502	3.13	16.551	18.706	3.847	17.6285	2.1961	4.21817e-26	7.12089e-24	RELL1	Environmental Information Processing	Signaling molecules and interaction	K26541	--	XP_056225559.1 taxid=2871759 RELT-like protein 1 [Seriola aureovittata]	ko04060//Cytokine-cytokine receptor interaction	GO:0005604//basement membrane;GO:0005737//cytoplasm;GO:0005886//plasma membrane;GO:0015630//microtubule cytoskeleton;GO:0016020//membrane;GO:0016021//integral component of membrane;GO:0031012//extracellular matrix	GO:0003674//molecular_function;GO:0005518//collagen binding	GO:0008150//biological_process;GO:0010811//positive regulation of cell-substrate adhesion
SCSFRI_TO_T_00144379	270	235	271	1057	1060	4.393	3.933	3.715	19.057	20.096	4.01367	19.5765	2.28613	4.61036e-26	7.67604e-24	Ccr9	Environmental Information Processing;Organismal Systems;Environmental Information Processing;Organismal Systems	Signaling molecules and interaction;Immune system;Signaling molecules and interaction;Immune system	K04184;K04184;K04184;K04184	--	XP_040911535.1 taxid=941984 C-C chemokine receptor type 9a [Toxotes jaculatrix]	ko04060//Cytokine-cytokine receptor interaction;ko04062//Chemokine signaling pathway;ko04061//Viral protein interaction with cytokine and cytokine receptor;ko04672//Intestinal immune network for IgA production	GO:0005622//intracellular;GO:0005886//plasma membrane;GO:0005887//integral component of plasma membrane;GO:0009897//external side of plasma membrane;GO:0009986//cell surface;GO:0016020//membrane;GO:0016021//integral component of membrane	GO:0004871//signal transducer activity;GO:0004930//G-protein coupled receptor activity;GO:0004950//chemokine receptor activity;GO:0005044//scavenger receptor activity;GO:0005515//protein binding;GO:0016493//C-C chemokine receptor activity;GO:0016494//C-X-C chemokine receptor activity;GO:0019956//chemokine binding;GO:0035757//chemokine (C-C motif) ligand 19 binding;GO:0035758//chemokine (C-C motif…	GO:0001768//establishment of T cell polarity;GO:0001954//positive regulation of cell-matrix adhesion;GO:0002407//dendritic cell chemotaxis;GO:0002408//myeloid dendritic cell chemotaxis;GO:0002606//positive regulation of dendritic cell antigen processing and presentation;GO:0002885//positive regulation of hypersensitivity;GO:0002922//positive regulation of humoral immune response;GO:0006898//recep…
SCSFRI_TO_T_00079305	406	390	385	1579	1400	8.266	8.156	6.449	35.122	32.408	7.62367	33.765	2.14697	4.61438e-26	7.67604e-24	krt18	Organismal Systems;Human Diseases	Endocrine system;Infectious disease: bacterial	K07604;K07604	--	XP_022601322.1 taxid=41447 keratin, type I cytoskeletal 18-like [Seriola dumerili]	ko04915//Estrogen signaling pathway;ko05150//Staphylococcus aureus infection	GO:0005882//intermediate filament	GO:0005198//structural molecule activity	-
SCSFRI_TO_T_00093304	199	204	177	800	941	2.619	2.784	1.909	11.619	14.269	2.43733	12.944	2.40891	4.77369e-26	7.88351e-24	-	-	-	-	-	-	-	-	-	-
SCSFRI_TO_T_00017499	248	271	288	1049	1159	4.202	4.79	3.953	18.65	21.09	4.315	19.87	2.20316	5.05241e-26	8.28378e-24	jam2a	Cellular Processes;Environmental Information Processing;Organismal Systems;Human Diseases	Cellular community - eukaryotes;Signaling molecules and interaction;Immune system;Infectious disease: bacterial	K06735;K06735;K06735;K06735	--	XP_040888613.1 taxid=941984 junctional adhesion molecule 2A isoform X2 [Toxotes jaculatrix]	ko04530//Tight junction;ko04514//Cell adhesion molecules;ko04670//Leukocyte transendothelial migration;ko05120//Epithelial cell signaling in Helicobacter pylori infection	GO:0005576//extracellular region;GO:0005615//extracellular space;GO:0005794//Golgi apparatus;GO:0005886//plasma membrane;GO:0005887//integral component of plasma membrane;GO:0005911//cell-cell junction;GO:0005923//bicellular tight junction;GO:0009986//cell surface;GO:0016020//membrane;GO:0016021//integral component of membrane;GO:0030054//cell junction;GO:0030057//desmosome;GO:0033010//paranodal …	GO:0005178//integrin binding;GO:0005515//protein binding;GO:0042803//protein homodimerization activity;GO:0046982//protein heterodimerization activity	GO:0001525//angiogenesis;GO:0001780//neutrophil homeostasis;GO:0002250//adaptive immune response;GO:0002318//myeloid progenitor cell differentiation;GO:0002523//leukocyte migration involved in inflammatory response;GO:0007155//cell adhesion;GO:0007160//cell-matrix adhesion;GO:0007162//negative regulation of cell adhesion;GO:0007283//spermatogenesis;GO:0007286//spermatid development;GO:0007520//my…
SCSFRI_TO_T_00056690	378	543	563	2135	3076	3.837	5.685	4.719	23.263	35.624	4.747	29.4435	2.63286	5.12332e-26	8.34003e-24	atxn10	-	-	-	--	XP_022605557.1 taxid=41447 ataxin-10 [Seriola dumerili]	-	GO:0005575//cellular_component;GO:0005615//extracellular space;GO:0005737//cytoplasm;GO:0005829//cytosol;GO:0005886//plasma membrane;GO:0016020//membrane;GO:0030425//dendrite;GO:0043025//neuronal cell body;GO:0048471//perinuclear region of cytoplasm	GO:0003674//molecular_function;GO:0005515//protein binding;GO:0019899//enzyme binding;GO:0042802//identical protein binding	GO:0007399//nervous system development;GO:0008150//biological_process;GO:0031175//neuron projection development;GO:0070207//protein homotrimerization
SCSFRI_TO_T_00048197	21	28	23	231	280	0.206	0.289	0.189	2.532	3.202	0.228	2.867	3.65244	5.39794e-26	8.72475e-24	slc39a12	Human Diseases;Human Diseases	Neurodegenerative disease;Neurodegenerative disease	K14718;K14718	--	KAG7225001.1 taxid=181461 hypothetical protein INR49_014919 [Caranx melampygus]	ko05010//Alzheimer disease;ko05012//Parkinson disease	GO:0005575//cellular_component;GO:0005768//endosome;GO:0005886//plasma membrane;GO:0016020//membrane;GO:0016021//integral component of membrane;GO:0016023//cytoplasmic, membrane-bounded vesicle;GO:0016324//apical plasma membrane;GO:0031982//vesicle;GO:0048471//perinuclear region of cytoplasm;GO:0055038//recycling endosome membrane;GO:0070062//extracellular exosome	GO:0003674//molecular_function;GO:0005385//zinc ion transmembrane transporter activity;GO:0046873//metal ion transmembrane transporter activity	GO:0006810//transport;GO:0006811//ion transport;GO:0006829//zinc II ion transport;GO:0006882//cellular zinc ion homeostasis;GO:0007165//signal transduction;GO:0008150//biological_process;GO:0010975//regulation of neuron projection development;GO:0030001//metal ion transport;GO:0031113//regulation of microtubule polymerization;GO:0034224//cellular response to zinc ion starvation;GO:0055085//transm…
MSTRG.30450	71	119	104	558	803	1.165	2.005	1.403	10.008	14.97	1.52433	12.489	3.03441	5.50622e-26	8.8371e-24	--	-	-	-	--	XP_052003448.1 taxid=154827 uncharacterized protein LOC127658284 [Xyrauchen texanus]	-	-	-	-
SCSFRI_TO_T_00040485	306	469	461	2020	1920	2.885	4.542	3.576	20.807	20.582	3.66767	20.6945	2.49631	5.97591e-26	9.52384e-24	Tnfsf10	Human Diseases;Human Diseases;Human Diseases;Environmental Information Processing;Cellular Processes;Environmental Information Processing;Human Diseases;Cellular Processes;Organismal Systems;Environmental Information Processing	Infectious disease: bacterial;Infectious disease: bacterial;Cardiovascular disease;Signaling molecules and interaction;Cell growth and death;Signal transduction;Infectious disease: viral;Cell growth and death;Immune system;Signaling molecules and interaction	K04721;K04721;K04721;K04721;K04721;K04721;K04721;K04721;K04721;K04721	--	CAJ1081708.1 taxid=13765 tumor necrosis factor ligand superfamily member 10 [Xyrichtys novacula]	ko05132//Salmonella infection;ko05130//Pathogenic Escherichia coli infection;ko05417//Lipid and atherosclerosis;ko04060//Cytokine-cytokine receptor interaction;ko04210//Apoptosis;ko04068//FoxO signaling pathway;ko05164//Influenza A;ko04217//Necroptosis;ko04650//Natural killer cell mediated cytotoxicity;ko04061//Viral protein interaction with cytokine and cytokine receptor	GO:0005576//extracellular region;GO:0005615//extracellular space;GO:0005622//intracellular;GO:0005737//cytoplasm;GO:0005886//plasma membrane;GO:0005887//integral component of plasma membrane;GO:0016020//membrane;GO:0016021//integral component of membrane;GO:0070062//extracellular exosome	GO:0005102//receptor binding;GO:0005125//cytokine activity;GO:0005164//tumor necrosis factor receptor binding;GO:0005515//protein binding;GO:0032813//tumor necrosis factor receptor superfamily binding;GO:0046872//metal ion binding	GO:0001503//ossification;GO:0002158//osteoclast proliferation;GO:0002548//monocyte chemotaxis;GO:0006915//apoptotic process;GO:0006919//activation of cysteine-type endopeptidase activity involved in apoptotic process;GO:0006955//immune response;GO:0007165//signal transduction;GO:0007257//activation of JUN kinase activity;GO:0007267//cell-cell signaling;GO:0007275//multicellular organism developme…
SCSFRI_TO_T_00081328	479	704	880	3871	3504	5.664	8.551	8.561	50.008	47.11	7.592	48.559	2.67719	8.51467e-26	1.34756e-23	DCN	Cellular Processes;Human Diseases;Environmental Information Processing	Cell motility;Cancer: overview;Signal transduction	K04660;K04660;K04660	--	XP_044042680.1 taxid=119488 decorin [Siniperca chuatsi]	ko04820//Cytoskeleton in muscle cells;ko05205//Proteoglycans in cancer;ko04350//TGF-beta signaling pathway	GO:0005576//extracellular region;GO:0005578//proteinaceous extracellular matrix;GO:0005615//extracellular space;GO:0031012//extracellular matrix	GO:0005515//protein binding;GO:0005518//collagen binding;GO:0005539//glycosaminoglycan binding;GO:0044822//poly(A) RNA binding;GO:0050840//extracellular matrix binding	GO:0019800//peptide cross-linking via chondroitin 4-sulfate glycosaminoglycan;GO:0050654//chondroitin sulfate proteoglycan metabolic process;GO:0051216//cartilage development;GO:0060028//convergent extension involved in axis elongation
SCSFRI_TO_T_00050145	312	413	405	1540	2362	2.994	4.071	3.197	16.144	25.77	3.42067	20.957	2.61508	8.92049e-26	1.40206e-23	--	-	-	-	--	XP_056261344.1 taxid=2871759 uncharacterized protein LOC130187620 isoform X2 [Seriola aureovittata]	-	-	-	-
SCSFRI_TO_T_00008578	530	744	787	2822	3738	6.395	9.377	7.824	37.587	51.649	7.86533	44.618	2.50405	1.24471e-25	1.94294e-23	-	-	-	-	-	-	-	-	-	-
SCSFRI_TO_T_00144064	44	68	47	351	495	0.461	0.692	0.43	3.799	5.806	0.527667	4.8025	3.18609	1.2836e-25	1.98684e-23	CSPP1	-	-	-	--	XP_023272774.1 taxid=1841481 centrosome and spindle pole-associated protein 1 [Seriola lalandi dorsalis]	-	GO:0000922//spindle pole;GO:0005654//nucleoplasm;GO:0005737//cytoplasm;GO:0005813//centrosome;GO:0005815//microtubule organizing center;GO:0005819//spindle;GO:0005856//cytoskeleton;GO:0005874//microtubule	GO:0005515//protein binding	GO:0032467//positive regulation of cytokinesis;GO:0051781//positive regulation of cell division
SCSFRI_TO_T_00093867	40	30	27	259	360	1.38	1.052	0.759	9.677	14.586	1.06367	12.1315	3.51164	1.29027e-25	1.98684e-23	Ucn3	Environmental Information Processing	Signaling molecules and interaction	K05257	--	XP_022601208.1 taxid=41447 urocortin-3-like [Seriola dumerili]	ko04080//Neuroactive ligand-receptor interaction	GO:0005576//extracellular region;GO:0005615//extracellular space;GO:0030424//axon;GO:0043005//neuron projection;GO:0043196//varicosity;GO:0043679//axon terminus	GO:0001664//G-protein coupled receptor binding;GO:0005102//receptor binding;GO:0005179//hormone activity;GO:0005184//neuropeptide hormone activity;GO:0005515//protein binding;GO:0042562//hormone binding;GO:0051431//corticotropin-releasing hormone receptor 2 binding	GO:0006171//cAMP biosynthetic process;GO:0006950//response to stress;GO:0007189//adenylate cyclase-activating G-protein coupled receptor signaling pathway;GO:0007218//neuropeptide signaling pathway;GO:0007586//digestion;GO:0008283//cell proliferation;GO:0009749//response to glucose;GO:0010629//negative regulation of gene expression;GO:0031669//cellular response to nutrient levels;GO:0032024//posi…
MSTRG.81890	140	212	223	938	1239	2.05	3.046	2.534	14.694	19.239	2.54333	16.9665	2.7379	1.36541e-25	2.08843e-23	--	-	-	-	--	AWP01583.1 taxid=52904 Hypothetical protein SMAX5B_012547 [Scophthalmus maximus]	-	-	-	-
SCSFRI_TO_T_00028611	56	66	59	379	383	0.303	0.378	0.275	2.284	2.429	0.318667	2.3565	2.88653	1.48688e-25	2.25906e-23	-	-	-	-	-	-	-	-	-	-
MSTRG.103193	39	54	56	339	387	1.338	1.903	1.58	12.704	15.094	1.607	13.899	3.11254	1.53695e-25	2.31968e-23	--	-	-	-	--	XP_043883508.1 taxid=28829 uncharacterized protein LOC122770616 isoform X1 [Solea senegalensis]	-	-	GO:0016409//palmitoyltransferase activity	-
SCSFRI_TO_T_00001103	334	453	408	1703	1589	3.91	5.448	3.929	21.763	21.127	4.429	21.445	2.27559	1.60863e-25	2.41189e-23	--	-	-	-	--	XP_022620708.1 taxid=41447 CD276 antigen homolog isoform X1 [Seriola dumerili]	-	GO:0005575//cellular_component;GO:0009897//external side of plasma membrane;GO:0009986//cell surface;GO:0016020//membrane;GO:0016021//integral component of membrane;GO:0070062//extracellular exosome	GO:0003674//molecular_function;GO:0005102//receptor binding	GO:0008150//biological_process;GO:0030501//positive regulation of bone mineralization;GO:0042102//positive regulation of T cell proliferation;GO:0042110//T cell activation;GO:0042130//negative regulation of T cell proliferation;GO:0045077//negative regulation of interferon-gamma biosynthetic process;GO:0045078//positive regulation of interferon-gamma biosynthetic process;GO:0045085//negative regu…
SCSFRI_TO_T_00117098	144	158	128	641	752	1.266	1.729	0.904	7.971	8.24	1.29967	8.1055	2.64076	1.67041e-25	2.47304e-23	--	-	-	-	--	XP_056223855.1 taxid=2871759 dynein heavy chain domain-containing protein 1 [Seriola aureovittata]	-	GO:0005737//cytoplasm;GO:0005856//cytoskeleton;GO:0005858//axonemal dynein complex;GO:0005874//microtubule;GO:0005929//cilium;GO:0030286//dynein complex;GO:0042995//cell projection	GO:0000166//nucleotide binding;GO:0003774//motor activity;GO:0003777//microtubule motor activity;GO:0005524//ATP binding;GO:0016887//ATPase activity	GO:0001539//cilium or flagellum-dependent cell motility;GO:0003341//cilium movement;GO:0007018//microtubule-based movement;GO:0008152//metabolic process
SCSFRI_TO_T_00017734	64	73	70	419	401	1.244	1.457	1.119	8.896	8.855	1.27333	8.8755	2.80122	1.67112e-25	2.47304e-23	BTN2A2	-	-	-	--	XP_030286834.1 taxid=8175 butyrophilin subfamily 1 member A1-like [Sparus aurata]	-	GO:0005576//extracellular region;GO:0005615//extracellular space;GO:0005887//integral component of plasma membrane;GO:0009986//cell surface;GO:0016020//membrane;GO:0016021//integral component of membrane;GO:0070062//extracellular exosome	GO:0003674//molecular_function;GO:0004872//receptor activity	GO:0006629//lipid metabolic process;GO:0014067//negative regulation of phosphatidylinositol 3-kinase signaling;GO:0031324//negative regulation of cellular metabolic process;GO:0045591//positive regulation of regulatory T cell differentiation;GO:0046007//negative regulation of activated T cell proliferation;GO:0050710//negative regulation of cytokine secretion;GO:0050860//negative regulation of T …
SCSFRI_TO_T_00098827	732	1143	912	3862	4532	2.886	5.252	3.28	18.573	23.275	3.806	20.924	2.45881	1.8708e-25	2.75068e-23	-	-	-	-	-	-	-	-	-	-
SCSFRI_TO_T_00019656	3	2	4	194	190	0.068	0.046	0.077	8.61	8.587	0.0636667	8.5985	7.0774	1.90979e-25	2.79001e-23	--	-	-	-	--	-	-	GO:0005886//plasma membrane;GO:0009897//external side of plasma membrane;GO:0016020//membrane;GO:0031225//anchored component of membrane	GO:0005102//receptor binding	GO:0001562//response to protozoan;GO:0002376//immune system process;GO:0042102//positive regulation of T cell proliferation;GO:0050868//negative regulation of T cell activation;GO:0072602//interleukin-4 secretion;GO:0072643//interferon-gamma secretion;GO:1900042//positive regulation of interleukin-2 secretion
SCSFRI_TO_T_00121655	187	183	153	760	804	2.067	2.974	1.336	12.852	14.651	2.12567	13.7515	2.6936	2.61913e-25	3.8019e-23	--	-	-	-	--	KAK1878631.1 taxid=100907 Apolipoprotein L3 [Dissostichus eleginoides]	-	GO:0005576//extracellular region	GO:0008289//lipid binding	GO:0006869//lipid transport;GO:0042157//lipoprotein metabolic process
SCSFRI_TO_T_00038349	759	963	786	3008	4207	4.319	5.628	3.679	18.698	27.216	4.542	22.957	2.33753	3.48555e-25	5.02757e-23	TECPR1	Human Diseases	Infectious disease: bacterial	K17988	--	XP_022598315.1 taxid=41447 tectonin beta-propeller repeat-containing protein 1 [Seriola dumerili]	ko05131//Shigellosis	GO:0000421//autophagosome membrane;GO:0005764//lysosome;GO:0005765//lysosomal membrane;GO:0016020//membrane;GO:0016021//integral component of membrane;GO:0031410//cytoplasmic vesicle	GO:0005515//protein binding;GO:0008289//lipid binding;GO:0032266//phosphatidylinositol-3-phosphate binding	GO:0006914//autophagy
SCSFRI_TO_T_00103743	538	652	513	2058	2651	3.953	4.92	3.099	16.513	22.131	3.99067	19.322	2.27554	3.82497e-25	5.48246e-23	rcor2	-	-	-	MYB	XP_039997322.1 taxid=8245 REST corepressor 2 [Xiphias gladius]	-	GO:0000785//chromatin;GO:0005634//nucleus;GO:0005667//transcription factor complex	GO:0001106//RNA polymerase II transcription corepressor activity;GO:0003677//DNA binding;GO:0003682//chromatin binding;GO:0003700//transcription factor activity, sequence-specific DNA binding;GO:0003714//transcription corepressor activity;GO:0005515//protein binding;GO:0070491//repressing transcription factor binding	GO:0000122//negative regulation of transcription from RNA polymerase II promoter;GO:0006351//transcription, DNA-templated;GO:0006355//regulation of transcription, DNA-templated;GO:0045892//negative regulation of transcription, DNA-templated
SCSFRI_TO_T_00114325	295	373	332	1270	1733	2.057	2.649	1.887	9.575	13.67	2.19767	11.6225	2.40288	3.97576e-25	5.66297e-23	HFM1	-	-	-	--	XP_022610745.1 taxid=41447 probable ATP-dependent DNA helicase HFM1 [Seriola dumerili]	-	GO:0005634//nucleus;GO:0005654//nucleoplasm;GO:0005681//spliceosomal complex;GO:0005682//U5 snRNP;GO:0016020//membrane;GO:0030529//intracellular ribonucleoprotein complex;GO:0043231//intracellular membrane-bounded organelle;GO:0071013//catalytic step 2 spliceosome	GO:0000166//nucleotide binding;GO:0003674//molecular_function;GO:0003676//nucleic acid binding;GO:0004004//ATP-dependent RNA helicase activity;GO:0004386//helicase activity;GO:0005524//ATP binding;GO:0008026//ATP-dependent helicase activity;GO:0016787//hydrolase activity;GO:0042802//identical protein binding;GO:0044822//poly(A) RNA binding	GO:0000398//mRNA splicing, via spliceosome;GO:0000712//resolution of meiotic recombination intermediates;GO:0001649//osteoblast differentiation;GO:0006397//mRNA processing;GO:0007283//spermatogenesis;GO:0008152//metabolic process;GO:0008380//RNA splicing;GO:0030154//cell differentiation;GO:0048477//oogenesis;GO:0051321//meiotic cell cycle
SCSFRI_TO_T_00052871	79	124	166	747	1248	1.946	3.138	3.364	20.104	34.955	2.816	27.5295	3.28926	4.52889e-25	6.41077e-23	Dmc1	-	-	-	--	XP_018541003.1 taxid=8187 meiotic recombination protein DMC1/LIM15 homolog isoform X1 [Lates calcarifer]	-	GO:0000228//nuclear chromosome;GO:0000781//chromosome, telomeric region;GO:0000793//condensed chromosome;GO:0000794//condensed nuclear chromosome;GO:0000800//lateral element;GO:0005634//nucleus;GO:0005654//nucleoplasm;GO:0005694//chromosome;GO:0005730//nucleolus;GO:0005737//cytoplasm;GO:0005739//mitochondrion;GO:0005759//mitochondrial matrix;GO:0005815//microtubule organizing center;GO:0005856//c…	GO:0000150//recombinase activity;GO:0000166//nucleotide binding;GO:0003677//DNA binding;GO:0003684//damaged DNA binding;GO:0003690//double-stranded DNA binding;GO:0003697//single-stranded DNA binding;GO:0005515//protein binding;GO:0005524//ATP binding;GO:0008022//protein C-terminus binding;GO:0008094//DNA-dependent ATPase activity;GO:0016887//ATPase activity;GO:0042802//identical protein binding;…	GO:0000724//double-strand break repair via homologous recombination;GO:0000730//DNA recombinase assembly;GO:0001541//ovarian follicle development;GO:0001556//oocyte maturation;GO:0006259//DNA metabolic process;GO:0006268//DNA unwinding involved in DNA replication;GO:0006281//DNA repair;GO:0006302//double-strand break repair;GO:0006310//DNA recombination;GO:0006312//mitotic recombination;GO:000697…
SCSFRI_TO_T_00077720	231	432	346	1741	2004	8.04	14.192	9.437	49.293	54.26	10.5563	51.7765	2.29419	4.73018e-25	6.65437e-23	--	Human Diseases;Environmental Information Processing;Environmental Information Processing;Environmental Information Processing;Environmental Information Processing;Human Diseases;Cellular Processes;Human Diseases;Human Diseases;Environmental Information Processing;Human Diseases;Environmental Information Processing;Cellular Processes;Human Diseases;Organismal Systems;Environmental Information Proc…	Cancer: overview;Signal transduction;Signal transduction;Signal transduction;Signal transduction;Cancer: overview;Cellular community - eukaryotes;Cancer: overview;Cancer: specific types;Signal transduction;Cardiovascular disease;Signal transduction;Cellular community - eukaryotes;Cardiovascular disease;Endocrine system;Signal transduction;Sensory system;Cell growth and death;Signal transduction;C…	K05459;K05459;K05459;K05459;K05459;K05459;K05459;K05459;K05459;K05459;K05459;K05459;K05459;K05459;K05459;K05459;K05459;K05459;K05459;K05459;K05459;K05459;K05459;K05459;K05459;K05459;K05459;K05459;K05459;K05459;K05459	--	QDD55746.1 taxid=173339 insulin-like growth factor 3 [Trachinotus ovatus]	ko05200//Pathways in cancer;ko04151//PI3K-Akt signaling pathway;ko04010//MAPK signaling pathway;ko04014//Ras signaling pathway;ko04015//Rap1 signaling pathway;ko05205//Proteoglycans in cancer;ko04510//Focal adhesion;ko05202//Transcriptional misregulation in cancer;ko05224//Breast cancer;ko04150//mTOR signaling pathway;ko05414//Dilated cardiomyopathy;ko04068//FoxO signaling pathway;ko04550//Signal…	GO:0005576//extracellular region;GO:0005615//extracellular space	GO:0005158//insulin receptor binding;GO:0005159//insulin-like growth factor receptor binding;GO:0005178//integrin binding;GO:0005179//hormone activity;GO:0008083//growth factor activity	GO:0001556//oocyte maturation;GO:0001775//cell activation;GO:0001932//regulation of protein phosphorylation;GO:0001974//blood vessel remodeling;GO:0007399//nervous system development;GO:0008284//positive regulation of cell proliferation;GO:0008285//negative regulation of cell proliferation;GO:0010001//glial cell differentiation;GO:0010613//positive regulation of cardiac muscle hypertrophy;GO:0014…
SCSFRI_TO_T_00051226	20	26	21	204	329	0.884	1.181	0.742	9.686	16.27	0.935667	12.978	3.79393	5.64768e-25	7.89636e-23	--	-	-	-	--	XP_056241836.1 taxid=2871759 synaptonemal complex protein 1-like isoform X2 [Seriola aureovittata]	-	GO:0000795//synaptonemal complex	-	GO:0007130//synaptonemal complex assembly
SCSFRI_TO_T_00099332	84	96	165	705	1173	2.814	3.361	4.612	26.177	45.347	3.59567	35.762	3.3141	5.84664e-25	8.10644e-23	--	-	-	-	--	-	-	-	GO:0008270//zinc ion binding;GO:0046872//metal ion binding	-
SCSFRI_TO_T_00125071	274	320	328	1146	1400	2.706	3.247	2.665	12.367	15.723	2.87267	14.045	2.28959	5.86907e-25	8.10644e-23	-	-	-	-	-	-	-	-	-	-
SCSFRI_TO_T_00020134	68	62	95	478	457	0.881	0.851	1.053	6.961	6.858	0.928333	6.9095	2.89587	7.91358e-25	1.08645e-22	Zap70	Environmental Information Processing;Human Diseases;Organismal Systems;Organismal Systems;Environmental Information Processing;Human Diseases;Organismal Systems;Organismal Systems;Human Diseases	Signal transduction;Infectious disease: bacterial;Immune system;Immune system;Signal transduction;Cancer: overview;Immune system;Immune system;Immune disease	K07360;K07360;K07360;K07360;K07360;K07360;K07360;K07360;K07360	--	WDE73760.1 taxid=173339 70 kDa zeta-chain associated protein [Trachinotus ovatus]	ko04014//Ras signaling pathway;ko05135//Yersinia infection;ko04660//T cell receptor signaling pathway;ko04659//Th17 cell differentiation;ko04064//NF-kappa B signaling pathway;ko05235//PD-L1 expression and PD-1 checkpoint pathway in cancer;ko04650//Natural killer cell mediated cytotoxicity;ko04658//Th1 and Th2 cell differentiation;ko05340//Primary immunodeficiency	GO:0001772//immunological synapse;GO:0005634//nucleus;GO:0005737//cytoplasm;GO:0005829//cytosol;GO:0005886//plasma membrane;GO:0005911//cell-cell junction;GO:0016020//membrane;GO:0019815//B cell receptor complex;GO:0031234//extrinsic component of cytoplasmic side of plasma membrane;GO:0031410//cytoplasmic vesicle;GO:0032009//early phagosome;GO:0042101//T cell receptor complex;GO:0043234//protein …	GO:0000166//nucleotide binding;GO:0001784//phosphotyrosine binding;GO:0004672//protein kinase activity;GO:0004674//protein serine/threonine kinase activity;GO:0004713//protein tyrosine kinase activity;GO:0004715//non-membrane spanning protein tyrosine kinase activity;GO:0004716//receptor signaling protein tyrosine kinase activity;GO:0005102//receptor binding;GO:0005178//integrin binding;GO:000551…	GO:0000187//activation of MAPK activity;GO:0001525//angiogenesis;GO:0001820//serotonin secretion;GO:0001945//lymph vessel development;GO:0002250//adaptive immune response;GO:0002281//macrophage activation involved in immune response;GO:0002283//neutrophil activation involved in immune response;GO:0002366//leukocyte activation involved in immune response;GO:0002376//immune system process;GO:000255…
SCSFRI_TO_T_00141239	47	84	65	410	561	1.468	2.991	1.778	12.156	15.744	2.079	13.95	2.7463	8.02838e-25	1.09561e-22	CSMD3	-	-	-	--	XP_022608987.1 taxid=41447 CUB and sushi domain-containing protein 3 [Seriola dumerili]	-	GO:0005575//cellular_component;GO:0005886//plasma membrane;GO:0016020//membrane;GO:0016021//integral component of membrane	GO:0003674//molecular_function	GO:0001964//startle response;GO:0008150//biological_process;GO:0042593//glucose homeostasis
SCSFRI_TO_T_00108693	771	1073	1129	4147	4019	16.315	23.743	19.763	123.034	121.082	19.9403	122.058	2.61381	8.13199e-25	1.10314e-22	--	-	-	-	--	XP_022608586.1 taxid=41447 insulin-like growth factor-binding protein 2 [Seriola dumerili]	-	GO:0000139//Golgi membrane;GO:0005576//extracellular region;GO:0005578//proteinaceous extracellular matrix;GO:0005615//extracellular space;GO:0005622//intracellular;GO:0005764//lysosome;GO:0005765//lysosomal membrane;GO:0005768//endosome;GO:0005770//late endosome;GO:0005771//multivesicular body;GO:0005773//vacuole;GO:0005783//endoplasmic reticulum;GO:0005789//endoplasmic reticulum membrane;GO:000…	GO:0001540//beta-amyloid binding;GO:0004857//enzyme inhibitor activity;GO:0004896//cytokine receptor activity;GO:0005509//calcium ion binding;GO:0005515//protein binding;GO:0005539//glycosaminoglycan binding;GO:0008191//metalloendopeptidase inhibitor activity;GO:0019955//cytokine binding;GO:0023026//MHC class II protein complex binding;GO:0030414//peptidase inhibitor activity;GO:0035718//macropha…	GO:0000187//activation of MAPK activity;GO:0001516//prostaglandin biosynthetic process;GO:0001961//positive regulation of cytokine-mediated signaling pathway;GO:0002376//immune system process;GO:0002606//positive regulation of dendritic cell antigen processing and presentation;GO:0002792//negative regulation of peptide secretion;GO:0002821//positive regulation of adaptive immune response;GO:00028…
SCSFRI_TO_T_00034483	212	259	252	1054	952	1.326	1.547	1	6.343	7.219	1.291	6.781	2.39301	9.05821e-25	1.22152e-22	PRKCA	Human Diseases;Human Diseases;Environmental Information Processing;Environmental Information Processing;Environmental Information Processing;Environmental Information Processing;Environmental Information Processing;Human Diseases;Human Diseases;Cellular Processes;Human Diseases;Human Diseases;Human Diseases;Human Diseases;Human Diseases;Organismal Systems;Environmental Information Processing;Orga…	Cancer: overview;Neurodegenerative disease;Signal transduction;Signal transduction;Signal transduction;Signal transduction;Signal transduction;Infectious disease: viral;Cancer: overview;Cellular community - eukaryotes;Infectious disease: viral;Cardiovascular disease;Cardiovascular disease;Infectious disease: viral;Cancer: overview;Endocrine system;Signal transduction;Circulatory system;Developmen…	K02677;K02677;K02677;K02677;K02677;K02677;K02677;K02677;K02677;K02677;K02677;K02677;K02677;K02677;K02677;K02677;K02677;K02677;K02677;K02677;K02677;K02677;K02677;K02677;K02677;K02677;K02677;K02677;K02677;K02677;K02677;K02677;K02677;K02677;K02677;K02677;K02677;K02677;K02677;K02677;K02677;K02677;K02677;K02677;K02677;K02677;K02677;K02677;K02677;K02677;K02677;K02677;K02677;K02677;K02677;K02677;K02677;…	--	XP_040892814.1 taxid=941984 protein kinase C, alpha, a isoform X2 [Toxotes jaculatrix]	ko05200//Pathways in cancer;ko05022//Pathways of neurodegeneration - multiple diseases;ko04151//PI3K-Akt signaling pathway;ko04010//MAPK signaling pathway;ko04020//Calcium signaling pathway;ko04014//Ras signaling pathway;ko04015//Rap1 signaling pathway;ko05163//Human cytomegalovirus infection;ko05205//Proteoglycans in cancer;ko04510//Focal adhesion;ko05170//Human immunodeficiency virus 1 infectio…	GO:0001750//photoreceptor outer segment;GO:0005634//nucleus;GO:0005654//nucleoplasm;GO:0005737//cytoplasm;GO:0005739//mitochondrion;GO:0005783//endoplasmic reticulum;GO:0005829//cytosol;GO:0005886//plasma membrane;GO:0016020//membrane;GO:0030425//dendrite;GO:0031966//mitochondrial membrane;GO:0043005//neuron projection;GO:0043025//neuronal cell body;GO:0043234//protein complex;GO:0045121//membran…	GO:0000166//nucleotide binding;GO:0004672//protein kinase activity;GO:0004674//protein serine/threonine kinase activity;GO:0004697//protein kinase C activity;GO:0004698//calcium-dependent protein kinase C activity;GO:0005515//protein binding;GO:0005524//ATP binding;GO:0008270//zinc ion binding;GO:0016301//kinase activity;GO:0016740//transferase activity;GO:0016772//transferase activity, transferr…	GO:0000188//inactivation of MAPK activity;GO:0000278//mitotic cell cycle;GO:0000302//response to reactive oxygen species;GO:0001525//angiogenesis;GO:0001933//negative regulation of protein phosphorylation;GO:0001934//positive regulation of protein phosphorylation;GO:0001938//positive regulation of endothelial cell proliferation;GO:0002026//regulation of the force of heart contraction;GO:0002062//…
MSTRG.14021	35	50	53	309	408	0.967	1.419	1.206	9.337	12.829	1.19733	11.083	3.21045	1.07781e-24	1.44489e-22	--	-	-	-	--	XP_062849623.1 taxid=2290929 uncharacterized protein DDB_G0283697-like [Trichomycterus rosablanca]	-	GO:0005575//cellular_component;GO:0005622//intracellular;GO:0005623//cell;GO:0005634//nucleus;GO:0005654//nucleoplasm;GO:0005737//cytoplasm;GO:0031974//membrane-enclosed lumen;GO:0031981//nuclear lumen;GO:0043226//organelle;GO:0043227//membrane-bounded organelle;GO:0043229//intracellular organelle;GO:0043231//intracellular membrane-bounded organelle;GO:0043233//organelle lumen;GO:0044422//organel…	GO:0000981//RNA polymerase II transcription factor activity, sequence-specific DNA binding;GO:0001671//ATPase activator activity;GO:0003674//molecular_function;GO:0003676//nucleic acid binding;GO:0003677//DNA binding;GO:0003700//transcription factor activity, sequence-specific DNA binding;GO:0005488//binding;GO:0008270//zinc ion binding;GO:0043167//ion binding;GO:0043169//cation binding;GO:004687…	GO:0006139//nucleobase-containing compound metabolic process;GO:0006351//transcription, DNA-templated;GO:0006355//regulation of transcription, DNA-templated;GO:0006357//regulation of transcription from RNA polymerase II promoter;GO:0006725//cellular aromatic compound metabolic process;GO:0006807//nitrogen compound metabolic process;GO:0006996//organelle organization;GO:0007010//cytoskeleton organ…
SCSFRI_TO_T_00087471	36	42	31	270	320	0.672	0.806	0.476	5.51	6.796	0.651333	6.153	3.23982	1.0929e-24	1.45657e-22	--	-	-	-	--	XP_023285782.1 taxid=1841481 uncharacterized protein LOC111672572 [Seriola lalandi dorsalis]	-	-	-	-
SCSFRI_TO_T_00071222	1755	2281	2411	7873	8206	9.545	12.888	10.89	47.926	51.964	11.1077	49.945	2.16878	1.10324e-24	1.4618e-22	Arhgef1	Human Diseases;Human Diseases;Cellular Processes;Human Diseases;Human Diseases;Human Diseases;Human Diseases;Organismal Systems;Organismal Systems;Organismal Systems	Cancer: overview;Infectious disease: bacterial;Cell motility;Infectious disease: viral;Cancer: overview;Cardiovascular disease;Infectious disease: bacterial;Circulatory system;Immune system;Endocrine system	K12330;K12330;K12330;K12330;K12330;K12330;K12330;K12330;K12330;K12330	--	XP_022620365.1 taxid=41447 rho guanine nucleotide exchange factor 1 isoform X1 [Seriola dumerili]	ko05200//Pathways in cancer;ko05130//Pathogenic Escherichia coli infection;ko04810//Regulation of actin cytoskeleton;ko05163//Human cytomegalovirus infection;ko05205//Proteoglycans in cancer;ko05417//Lipid and atherosclerosis;ko05135//Yersinia infection;ko04270//Vascular smooth muscle contraction;ko04611//Platelet activation;ko04928//Parathyroid hormone synthesis, secretion and action	GO:0005737//cytoplasm;GO:0005829//cytosol;GO:0005886//plasma membrane;GO:0016020//membrane;GO:0070062//extracellular exosome	GO:0001664//G-protein coupled receptor binding;GO:0005085//guanyl-nucleotide exchange factor activity;GO:0005089//Rho guanyl-nucleotide exchange factor activity;GO:0005096//GTPase activator activity;GO:0005515//protein binding;GO:0044822//poly(A) RNA binding	GO:0007186//G-protein coupled receptor signaling pathway;GO:0007264//small GTPase mediated signal transduction;GO:0007266//Rho protein signal transduction;GO:0007411//axon guidance;GO:0008283//cell proliferation;GO:0035023//regulation of Rho protein signal transduction;GO:0035556//intracellular signal transduction;GO:0038032//termination of G-protein coupled receptor signaling pathway;GO:0043065/…
SCSFRI_TO_T_00117097	277	341	349	1229	1695	3.028	3.489	2.777	13.309	18.49	3.098	15.8995	2.35957	1.17633e-24	1.54963e-22	--	-	-	-	--	XP_040002555.1 taxid=8245 dynein heavy chain domain-containing protein 1 isoform X1 [Xiphias gladius]	-	GO:0005737//cytoplasm;GO:0005856//cytoskeleton;GO:0005858//axonemal dynein complex;GO:0005874//microtubule;GO:0005929//cilium;GO:0030286//dynein complex;GO:0042995//cell projection;GO:0070062//extracellular exosome	GO:0000166//nucleotide binding;GO:0003774//motor activity;GO:0003777//microtubule motor activity;GO:0005524//ATP binding;GO:0016887//ATPase activity	GO:0001539//cilium or flagellum-dependent cell motility;GO:0007018//microtubule-based movement;GO:0008152//metabolic process
SCSFRI_TO_T_00109800	312	391	323	1344	1339	1.341	1.712	1.104	6.197	6.39	1.38567	6.2935	2.18328	1.20977e-24	1.58452e-22	-	-	-	-	-	-	-	-	-	-
SCSFRI_TO_T_00112493	175	233	203	1100	842	1.731	2.367	1.652	11.888	9.47	1.91667	10.679	2.47811	1.28744e-24	1.67661e-22	--	Human Diseases;Human Diseases;Human Diseases;Human Diseases;Environmental Information Processing;Organismal Systems	Infectious disease: bacterial;Cancer: overview;Infectious disease: viral;Cancer: overview;Signaling molecules and interaction;Immune system	K06256;K06256;K06256;K06256;K06256;K06256	--	XP_022610362.1 taxid=41447 lymphatic vessel endothelial hyaluronic acid receptor 1-like [Seriola dumerili]	ko05131//Shigellosis;ko05205//Proteoglycans in cancer;ko05169//Epstein-Barr virus infection;ko05206//MicroRNAs in cancer;ko04512//ECM-receptor interaction;ko04640//Hematopoietic cell lineage	GO:0005737//cytoplasm;GO:0005794//Golgi apparatus;GO:0005886//plasma membrane;GO:0005887//integral component of plasma membrane;GO:0005925//focal adhesion;GO:0009897//external side of plasma membrane;GO:0009986//cell surface;GO:0016020//membrane;GO:0016021//integral component of membrane;GO:0016323//basolateral plasma membrane;GO:0035692//macrophage migration inhibitory factor receptor complex;GO…	GO:0004415//hyalurononglucosaminidase activity;GO:0004896//cytokine receptor activity;GO:0005515//protein binding;GO:0005518//collagen binding;GO:0005540//hyaluronic acid binding;GO:0019955//cytokine binding	GO:0001658//branching involved in ureteric bud morphogenesis;GO:0002246//wound healing involved in inflammatory response;GO:0002821//positive regulation of adaptive immune response;GO:0002906//negative regulation of mature B cell apoptotic process;GO:0005975//carbohydrate metabolic process;GO:0007155//cell adhesion;GO:0007160//cell-matrix adhesion;GO:0007596//blood coagulation;GO:0009405//pathoge…
SCSFRI_TO_T_00091415	485	739	709	2692	3027	4.01	6.237	4.827	23.978	27.961	5.02467	25.9695	2.36972	1.41912e-24	1.8376e-22	myo1c	Human Diseases;Cellular Processes	Infectious disease: bacterial;Cell motility	K10356;K10356	--	XP_022618309.1 taxid=41447 unconventional myosin-Ic-like isoform X1 [Seriola dumerili]	ko05130//Pathogenic Escherichia coli infection;ko04814//Motor proteins	GO:0001726//ruffle;GO:0005634//nucleus;GO:0005643//nuclear pore;GO:0005654//nucleoplasm;GO:0005730//nucleolus;GO:0005737//cytoplasm;GO:0005739//mitochondrion;GO:0005829//cytosol;GO:0005886//plasma membrane;GO:0005902//microvillus;GO:0005903//brush border;GO:0009925//basal plasma membrane;GO:0016020//membrane;GO:0016023//cytoplasmic, membrane-bounded vesicle;GO:0016328//lateral plasma membrane;GO:…	GO:0000166//nucleotide binding;GO:0003774//motor activity;GO:0003779//actin binding;GO:0005102//receptor binding;GO:0005515//protein binding;GO:0005516//calmodulin binding;GO:0005524//ATP binding;GO:0005543//phospholipid binding;GO:0008022//protein C-terminus binding;GO:0017160//Ral GTPase binding;GO:0030898//actin-dependent ATPase activity	GO:0006605//protein targeting;GO:0006612//protein targeting to membrane;GO:0006810//transport;GO:0008152//metabolic process;GO:0015031//protein transport;GO:0030335//positive regulation of cell migration;GO:0038089//positive regulation of cell migration by vascular endothelial growth factor signaling pathway;GO:0051028//mRNA transport;GO:0090314//positive regulation of protein targeting to membra…
SCSFRI_TO_T_00029832	635	692	621	2194	2204	2.457	2.75	1.977	9.275	9.696	2.39467	9.4855	1.9859	1.51134e-24	1.94595e-22	-	-	-	-	-	-	-	-	-	-
SCSFRI_TO_T_00023205	313	395	477	1769	1698	1.964	2.496	2.449	12.702	12.636	2.303	12.669	2.45972	1.58035e-24	2.02338e-22	lcp1	-	-	-	--	XP_018550918.1 taxid=8187 plastin-2 [Lates calcarifer]	-	GO:0001725//stress fiber;GO:0001726//ruffle;GO:0001891//phagocytic cup;GO:0005615//extracellular space;GO:0005737//cytoplasm;GO:0005829//cytosol;GO:0005856//cytoskeleton;GO:0005884//actin filament;GO:0005886//plasma membrane;GO:0005925//focal adhesion;GO:0015629//actin cytoskeleton;GO:0016020//membrane;GO:0030054//cell junction;GO:0030175//filopodium;GO:0032432//actin filament bundle;GO:0032587//…	GO:0003779//actin binding;GO:0005509//calcium ion binding;GO:0005515//protein binding;GO:0042802//identical protein binding;GO:0046872//metal ion binding;GO:0051015//actin filament binding	GO:0002286//T cell activation involved in immune response;GO:0009611//response to wounding;GO:0010737//protein kinase A signaling;GO:0016477//cell migration;GO:0031100//organ regeneration;GO:0033157//regulation of intracellular protein transport;GO:0044319//wound healing, spreading of cells;GO:0051017//actin filament bundle assembly;GO:0060348//bone development
SCSFRI_TO_T_00052983	313	543	351	1973	2247	1.611	2.871	1.486	11.218	13.236	1.98933	12.227	2.61971	1.70613e-24	2.17222e-22	SEMA3B	-	-	-	--	XP_040008311.1 taxid=8245 semaphorin-3B [Xiphias gladius]	-	GO:0005576//extracellular region;GO:0005615//extracellular space;GO:0005783//endoplasmic reticulum;GO:0016020//membrane;GO:0030424//axon;GO:0030425//dendrite;GO:0070062//extracellular exosome	GO:0004872//receptor activity;GO:0030215//semaphorin receptor binding;GO:0038191//neuropilin binding;GO:0045499//chemorepellent activity	GO:0001764//neuron migration;GO:0002027//regulation of heart rate;GO:0006915//apoptotic process;GO:0007267//cell-cell signaling;GO:0007275//multicellular organism development;GO:0007399//nervous system development;GO:0007411//axon guidance;GO:0007413//axonal fasciculation;GO:0008045//motor neuron axon guidance;GO:0010633//negative regulation of epithelial cell migration;GO:0021612//facial nerve s…
MSTRG.92111	80	113	59	555	561	0.361	0.523	0.219	2.733	2.875	0.367667	2.804	2.93102	1.76133e-24	2.23004e-22	sobpa	-	-	-	--	XP_039993646.1 taxid=8245 sine oculis-binding protein homolog A [Xiphias gladius]	-	-	-	-
MSTRG.42523	1946	1945	2941	493	308	298.091	305.394	381.583	63.913	38.334	328.356	51.1235	-2.6832	1.78936e-24	2.25301e-22	--	-	-	-	--	XP_047193655.1 taxid=52904 exocyst complex component 3-like protein 4 isoform X4 [Scophthalmus maximus]	-	-	-	-
SCSFRI_TO_T_00072868	556	765	677	2770	2449	2.845	3.92	2.875	15.224	14.045	3.21333	14.6345	2.18723	2.28248e-24	2.85811e-22	SEC24D	Human Diseases;Genetic Information Processing	Infectious disease: bacterial;Folding, sorting and degradation	K14007;K14007	--	XP_056225359.1 taxid=2871759 protein transport protein Sec24D isoform X2 [Seriola aureovittata]	ko05130//Pathogenic Escherichia coli infection;ko04141//Protein processing in endoplasmic reticulum	GO:0000139//Golgi membrane;GO:0005737//cytoplasm;GO:0005783//endoplasmic reticulum;GO:0005789//endoplasmic reticulum membrane;GO:0005794//Golgi apparatus;GO:0005829//cytosol;GO:0012507//ER to Golgi transport vesicle membrane;GO:0016020//membrane;GO:0030127//COPII vesicle coat;GO:0030134//ER to Golgi transport vesicle;GO:0048471//perinuclear region of cytoplasm	GO:0003674//molecular_function;GO:0005215//transporter activity;GO:0005515//protein binding;GO:0008270//zinc ion binding	GO:0001701//in utero embryonic development;GO:0001843//neural tube closure;GO:0002093//auditory receptor cell morphogenesis;GO:0002474//antigen processing and presentation of peptide antigen via MHC class I;GO:0003151//outflow tract morphogenesis;GO:0006810//transport;GO:0006886//intracellular protein transport;GO:0006888//ER to Golgi vesicle-mediated transport;GO:0015031//protein transport;GO:00…
SCSFRI_TO_T_00082076	463	717	529	2520	2470	5.782	9.052	5.159	32.881	34.609	6.66433	33.745	2.34014	2.30175e-24	2.8665e-22	ADGRL3	-	-	-	--	XP_050931967.1 taxid=8187 adhesion G protein-coupled receptor L3 isoform X1 [Lates calcarifer]	-	GO:0005886//plasma membrane;GO:0016020//membrane;GO:0016021//integral component of membrane	GO:0004871//signal transducer activity;GO:0004888//transmembrane signaling receptor activity;GO:0004930//G-protein coupled receptor activity;GO:0030246//carbohydrate binding	GO:0007165//signal transduction;GO:0007166//cell surface receptor signaling pathway;GO:0007186//G-protein coupled receptor signaling pathway
SCSFRI_TO_T_00039938	64	112	83	489	714	0.6	0.774	0.434	3.63	6.304	0.602667	4.967	3.04294	2.4953e-24	3.09065e-22	cfap43	-	-	-	--	GAA6229335.1 taxid=270547 cilia- and flagella-associated protein 43 [Lates japonicus]	-	GO:0042995//cell projection	GO:0016491//oxidoreductase activity	GO:0055114//oxidation-reduction process
SCSFRI_TO_T_00136128	142	172	143	658	1034	2.018	2.51	1.672	10.214	16.704	2.06667	13.459	2.70319	2.64224e-24	3.25495e-22	--	-	-	-	--	XP_056244257.1 taxid=2871759 uncharacterized protein si:ch211-176l24.4 [Seriola aureovittata]	-	-	-	-
SCSFRI_TO_T_00118582	117	136	158	618	941	3.794	3.751	3.839	20.111	31.441	3.79467	25.776	2.76398	2.8125e-24	3.44607e-22	--	-	-	-	--	XP_022600119.1 taxid=41447 sperm-associated antigen 8 [Seriola dumerili]	-	GO:0001669//acrosomal vesicle;GO:0005634//nucleus;GO:0005737//cytoplasm;GO:0016020//membrane;GO:0031410//cytoplasmic vesicle	GO:0003674//molecular_function;GO:0008017//microtubule binding	GO:0008150//biological_process;GO:0032092//positive regulation of protein binding;GO:0045944//positive regulation of transcription from RNA polymerase II promoter
SCSFRI_TO_T_00107380	1473037	1130185	2036810	341616	250763	42275.3	33315.5	48090.1	10711.1	8182.59	41227	9446.84	-2.12568	3.0537e-24	3.7216e-22	--	-	-	-	--	XP_023272570.1 taxid=1841481 myosin-1-like [Seriola lalandi dorsalis]	-	-	-	-
SCSFRI_TO_T_00139040	16	16	20	187	241	0.645	0.635	0.595	8.229	10.731	0.625	9.48	3.92296	3.17336e-24	3.84685e-22	--	-	-	-	--	-	-	-	-	-
SCSFRI_TO_T_00087605	43	47	56	324	336	0.562	0.601	0.588	4.82	5.172	0.583667	4.996	3.09756	3.50329e-24	4.22434e-22	dpf3	Organismal Systems;Human Diseases;Genetic Information Processing	Environmental adaptation;Cancer: specific types;Chromosome	K22198;K22198;K22198	--	XP_040919832.1 taxid=941984 zinc finger protein DPF3 [Toxotes jaculatrix]	ko04714//Thermogenesis;ko05225//Hepatocellular carcinoma;ko03082//ATP-dependent chromatin remodeling	GO:0005634//nucleus;GO:0005737//cytoplasm;GO:0016514//SWI/SNF complex;GO:0071565//nBAF complex	GO:0003676//nucleic acid binding;GO:0008270//zinc ion binding;GO:0042393//histone binding;GO:0046872//metal ion binding	GO:0006351//transcription, DNA-templated;GO:0006355//regulation of transcription, DNA-templated;GO:0007399//nervous system development;GO:0008150//biological_process;GO:0016568//chromatin modification;GO:0048644//muscle organ morphogenesis;GO:0055008//cardiac muscle tissue morphogenesis
SCSFRI_TO_T_00145074	330	386	343	1273	1351	2.045	2.496	1.769	8.707	9.578	2.10333	9.1425	2.11991	3.53566e-24	4.24093e-22	-	-	-	-	-	-	-	-	-	-
SCSFRI_TO_T_00123890	46	50	29	296	403	0.296	0.34	0.161	2.095	2.971	0.265667	2.533	3.25316	3.72293e-24	4.44218e-22	Kcnh8	-	-	-	--	XP_040913012.1 taxid=941984 potassium voltage-gated channel subfamily H member 8 [Toxotes jaculatrix]	-	GO:0005886//plasma membrane;GO:0005887//integral component of plasma membrane;GO:0016020//membrane;GO:0016021//integral component of membrane	GO:0000155//phosphorelay sensor kinase activity;GO:0003705//transcription factor activity, RNA polymerase II distal enhancer sequence-specific binding;GO:0004871//signal transducer activity;GO:0005216//ion channel activity;GO:0005244//voltage-gated ion channel activity;GO:0005249//voltage-gated potassium channel activity;GO:0005267//potassium channel activity;GO:0005515//protein binding	GO:0000160//phosphorelay signal transduction system;GO:0006357//regulation of transcription from RNA polymerase II promoter;GO:0006366//transcription from RNA polymerase II promoter;GO:0006810//transport;GO:0006811//ion transport;GO:0006813//potassium ion transport;GO:0007165//signal transduction;GO:0007268//synaptic transmission;GO:0023014//signal transduction by protein phosphorylation;GO:00342…
SCSFRI_TO_T_00140056	226	217	166	1046	847	1.12	1.088	0.638	5.784	4.678	0.948667	5.231	2.46311	4.00773e-24	4.75709e-22	--	-	-	-	--	XP_050928757.1 taxid=8187 LOW QUALITY PROTEIN: versican core protein-like [Lates calcarifer]	-	GO:0005576//extracellular region;GO:0005578//proteinaceous extracellular matrix;GO:0005615//extracellular space;GO:0005796//Golgi lumen;GO:0009986//cell surface;GO:0016020//membrane;GO:0031012//extracellular matrix;GO:0043202//lysosomal lumen;GO:0043231//intracellular membrane-bounded organelle	GO:0005201//extracellular matrix structural constituent;GO:0005509//calcium ion binding;GO:0005515//protein binding;GO:0005539//glycosaminoglycan binding;GO:0005540//hyaluronic acid binding;GO:0019903//protein phosphatase binding;GO:0030169//low-density lipoprotein particle binding;GO:0030246//carbohydrate binding	GO:0001501//skeletal system development;GO:0001649//osteoblast differentiation;GO:0001657//ureteric bud development;GO:0001957//intramembranous ossification;GO:0005975//carbohydrate metabolic process;GO:0007155//cell adhesion;GO:0007275//multicellular organism development;GO:0007417//central nervous system development;GO:0007507//heart development;GO:0008037//cell recognition;GO:0008347//glial ce…
SCSFRI_TO_T_00104552	38	62	84	425	586	0.377	0.697	0.761	4.909	6.943	0.611667	5.926	3.27624	4.13362e-24	4.8811e-22	-	-	-	-	-	-	-	-	-	-
SCSFRI_TO_T_00082899	31	52	63	361	413	0.349	0.602	0.584	4.442	5.289	0.511667	4.8655	3.24931	4.19258e-24	4.92521e-22	-	-	-	-	-	-	-	-	-	-
SCSFRI_TO_T_00050039	167571	130274	196535	41661	26792	4837.27	3862.63	4667.38	1313.87	879.348	4455.76	1096.61	-2.02262	4.94716e-24	5.78184e-22	Acp5	Metabolism;Cellular Processes;Organismal Systems;Human Diseases;Metabolism	Global and overview maps;Transport and catabolism;Development and regeneration;Immune disease;Metabolism of cofactors and vitamins	K14379;K14379;K14379;K14379;K14379	--	XP_022611349.1 taxid=41447 tartrate-resistant acid phosphatase type 5 [Seriola dumerili]	ko01100//Metabolic pathways;ko04142//Lysosome;ko04380//Osteoclast differentiation;ko05323//Rheumatoid arthritis;ko00740//Riboflavin metabolism	GO:0005576//extracellular region;GO:0005615//extracellular space;GO:0005764//lysosome;GO:0005829//cytosol;GO:0016021//integral component of membrane;GO:0070062//extracellular exosome	GO:0003993//acid phosphatase activity;GO:0008198//ferrous iron binding;GO:0008199//ferric iron binding;GO:0016787//hydrolase activity;GO:0046872//metal ion binding	GO:0001503//ossification;GO:0006766//vitamin metabolic process;GO:0006767//water-soluble vitamin metabolic process;GO:0006771//riboflavin metabolic process;GO:0006810//transport;GO:0006811//ion transport;GO:0007162//negative regulation of cell adhesion;GO:0008152//metabolic process;GO:0010043//response to zinc ion;GO:0014070//response to organic cyclic compound;GO:0016311//dephosphorylation;GO:00…
SCSFRI_TO_T_00098070	593	742	696	2319	2521	3.184	3.658	3.059	13.424	15.882	3.30033	14.653	2.15051	5.67271e-24	6.59597e-22	Sema6b	-	-	-	--	XP_022615141.1 taxid=41447 semaphorin-6B [Seriola dumerili]	-	GO:0005886//plasma membrane;GO:0005887//integral component of plasma membrane;GO:0016020//membrane;GO:0016021//integral component of membrane;GO:0030424//axon	GO:0004872//receptor activity;GO:0004888//transmembrane signaling receptor activity;GO:0005515//protein binding;GO:0030215//semaphorin receptor binding	GO:0001764//neuron migration;GO:0006915//apoptotic process;GO:0007010//cytoskeleton organization;GO:0007166//cell surface receptor signaling pathway;GO:0007275//multicellular organism development;GO:0007399//nervous system development;GO:0007411//axon guidance;GO:0009887//organ morphogenesis;GO:0030154//cell differentiation;GO:0051642//centrosome localization;GO:0071526//semaphorin-plexin signali…
SCSFRI_TO_T_00137535	507	643	479	2079	2086	10.835	14.1	8.421	48.493	50.632	11.1187	49.5625	2.15627	6.62509e-24	7.66425e-22	Zfp36l1	Cellular Processes	Cell growth and death	K18753	zf-CCCH	XP_018518990.1 taxid=8187 mRNA decay activator protein ZFP36L1a [Lates calcarifer]	ko04218//Cellular senescence	GO:0005634//nucleus;GO:0005737//cytoplasm;GO:0005829//cytosol	GO:0003677//DNA binding;GO:0003700//transcription factor activity, sequence-specific DNA binding;GO:0003723//RNA binding;GO:0003729//mRNA binding;GO:0005515//protein binding;GO:0017091//AU-rich element binding;GO:0035925//mRNA 3'-UTR AU-rich region binding;GO:0044822//poly(A) RNA binding;GO:0046872//metal ion binding	GO:0000288//nuclear-transcribed mRNA catabolic process, deadenylation-dependent decay;GO:0001570//vasculogenesis;GO:0003342//proepicardium development;GO:0006355//regulation of transcription, DNA-templated;GO:0006402//mRNA catabolic process;GO:0006417//regulation of translation;GO:0006915//apoptotic process;GO:0007275//multicellular organism development;GO:0007507//heart development;GO:0008283//c…
SCSFRI_TO_T_00017880	124	138	140	566	774	1.49	1.745	1.384	7.429	10.572	1.53967	9.0005	2.54739	6.956e-24	8.00643e-22	tnrc4-a	-	-	-	--	XP_029927609.1 taxid=586833 CUGBP Elav-like family member 3 [Myripristis murdjan]	-	GO:0005634//nucleus;GO:0005737//cytoplasm	GO:0000166//nucleotide binding;GO:0003676//nucleic acid binding;GO:0003723//RNA binding;GO:0003729//mRNA binding	GO:0000381//regulation of alternative mRNA splicing, via spliceosome;GO:0000398//mRNA splicing, via spliceosome;GO:0006397//mRNA processing;GO:0007283//spermatogenesis;GO:0008380//RNA splicing;GO:0030317//sperm motility;GO:0048026//positive regulation of mRNA splicing, via spliceosome
SCSFRI_TO_T_00078504	445	792	447	3040	3072	7.208	13.212	5.934	54.199	57.054	8.78467	55.6265	2.66271	7.16017e-24	8.20002e-22	INHA	Environmental Information Processing	Signaling molecules and interaction	K05500	--	XP_022617305.1 taxid=41447 inhibin alpha chain [Seriola dumerili]	ko04060//Cytokine-cytokine receptor interaction	GO:0001750//photoreceptor outer segment;GO:0001917//photoreceptor inner segment;GO:0005576//extracellular region;GO:0005615//extracellular space;GO:0034673//inhibin-betaglycan-ActRII complex;GO:0043025//neuronal cell body;GO:0043512//inhibin A complex	GO:0005102//receptor binding;GO:0005125//cytokine activity;GO:0005160//transforming growth factor beta receptor binding;GO:0005179//hormone activity;GO:0008083//growth factor activity;GO:0034711//inhibin binding;GO:0046982//protein heterodimerization activity	GO:0001541//ovarian follicle development;GO:0008584//male gonad development;GO:0010862//positive regulation of pathway-restricted SMAD protein phosphorylation;GO:0042127//regulation of cell proliferation;GO:0042541//hemoglobin biosynthetic process;GO:0042981//regulation of apoptotic process;GO:0043408//regulation of MAPK cascade;GO:0046882//negative regulation of follicle-stimulating hormone secr…
SCSFRI_TO_T_00077070	563	769	641	2452	2507	6.506	8.844	6.492	29.003	31.928	7.28067	30.4655	2.06503	7.24293e-24	8.25331e-22	-	-	-	-	-	-	-	-	-	-
SCSFRI_TO_T_00024312	124	137	169	764	635	0.677	0.768	0.761	4.566	3.953	0.735333	4.2595	2.53421	8.40684e-24	9.51747e-22	ITGAM	Cellular Processes;Environmental Information Processing;Human Diseases;Human Diseases;Environmental Information Processing;Organismal Systems;Organismal Systems;Human Diseases;Organismal Systems;Human Diseases;Human Diseases;Human Diseases	Cell motility;Signal transduction;Infectious disease: viral;Infectious disease: viral;Signaling molecules and interaction;Immune system;Immune system;Cardiovascular disease;Immune system;Immune disease;Infectious disease: bacterial;Infectious disease: parasitic	K05718;K05718;K05718;K05718;K05718;K05718;K05718;K05718;K05718;K05718;K05718;K05718	--	XP_023269435.1 taxid=1841481 integrin alpha-M-like [Seriola lalandi dorsalis]	ko04810//Regulation of actin cytoskeleton;ko04015//Rap1 signaling pathway;ko05166//Human T-cell leukemia virus 1 infection;ko05169//Epstein-Barr virus infection;ko04514//Cell adhesion molecules;ko04670//Leukocyte transendothelial migration;ko04613//Neutrophil extracellular trap formation;ko05416//Viral myocarditis;ko04650//Natural killer cell mediated cytotoxicity;ko05323//Rheumatoid arthritis;ko…	GO:0001772//immunological synapse;GO:0005634//nucleus;GO:0005886//plasma membrane;GO:0005911//cell-cell junction;GO:0008305//integrin complex;GO:0009897//external side of plasma membrane;GO:0009986//cell surface;GO:0016020//membrane;GO:0016021//integral component of membrane;GO:0034687//integrin alphaL-beta2 complex;GO:0070062//extracellular exosome	GO:0001846//opsonin binding;GO:0001948//glycoprotein binding;GO:0004872//receptor activity;GO:0005515//protein binding;GO:0008201//heparin binding;GO:0030369//ICAM-3 receptor activity;GO:0043395//heparan sulfate proteoglycan binding;GO:0046872//metal ion binding;GO:0046982//protein heterodimerization activity;GO:0050839//cell adhesion molecule binding	GO:0002224//toll-like receptor signaling pathway;GO:0002291//T cell activation via T cell receptor contact with antigen bound to MHC molecule on antigen presenting cell;GO:0002523//leukocyte migration involved in inflammatory response;GO:0007155//cell adhesion;GO:0007157//heterophilic cell-cell adhesion via plasma membrane cell adhesion molecules;GO:0007159//leukocyte cell-cell adhesion;GO:000716…
SCSFRI_TO_T_00136362	486	539	433	1752	1755	2.304	2.714	1.796	9.296	9.506	2.27133	9.401	2.04927	8.43584e-24	9.51747e-22	TEX2	-	-	-	--	XP_022595665.1 taxid=41447 testis-expressed protein 2 [Seriola dumerili]	-	GO:0005575//cellular_component;GO:0016020//membrane;GO:0016021//integral component of membrane	GO:0003674//molecular_function	GO:0006665//sphingolipid metabolic process;GO:0007165//signal transduction;GO:0008150//biological_process
SCSFRI_TO_T_00091365	189	169	300	11	5	3.692	3.391	4.821	0.235	0.111	3.968	0.173	-4.51957	8.62497e-24	9.68291e-22	plp	-	-	-	--	XP_022618312.1 taxid=41447 myelin proteolipid protein-like isoform X1 [Seriola dumerili]	-	GO:0005886//plasma membrane;GO:0016020//membrane;GO:0016021//integral component of membrane;GO:0045121//membrane raft	GO:0003674//molecular_function	GO:0001503//ossification;GO:0006810//transport;GO:0007275//multicellular organism development;GO:0007399//nervous system development;GO:0015031//protein transport;GO:0030154//cell differentiation;GO:0030501//positive regulation of bone mineralization;GO:0032956//regulation of actin cytoskeleton organization;GO:0051612//negative regulation of serotonin uptake;GO:0051893//regulation of focal adhesi…
MSTRG.88046	146	230	179	834	1111	1.633	2.642	1.652	10.205	14.159	1.97567	12.182	2.62434	9.90473e-24	1.10233e-21	--	-	-	-	--	KAG5264822.1 taxid=278164 hypothetical protein AALO_G00258390 [Alosa alosa]	-	-	GO:0005515//protein binding	-
SCSFRI_TO_T_00013628	620	717	629	2148	2785	9.158	8.409	6.741	20.95	26.197	8.10267	23.5735	1.5407	9.91562e-24	1.10233e-21	-	-	-	-	-	-	-	-	-	-
SCSFRI_TO_T_00107417	51	68	71	385	386	0.406	0.555	0.465	3.345	3.49	0.475333	3.4175	2.84593	1.26186e-23	1.396e-21	--	-	-	-	--	-	-	GO:0005737//cytoplasm;GO:0005886//plasma membrane;GO:0005902//microvillus;GO:0016020//membrane;GO:0031527//filopodium membrane;GO:0042995//cell projection;GO:0070062//extracellular exosome	GO:0003674//molecular_function;GO:0005085//guanyl-nucleotide exchange factor activity;GO:0005096//GTPase activator activity;GO:0005515//protein binding;GO:0030165//PDZ domain binding	GO:0042147//retrograde transport, endosome to Golgi;GO:0043547//positive regulation of GTPase activity;GO:0045862//positive regulation of proteolysis;GO:0050869//negative regulation of B cell activation;GO:0051534//negative regulation of NFAT protein import into nucleus;GO:0070373//negative regulation of ERK1 and ERK2 cascade;GO:0097202//activation of cysteine-type endopeptidase activity;GO:19020…
SCSFRI_TO_T_00083968	73	112	96	490	556	0.534	0.842	0.577	3.995	4.606	0.651	4.3005	2.72377	1.4871e-23	1.63725e-21	-	-	-	-	-	-	-	-	-	-
SCSFRI_TO_T_00112041	339	423	276	1530	1473	6.493	8.267	4.315	31.876	32.006	6.35833	31.941	2.32869	1.53717e-23	1.68424e-21	FNBP1	Human Diseases	Infectious disease: bacterial	K20121	--	XP_033501896.1 taxid=310571 formin-binding protein 1 isoform X12 [Epinephelus lanceolatus]	ko05131//Shigellosis	GO:0005575//cellular_component;GO:0005737//cytoplasm;GO:0005764//lysosome;GO:0005856//cytoskeleton;GO:0005886//plasma membrane;GO:0005905//coated pit;GO:0005938//cell cortex;GO:0016020//membrane;GO:0016023//cytoplasmic, membrane-bounded vesicle;GO:0031410//cytoplasmic vesicle;GO:0070062//extracellular exosome	GO:0005515//protein binding;GO:0008289//lipid binding;GO:0042802//identical protein binding	GO:0006897//endocytosis;GO:0006900//membrane budding;GO:0006914//autophagy;GO:0007275//multicellular organism development;GO:0007399//nervous system development;GO:0010324//membrane invagination;GO:0016050//vesicle organization;GO:0030050//vesicle transport along actin filament;GO:0030154//cell differentiation;GO:0042384//cilium assembly;GO:0051491//positive regulation of filopodium assembly;GO:0…
SCSFRI_TO_T_00109279	194	303	289	1142	1395	1.157	1.821	1.372	6.803	8.536	1.45	7.6695	2.40308	1.67509e-23	1.82657e-21	-	-	-	-	-	-	-	-	-	-
SCSFRI_TO_T_00097284	278	544	435	2104	2487	1.941	3.902	2.499	16.053	19.748	2.78067	17.9005	2.6865	1.68408e-23	1.82762e-21	-	-	-	-	-	-	-	-	-	-
SCSFRI_TO_T_00020774	415	395	397	1327	1550	7.083	6.924	5.574	24.743	30.077	6.527	27.41	2.07021	2.11113e-23	2.28022e-21	znf750	-	-	-	--	XP_056257812.1 taxid=2871759 zinc finger protein 750 isoform X2 [Seriola aureovittata]	-	GO:0005634//nucleus;GO:0005730//nucleolus;GO:0043231//intracellular membrane-bounded organelle	GO:0001046//core promoter sequence-specific DNA binding;GO:0001077//transcriptional activator activity, RNA polymerase II core promoter proximal region sequence-specific binding;GO:0046872//metal ion binding	GO:0006351//transcription, DNA-templated;GO:0006355//regulation of transcription, DNA-templated;GO:0008544//epidermis development;GO:0030154//cell differentiation;GO:0045944//positive regulation of transcription from RNA polymerase II promoter
SCSFRI_TO_T_00107293	158	155	185	766	674	0.874	0.881	0.842	4.631	4.241	0.865667	4.436	2.35738	2.27228e-23	2.4427e-21	Dock2	Organismal Systems	Immune system	K12367	--	XP_018535407.1 taxid=8187 LOW QUALITY PROTEIN: dedicator of cytokinesis protein 2 [Lates calcarifer]	ko04062//Chemokine signaling pathway	GO:0005634//nucleus;GO:0005654//nucleoplasm;GO:0005737//cytoplasm;GO:0005829//cytosol;GO:0005856//cytoskeleton;GO:0012505//endomembrane system;GO:0016020//membrane;GO:0070062//extracellular exosome	GO:0005085//guanyl-nucleotide exchange factor activity;GO:0005096//GTPase activator activity;GO:0005515//protein binding;GO:0017124//SH3 domain binding;GO:0030676//Rac guanyl-nucleotide exchange factor activity;GO:0042608//T cell receptor binding	GO:0001766//membrane raft polarization;GO:0001768//establishment of T cell polarity;GO:0001771//immunological synapse formation;GO:0002244//hematopoietic progenitor cell differentiation;GO:0002277//myeloid dendritic cell activation involved in immune response;GO:0006909//phagocytosis;GO:0006911//phagocytosis, engulfment;GO:0006915//apoptotic process;GO:0006935//chemotaxis;GO:0007010//cytoskeleton…
SCSFRI_TO_T_00087993	199	206	212	763	984	3.023	2.426	2.109	10.501	12.933	2.51933	11.717	2.21749	2.33946e-23	2.50311e-21	JAZF1	-	-	-	zf-C2H2	XP_018544062.1 taxid=8187 juxtaposed with another zinc finger protein 1b [Lates calcarifer]	-	GO:0005634//nucleus;GO:0017053//transcriptional repressor complex	GO:0003676//nucleic acid binding;GO:0003712//transcription cofactor activity;GO:0003714//transcription corepressor activity;GO:0046872//metal ion binding	GO:0000122//negative regulation of transcription from RNA polymerase II promoter;GO:0006351//transcription, DNA-templated;GO:0006355//regulation of transcription, DNA-templated;GO:0006357//regulation of transcription from RNA polymerase II promoter;GO:0007368//determination of left/right symmetry;GO:0042384//cilium assembly
SCSFRI_TO_T_00032787	143	127	128	561	640	2.089	1.987	1.647	9.179	11	1.90767	10.0895	2.40297	2.38418e-23	2.53904e-21	--	Environmental Information Processing;Environmental Information Processing;Human Diseases;Human Diseases;Human Diseases;Human Diseases;Environmental Information Processing;Human Diseases;Human Diseases;Cellular Processes;Organismal Systems;Human Diseases;Organismal Systems;Environmental Information Processing;Human Diseases;Human Diseases;Organismal Systems;Human Diseases;Organismal Systems;Human …	Signal transduction;Signal transduction;Infectious disease: bacterial;Cancer: overview;Infectious disease: viral;Infectious disease: viral;Signal transduction;Infectious disease: bacterial;Infectious disease: bacterial;Transport and catabolism;Immune system;Cardiovascular disease;Immune system;Signal transduction;Infectious disease: parasitic;Cardiovascular disease;Immune system;Immune disease;Im…	K06856;K06856;K06856;K06856;K06856;K06856;K06856;K06856;K06856;K06856;K06856;K06856;K06856;K06856;K06856;K06856;K06856;K06856;K06856;K06856;K06856;K06856;K06856;K06856;K06856;K06856;K06856;K06856;K06856;K06856	--	XP_056247584.1 taxid=2871759 uncharacterized protein LOC130178951 isoform X1 [Seriola aureovittata]	ko04151//PI3K-Akt signaling pathway;ko04020//Calcium signaling pathway;ko05130//Pathogenic Escherichia coli infection;ko05202//Transcriptional misregulation in cancer;ko05171//Coronavirus disease - COVID-19;ko05169//Epstein-Barr virus infection;ko04072//Phospholipase D signaling pathway;ko05152//Tuberculosis;ko05135//Yersinia infection;ko04145//Phagosome;ko04613//Neutrophil extracellular trap for…	-	-	-
SCSFRI_TO_T_00110013	27	39	39	258	307	0.27	0.463	0.321	2.819	3.699	0.351333	3.259	3.21352	2.3971e-23	2.54092e-21	ANGPTL2	-	-	-	--	KAG7241456.1 taxid=181461 hypothetical protein INR49_025657 [Caranx melampygus]	-	GO:0005576//extracellular region;GO:0005615//extracellular space;GO:0070062//extracellular exosome	GO:0005102//receptor binding	GO:0007169//transmembrane receptor protein tyrosine kinase signaling pathway;GO:0007275//multicellular organism development
SCSFRI_TO_T_00121025	97	157	131	626	753	1.121	1.793	1.191	7.907	9.697	1.36833	8.802	2.68541	2.52202e-23	2.66097e-21	-	-	-	-	-	-	-	-	-	-
SCSFRI_TO_T_00138668	125	170	210	825	890	2.482	3.887	3.743	18.256	22.592	3.37067	20.424	2.59916	2.66612e-23	2.80004e-21	--	-	-	-	--	-	-	GO:0005737//cytoplasm;GO:0005829//cytosol;GO:0072559//NLRP3 inflammasome complex	GO:0000166//nucleotide binding;GO:0003674//molecular_function;GO:0005515//protein binding;GO:0005524//ATP binding	GO:0002674//negative regulation of acute inflammatory response;GO:0006915//apoptotic process;GO:0006919//activation of cysteine-type endopeptidase activity involved in apoptotic process;GO:0006954//inflammatory response;GO:0007249//I-kappaB kinase/NF-kappaB signaling;GO:0031396//regulation of protein ubiquitination;GO:0032088//negative regulation of NF-kappaB transcription factor activity;GO:0032…
SCSFRI_TO_T_00044350	79	75	107	545	446	0.565	0.551	0.629	4.255	3.624	0.581667	3.9395	2.75975	2.71044e-23	2.83353e-21	Ttn	-	-	-	--	XP_056240199.1 taxid=2871759 titin isoform X1 [Seriola aureovittata]	-	GO:0000794//condensed nuclear chromosome;GO:0005576//extracellular region;GO:0005578//proteinaceous extracellular matrix;GO:0005604//basement membrane;GO:0005634//nucleus;GO:0005737//cytoplasm;GO:0005829//cytosol;GO:0005865//striated muscle thin filament;GO:0005886//plasma membrane;GO:0005938//cell cortex;GO:0016020//membrane;GO:0016021//integral component of membrane;GO:0030016//myofibril;GO:003…	GO:0000166//nucleotide binding;GO:0002020//protease binding;GO:0004672//protein kinase activity;GO:0004674//protein serine/threonine kinase activity;GO:0004713//protein tyrosine kinase activity;GO:0005089//Rho guanyl-nucleotide exchange factor activity;GO:0005509//calcium ion binding;GO:0005515//protein binding;GO:0005516//calmodulin binding;GO:0005524//ATP binding;GO:0008307//structural constitu…	GO:0001756//somitogenesis;GO:0002576//platelet degranulation;GO:0003300//cardiac muscle hypertrophy;GO:0006468//protein phosphorylation;GO:0006936//muscle contraction;GO:0006941//striated muscle contraction;GO:0007076//mitotic chromosome condensation;GO:0007264//small GTPase mediated signal transduction;GO:0007275//multicellular organism development;GO:0007507//heart development;GO:0007596//blood…
SCSFRI_TO_T_00052085	1371	1919	1625	5721	6280	7.345	10.578	7.173	33.488	38.313	8.36533	35.9005	2.10151	2.75783e-23	2.86991e-21	Esyt1	-	-	-	--	XP_022601257.1 taxid=41447 extended synaptotagmin-1-like [Seriola dumerili]	-	GO:0005783//endoplasmic reticulum;GO:0005789//endoplasmic reticulum membrane;GO:0005886//plasma membrane;GO:0005887//integral component of plasma membrane;GO:0016020//membrane;GO:0016021//integral component of membrane;GO:0030176//integral component of endoplasmic reticulum membrane;GO:0031227//intrinsic component of endoplasmic reticulum membrane;GO:0031234//extrinsic component of cytoplasmic si…	GO:0005509//calcium ion binding;GO:0005515//protein binding;GO:0005543//phospholipid binding;GO:0005544//calcium-dependent phospholipid binding;GO:0008289//lipid binding;GO:0008429//phosphatidylethanolamine binding;GO:0031210//phosphatidylcholine binding;GO:0035091//phosphatidylinositol binding;GO:0042802//identical protein binding;GO:0046872//metal ion binding	GO:0006810//transport;GO:0006869//lipid transport;GO:0006897//endocytosis;GO:0008150//biological_process
SCSFRI_TO_T_00059182	1011	1655	1272	5592	5581	5.307	9.06	5.627	32.81	34.48	6.66467	33.645	2.33579	2.82914e-23	2.93073e-21	Nid2	Cellular Processes	Cell motility	K06826	--	XP_036947111.1 taxid=8177 nidogen-2 isoform X17 [Acanthopagrus latus]	ko04820//Cytoskeleton in muscle cells	GO:0005576//extracellular region;GO:0005578//proteinaceous extracellular matrix;GO:0005604//basement membrane;GO:0005605//basal lamina;GO:0009986//cell surface;GO:0031012//extracellular matrix;GO:0070062//extracellular exosome;GO:0071944//cell periphery	GO:0005509//calcium ion binding;GO:0005515//protein binding;GO:0005518//collagen binding;GO:0043236//laminin binding;GO:0043237//laminin-1 binding;GO:0043394//proteoglycan binding;GO:0050840//extracellular matrix binding	GO:0007155//cell adhesion;GO:0007160//cell-matrix adhesion;GO:0010811//positive regulation of cell-substrate adhesion;GO:0022617//extracellular matrix disassembly;GO:0030198//extracellular matrix organization;GO:0032836//glomerular basement membrane development;GO:0071711//basement membrane organization
SCSFRI_TO_T_00001818	170	270	230	967	1373	3.079	4.992	3.421	19.113	28.226	3.83067	23.6695	2.62736	3.20121e-23	3.30116e-21	med31	-	-	-	--	XP_018522717.1 taxid=8187 mediator of RNA polymerase II transcription subunit 31 [Lates calcarifer]	-	GO:0005634//nucleus;GO:0005654//nucleoplasm;GO:0016592//mediator complex	GO:0001104//RNA polymerase II transcription cofactor activity;GO:0005515//protein binding;GO:0032403//protein complex binding	GO:0006351//transcription, DNA-templated;GO:0006355//regulation of transcription, DNA-templated;GO:0006357//regulation of transcription from RNA polymerase II promoter;GO:0006366//transcription from RNA polymerase II promoter;GO:0006461//protein complex assembly;GO:0048147//negative regulation of fibroblast proliferation;GO:0060173//limb development
SCSFRI_TO_T_00010831	139	179	171	676	786	1.01	1.205	1.012	5.404	6.625	1.07567	6.0145	2.48321	3.21978e-23	3.30535e-21	-	-	-	-	-	-	-	-	-	-
SCSFRI_TO_T_00144965	55929	38406	73444	12057	8203	994.66	699.813	1072.43	233.728	165.434	922.3	199.581	-2.20826	3.66946e-23	3.75009e-21	-	-	-	-	-	-	-	-	-	-
SCSFRI_TO_T_00014452	79948	68077	96474	22265	14395	6669.85	5827.93	6603.59	2027.62	1364.03	6367.12	1695.83	-1.90865	3.7321e-23	3.79708e-21	H2AC21	Organismal Systems;Human Diseases;Cellular Processes;Genetic Information Processing;Human Diseases	Immune system;Substance dependence;Cell growth and death;Chromosome;Immune disease	K11251;K11251;K11251;K11251;K11251	--	XP_039986368.1 taxid=8245 late histone H2A.2.2 [Xiphias gladius]	ko04613//Neutrophil extracellular trap formation;ko05034//Alcoholism;ko04217//Necroptosis;ko03082//ATP-dependent chromatin remodeling;ko05322//Systemic lupus erythematosus	GO:0000786//nucleosome;GO:0005615//extracellular space;GO:0005634//nucleus;GO:0005694//chromosome;GO:0070062//extracellular exosome	GO:0003674//molecular_function;GO:0003677//DNA binding;GO:0046982//protein heterodimerization activity	GO:0008150//biological_process;GO:0031640//killing of cells of other organism;GO:0042742//defense response to bacterium;GO:0045087//innate immune response;GO:0050830//defense response to Gram-positive bacterium;GO:0050832//defense response to fungus;GO:0051673//membrane disruption in other organism
SCSFRI_TO_T_00031316	26221	21750	37915	6654	4743	750.66	639.554	892.971	208.113	154.384	761.062	181.249	-2.07004	4.0326e-23	4.08458e-21	CTSS	Human Diseases;Cellular Processes;Cellular Processes;Cellular Processes;Organismal Systems	Infectious disease: bacterial;Transport and catabolism;Cell growth and death;Transport and catabolism;Immune system	K01368;K01368;K01368;K01368;K01368	--	XP_056256224.1 taxid=2871759 cathepsin S-like [Seriola aureovittata]	ko05152//Tuberculosis;ko04145//Phagosome;ko04210//Apoptosis;ko04142//Lysosome;ko04612//Antigen processing and presentation	GO:0005576//extracellular region;GO:0005615//extracellular space;GO:0005764//lysosome;GO:0016020//membrane;GO:0036021//endolysosome lumen;GO:0043202//lysosomal lumen;GO:0043231//intracellular membrane-bounded organelle	GO:0001968//fibronectin binding;GO:0004197//cysteine-type endopeptidase activity;GO:0005515//protein binding;GO:0005518//collagen binding;GO:0008233//peptidase activity;GO:0008234//cysteine-type peptidase activity;GO:0016787//hydrolase activity;GO:0043236//laminin binding;GO:0043394//proteoglycan binding	GO:0002224//toll-like receptor signaling pathway;GO:0002250//adaptive immune response;GO:0002474//antigen processing and presentation of peptide antigen via MHC class I;GO:0002480//antigen processing and presentation of exogenous peptide antigen via MHC class I, TAP-independent;GO:0006508//proteolysis;GO:0006955//immune response;GO:0019882//antigen processing and presentation;GO:0019886//antigen …
SCSFRI_TO_T_00057805	168	291	213	1074	1176	0.639	1.355	0.763	5.253	5.838	0.919	5.5455	2.59318	4.52074e-23	4.55874e-21	-	-	-	-	-	-	-	-	-	-
MSTRG.6588	119	131	135	534	703	1.52	1.572	1.298	7.42	9.611	1.46333	8.5155	2.54083	4.56803e-23	4.57924e-21	--	-	-	-	--	TKS65944.1 taxid=240159 LINE-1 retrotransposable element ORF2 protein [Collichthys lucidus]	-	-	GO:0005515//protein binding	-
SCSFRI_TO_T_00065781	75	72	87	384	499	0.602	0.593	0.574	3.366	4.552	0.589667	3.959	2.74716	4.58125e-23	4.57924e-21	ADAM23	-	-	-	--	XP_040003950.1 taxid=8245 disintegrin and metalloproteinase domain-containing protein 23 isoform X3 [Xiphias gladius]	-	GO:0005576//extracellular region;GO:0005886//plasma membrane;GO:0005887//integral component of plasma membrane;GO:0016020//membrane;GO:0016021//integral component of membrane;GO:0030424//axon;GO:0042995//cell projection	GO:0004222//metalloendopeptidase activity;GO:0005178//integrin binding;GO:0005515//protein binding;GO:0008237//metallopeptidase activity;GO:0008270//zinc ion binding	GO:0006508//proteolysis;GO:0007155//cell adhesion;GO:0007162//negative regulation of cell adhesion;GO:0007417//central nervous system development;GO:0008344//adult locomotory behavior;GO:0014037//Schwann cell differentiation;GO:0022011//myelination in peripheral nervous system;GO:0042063//gliogenesis
SCSFRI_TO_T_00097584	1241	1815	1388	5752	5552	3.141	4.716	2.889	15.898	15.97	3.582	15.934	2.15327	5.03905e-23	5.01485e-21	Hspg2	Cellular Processes;Human Diseases;Human Diseases;Environmental Information Processing	Cell motility;Cancer: overview;Infectious disease: viral;Signaling molecules and interaction	K06255;K06255;K06255;K06255	--	XP_056242092.1 taxid=2871759 basement membrane-specific heparan sulfate proteoglycan core protein isoform X8 [Seriola aureovittata]	ko04820//Cytoskeleton in muscle cells;ko05205//Proteoglycans in cancer;ko05161//Hepatitis B;ko04512//ECM-receptor interaction	GO:0005576//extracellular region;GO:0005578//proteinaceous extracellular matrix;GO:0005604//basement membrane;GO:0005605//basal lamina;GO:0005614//interstitial matrix;GO:0005615//extracellular space;GO:0005796//Golgi lumen;GO:0005886//plasma membrane;GO:0005925//focal adhesion;GO:0016021//integral component of membrane;GO:0030054//cell junction;GO:0031012//extracellular matrix;GO:0043202//lysosom…	GO:0002020//protease binding;GO:0005509//calcium ion binding;GO:0005515//protein binding;GO:0005539//glycosaminoglycan binding;GO:0008022//protein C-terminus binding;GO:0046872//metal ion binding	GO:0001523//retinoid metabolic process;GO:0001525//angiogenesis;GO:0001958//endochondral ossification;GO:0002062//chondrocyte differentiation;GO:0005975//carbohydrate metabolic process;GO:0006024//glycosaminoglycan biosynthetic process;GO:0006027//glycosaminoglycan catabolic process;GO:0007420//brain development;GO:0007603//phototransduction, visible light;GO:0008104//protein localization;GO:0009…
SCSFRI_TO_T_00010112	146	173	205	727	1048	1.857	2.241	2.126	10.015	15.024	2.07467	12.5195	2.59323	5.40371e-23	5.35437e-21	efhc2	-	-	-	--	GAA6231738.1 taxid=270547 EF-hand domain-containing family member C2 isoform X1 [Lates japonicus]	-	GO:0005575//cellular_component;GO:0005737//cytoplasm;GO:0005813//centrosome;GO:0005815//microtubule organizing center;GO:0005819//spindle;GO:0005856//cytoskeleton;GO:0005929//cilium;GO:0005930//axoneme;GO:0043025//neuronal cell body;GO:0072686//mitotic spindle	GO:0003674//molecular_function;GO:0005509//calcium ion binding;GO:0008022//protein C-terminus binding	GO:0006874//cellular calcium ion homeostasis;GO:0008150//biological_process;GO:0021795//cerebral cortex cell migration;GO:0043065//positive regulation of apoptotic process
MSTRG.52911	145	186	174	688	770	2.874	3.811	2.901	13.357	15.272	3.19533	14.3145	2.16344	7.80958e-23	7.70477e-21	--	-	-	-	--	KAK0148961.1 taxid=89951 Zinc finger MYM-type protein 1 [Merluccius polli]	-	-	-	-
SCSFRI_TO_T_00012480	52	72	100	435	621	0.371	0.528	0.588	3.394	5.043	0.495667	4.2185	3.08929	8.91179e-23	8.7543e-21	selO	-	-	-	--	XP_040921735.1 taxid=941984 protein adenylyltransferase SelO-like isoform X2 [Toxotes jaculatrix]	-	GO:0005575//cellular_component	GO:0003674//molecular_function	GO:0008150//biological_process
SCSFRI_TO_T_00030974	152	236	203	842	1124	1.401	2.191	1.506	8.337	11.619	1.69933	9.978	2.55378	9.28937e-23	9.07233e-21	SNX14	-	-	-	--	XP_023249527.1 taxid=1841481 sorting nexin-14 isoform X1 [Seriola lalandi dorsalis]	-	GO:0005575//cellular_component;GO:0005737//cytoplasm;GO:0005768//endosome;GO:0010008//endosome membrane;GO:0016020//membrane;GO:0016021//integral component of membrane;GO:0030425//dendrite;GO:0042995//cell projection	GO:0003674//molecular_function;GO:0034713//type I transforming growth factor beta receptor binding;GO:0035091//phosphatidylinositol binding	GO:0006810//transport;GO:0015031//protein transport;GO:0030512//negative regulation of transforming growth factor beta receptor signaling pathway;GO:0032801//receptor catabolic process;GO:0038032//termination of G-protein coupled receptor signaling pathway;GO:0060394//negative regulation of pathway-restricted SMAD protein phosphorylation
MSTRG.95539	746	1131	1114	4545	3842	8.849	13.78	10.871	58.897	51.814	11.1667	55.3555	2.30953	9.31517e-23	9.07233e-21	FSTL1	-	-	-	--	XP_029315500.1 taxid=56716 follistatin-related protein 1 [Cottoperca gobio]	-	GO:0005575//cellular_component;GO:0005576//extracellular region;GO:0005622//intracellular;GO:0005623//cell;GO:0005737//cytoplasm;GO:0005783//endoplasmic reticulum;GO:0005788//endoplasmic reticulum lumen;GO:0012505//endomembrane system;GO:0031974//membrane-enclosed lumen;GO:0043226//organelle;GO:0043227//membrane-bounded organelle;GO:0043229//intracellular organelle;GO:0043231//intracellular membr…	GO:0003674//molecular_function;GO:0005488//binding;GO:0005509//calcium ion binding;GO:0005515//protein binding;GO:0005539//glycosaminoglycan binding;GO:0008201//heparin binding;GO:0043167//ion binding;GO:0043168//anion binding;GO:0043169//cation binding;GO:0046872//metal ion binding;GO:0097367//carbohydrate derivative binding;GO:1901681//sulfur compound binding	GO:0006355//regulation of transcription, DNA-templated;GO:0006357//regulation of transcription from RNA polymerase II promoter;GO:0006464//cellular protein modification process;GO:0006807//nitrogen compound metabolic process;GO:0006950//response to stress;GO:0007154//cell communication;GO:0007165//signal transduction;GO:0007166//cell surface receptor signaling pathway;GO:0007167//enzyme linked re…
SCSFRI_TO_T_00037804	1360	1958	1514	5685	6633	9.825	14.541	8.998	44.888	54.5	11.1213	49.694	2.15974	9.67337e-23	9.38111e-21	SEMA3C	-	-	-	--	XP_041820346.1 taxid=109905 semaphorin-3C [Chelmon rostratus]	-	GO:0005576//extracellular region;GO:0005615//extracellular space;GO:0016020//membrane;GO:0070062//extracellular exosome	GO:0004872//receptor activity;GO:0030215//semaphorin receptor binding	GO:0001755//neural crest cell migration;GO:0001756//somitogenesis;GO:0001974//blood vessel remodeling;GO:0003151//outflow tract morphogenesis;GO:0003215//cardiac right ventricle morphogenesis;GO:0003350//pulmonary myocardium development;GO:0006955//immune response;GO:0007275//multicellular organism development;GO:0007399//nervous system development;GO:0007411//axon guidance;GO:0007507//heart deve…
SCSFRI_TO_T_00049470	230	318	266	1045	1179	2.366	3.362	2.668	13.45	15.622	2.79867	14.536	2.37682	1.25273e-22	1.20974e-20	-	-	-	-	-	-	-	-	-	-
SCSFRI_TO_T_00138305	339	477	357	1625	1513	4.017	5.829	3.391	20.736	20.064	4.41233	20.4	2.20896	1.27657e-22	1.22755e-20	CD99L2	Environmental Information Processing;Organismal Systems	Signaling molecules and interaction;Immune system	K06520;K06520	--	GLD68336.1 taxid=270547 CD99 antigen-like isoform X1 [Lates japonicus]	ko04514//Cell adhesion molecules;ko04670//Leukocyte transendothelial migration	-	-	-
SCSFRI_TO_T_00140892	349	477	399	1520	1583	3.492	4.845	3.15	16.072	17.357	3.829	16.7145	2.12606	1.28289e-22	1.22845e-20	Sdc2	Cellular Processes;Human Diseases;Environmental Information Processing;Human Diseases;Organismal Systems;Human Diseases	Cell motility;Cancer: overview;Signaling molecules and interaction;Cardiovascular disease;Development and regeneration;Infectious disease: parasitic	K16336;K16336;K16336;K16336;K16336;K16336	--	XP_039977658.1 taxid=8245 syndecan-2 [Xiphias gladius]	ko04820//Cytoskeleton in muscle cells;ko05205//Proteoglycans in cancer;ko04514//Cell adhesion molecules;ko05418//Fluid shear stress and atherosclerosis;ko04361//Axon regeneration;ko05144//Malaria	GO:0005796//Golgi lumen;GO:0005886//plasma membrane;GO:0016020//membrane;GO:0016021//integral component of membrane;GO:0031012//extracellular matrix;GO:0043025//neuronal cell body;GO:0045202//synapse	GO:0005515//protein binding;GO:0030165//PDZ domain binding	GO:0001666//response to hypoxia;GO:0002040//sprouting angiogenesis;GO:0007399//nervous system development;GO:0030154//cell differentiation;GO:0031000//response to caffeine;GO:0042060//wound healing;GO:0043206//extracellular fibril organization;GO:0048565//digestive tract development;GO:0048813//dendrite morphogenesis;GO:0048814//regulation of dendrite morphogenesis;GO:0055113//epiboly involved in…
SCSFRI_TO_T_00086008	272	403	324	1530	1299	2.427	3.718	2.299	14.497	13.182	2.81467	13.8395	2.29776	1.31834e-22	1.25711e-20	-	-	-	-	-	-	-	-	-	-
SCSFRI_TO_T_00003716	359	590	421	2141	1943	2.448	3.67	2.251	16.904	14.498	2.78967	15.701	2.49269	1.62354e-22	1.53721e-20	--	-	-	-	--	XP_056249755.1 taxid=2871759 NACHT, LRR and PYD domains-containing protein 14-like isoform X1 [Seriola aureovittata]	-	GO:0005634//nucleus;GO:0005737//cytoplasm	GO:0000166//nucleotide binding;GO:0005515//protein binding;GO:0005524//ATP binding;GO:0008656//cysteine-type endopeptidase activator activity involved in apoptotic process	GO:0006919//activation of cysteine-type endopeptidase activity involved in apoptotic process;GO:0007165//signal transduction;GO:0007275//multicellular organism development;GO:0007283//spermatogenesis;GO:0008588//release of cytoplasmic sequestered NF-kappaB;GO:0009968//negative regulation of signal transduction;GO:0030154//cell differentiation;GO:0031953//negative regulation of protein autophospho…
SCSFRI_TO_T_00118566	20	32	24	204	307	0.271	0.446	0.268	3.024	4.736	0.328333	3.88	3.56282	1.62557e-22	1.53721e-20	MAMDC2	-	-	-	--	XP_022600281.1 taxid=41447 MAM domain-containing protein 2-like [Seriola dumerili]	-	GO:0005576//extracellular region;GO:0005578//proteinaceous extracellular matrix;GO:0005614//interstitial matrix;GO:0005615//extracellular space;GO:0005783//endoplasmic reticulum;GO:0016020//membrane;GO:0016021//integral component of membrane;GO:0031012//extracellular matrix	GO:0005539//glycosaminoglycan binding	GO:0006810//transport;GO:0007275//multicellular organism development;GO:0015031//protein transport;GO:0019800//peptide cross-linking via chondroitin 4-sulfate glycosaminoglycan
SCSFRI_TO_T_00053071	593	799	809	2975	2576	5.727	7.855	6.307	30.681	27.701	6.62967	29.191	2.13852	1.89546e-22	1.78503e-20	-	-	-	-	-	-	-	-	-	-
MSTRG.29380	111	197	145	769	818	1.349	2.46	1.45	10.214	11.307	1.753	10.7605	2.61785	1.98679e-22	1.86333e-20	COL5A1	Cellular Processes;Organismal Systems	Cell motility;Digestive system	K19721;K19721	--	XP_056260072.1 taxid=2871759 collagen alpha-1(XI) chain isoform X2 [Seriola aureovittata]	ko04820//Cytoskeleton in muscle cells;ko04974//Protein digestion and absorption	GO:0005575//cellular_component;GO:0005576//extracellular region;GO:0005581//collagen trimer;GO:0005583//fibrillar collagen trimer;GO:0005588//collagen type V trimer;GO:0005604//basement membrane;GO:0005622//intracellular;GO:0005623//cell;GO:0005737//cytoplasm;GO:0005783//endoplasmic reticulum;GO:0005788//endoplasmic reticulum lumen;GO:0012505//endomembrane system;GO:0015627//type II protein secre…	GO:0003674//molecular_function;GO:0005102//receptor binding;GO:0005178//integrin binding;GO:0005198//structural molecule activity;GO:0005201//extracellular matrix structural constituent;GO:0005488//binding;GO:0005515//protein binding;GO:0005539//glycosaminoglycan binding;GO:0008201//heparin binding;GO:0019838//growth factor binding;GO:0043167//ion binding;GO:0043168//anion binding;GO:0043169//cat…	GO:0001568//blood vessel development;GO:0001654//eye development;GO:0001944//vasculature development;GO:0002009//morphogenesis of an epithelium;GO:0002011//morphogenesis of an epithelial sheet;GO:0003007//heart morphogenesis;GO:0006928//movement of cell or subcellular component;GO:0006950//response to stress;GO:0007009//plasma membrane organization;GO:0007155//cell adhesion;GO:0007275//multicellu…
SCSFRI_TO_T_00116228	522	644	756	2376	2489	7.976	9.851	9.366	38.888	44.145	9.06433	41.5165	2.19541	2.09747e-22	1.95907e-20	--	-	-	-	--	XP_056236309.1 taxid=2871759 early activation antigen CD69 isoform X2 [Seriola aureovittata]	-	GO:0005886//plasma membrane;GO:0009986//cell surface;GO:0016020//membrane;GO:0016021//integral component of membrane	GO:0004872//receptor activity;GO:0005515//protein binding;GO:0005537//mannose binding;GO:0030246//carbohydrate binding;GO:0030247//polysaccharide binding;GO:0042806//fucose binding;GO:0046872//metal ion binding	GO:0002376//immune system process;GO:0002710//negative regulation of T cell mediated immunity;GO:0006955//immune response;GO:0042130//negative regulation of T cell proliferation;GO:0043123//positive regulation of I-kappaB kinase/NF-kappaB signaling;GO:0045087//innate immune response;GO:0050715//positive regulation of cytokine secretion;GO:0050832//defense response to fungus
SCSFRI_TO_T_00136165	91	138	148	633	665	2.682	4.215	3.62	20.563	22.482	3.50567	21.5225	2.61808	2.35325e-22	2.189e-20	DKK3	-	-	-	--	XP_023259301.1 taxid=1841481 dickkopf-related protein 3-like [Seriola lalandi dorsalis]	-	GO:0005576//extracellular region;GO:0005615//extracellular space	-	GO:0007275//multicellular organism development;GO:0009653//anatomical structure morphogenesis;GO:0016055//Wnt signaling pathway;GO:0030178//negative regulation of Wnt signaling pathway;GO:0030325//adrenal gland development;GO:0032348//negative regulation of aldosterone biosynthetic process;GO:0045892//negative regulation of transcription, DNA-templated;GO:0090090//negative regulation of canonical…
SCSFRI_TO_T_00044186	3675	3228	4693	1078	867	198.771	187.658	206.321	65.585	55.046	197.583	60.3155	-1.71186	2.40659e-22	2.22952e-20	birc5.1-a	Human Diseases;Human Diseases;Cellular Processes;Human Diseases;Environmental Information Processing;Human Diseases;Human Diseases;Cellular Processes	Cancer: overview;Cancer: overview;Cell growth and death;Infectious disease: viral;Signal transduction;Cancer: specific types;Drug resistance: antineoplastic;Cell growth and death	K08731;K08731;K08731;K08731;K08731;K08731;K08731;K08731	--	XP_022597610.1 taxid=41447 baculoviral IAP repeat-containing protein 5.1-A-like [Seriola dumerili]	ko05200//Pathways in cancer;ko05207//Chemical carcinogenesis - receptor activation;ko04210//Apoptosis;ko05161//Hepatitis B;ko04390//Hippo signaling pathway;ko05210//Colorectal cancer;ko01524//Platinum drug resistance;ko04215//Apoptosis - multiple species	GO:0000228//nuclear chromosome;GO:0000775//chromosome, centromeric region;GO:0000776//kinetochore;GO:0000777//condensed chromosome kinetochore;GO:0005634//nucleus;GO:0005694//chromosome;GO:0005737//cytoplasm;GO:0005814//centriole;GO:0005819//spindle;GO:0005829//cytosol;GO:0005856//cytoskeleton;GO:0005874//microtubule;GO:0005876//spindle microtubule;GO:0005881//cytoplasmic microtubule;GO:0016324//…	GO:0003674//molecular_function;GO:0004842//ubiquitin-protein transferase activity;GO:0004869//cysteine-type endopeptidase inhibitor activity;GO:0005515//protein binding;GO:0008017//microtubule binding;GO:0008270//zinc ion binding;GO:0008536//Ran GTPase binding;GO:0015631//tubulin binding;GO:0019899//enzyme binding;GO:0019901//protein kinase binding;GO:0030414//peptidase inhibitor activity;GO:0042…	GO:0000086//G2/M transition of mitotic cell cycle;GO:0000226//microtubule cytoskeleton organization;GO:0000910//cytokinesis;GO:0001570//vasculogenesis;GO:0006351//transcription, DNA-templated;GO:0006355//regulation of transcription, DNA-templated;GO:0006468//protein phosphorylation;GO:0006915//apoptotic process;GO:0007049//cell cycle;GO:0007058//spindle assembly involved in female meiosis II;GO:0…
SCSFRI_TO_T_00134240	109	144	114	544	608	1.704	2.411	1.408	7.929	9.774	1.841	8.8515	2.26543	2.51895e-22	2.32417e-20	ERMAP	-	-	-	--	XP_040917789.1 taxid=941984 E3 ubiquitin-protein ligase TRIM39 isoform X1 [Toxotes jaculatrix]	-	GO:0005622//intracellular;GO:0005737//cytoplasm;GO:0005739//mitochondrion;GO:0005829//cytosol;GO:0005886//plasma membrane;GO:0016020//membrane;GO:0016021//integral component of membrane;GO:0031410//cytoplasmic vesicle	GO:0003674//molecular_function;GO:0008270//zinc ion binding;GO:0016874//ligase activity;GO:0042802//identical protein binding;GO:0046872//metal ion binding	GO:0006915//apoptotic process;GO:0008150//biological_process;GO:0016567//protein ubiquitination;GO:2000059//negative regulation of protein ubiquitination involved in ubiquitin-dependent protein catabolic process;GO:2001235//positive regulation of apoptotic signaling pathway
SCSFRI_TO_T_00138122	205865	141848	292117	44528	34466	6490.29	4598.27	7600.98	1520.84	1219.65	6229.84	1370.25	-2.18476	2.65094e-22	2.43609e-20	--	-	-	-	--	-	-	GO:0016021//integral component of membrane	GO:0004872//receptor activity	-
SCSFRI_TO_T_00066340	43	41	40	252	329	0.804	0.924	0.688	6.537	9.491	0.805333	8.014	3.31486	3.65773e-22	3.34778e-20	Slc26a6	Human Diseases;Organismal Systems	Cancer: overview;Digestive system	K14704;K14704	--	XP_022613295.1 taxid=41447 solute carrier family 26 member 6 [Seriola dumerili]	ko05208//Chemical carcinogenesis - reactive oxygen species;ko04978//Mineral absorption	GO:0005783//endoplasmic reticulum;GO:0005886//plasma membrane;GO:0005887//integral component of plasma membrane;GO:0012506//vesicle membrane;GO:0016020//membrane;GO:0016021//integral component of membrane;GO:0016323//basolateral plasma membrane;GO:0016324//apical plasma membrane;GO:0016328//lateral plasma membrane;GO:0030659//cytoplasmic vesicle membrane;GO:0031410//cytoplasmic vesicle;GO:0031526…	GO:0005254//chloride channel activity;GO:0005515//protein binding;GO:0008271//secondary active sulfate transmembrane transporter activity;GO:0008509//anion transmembrane transporter activity;GO:0015106//bicarbonate transmembrane transporter activity;GO:0015108//chloride transmembrane transporter activity;GO:0015116//sulfate transmembrane transporter activity;GO:0015297//antiporter activity;GO:001…	GO:0006810//transport;GO:0006811//ion transport;GO:0006820//anion transport;GO:0006821//chloride transport;GO:0007605//sensory perception of sound;GO:0008272//sulfate transport;GO:0008360//regulation of cell shape;GO:0015701//bicarbonate transport;GO:0015724//formate transport;GO:0015797//mannitol transport;GO:0019532//oxalate transport;GO:0030321//transepithelial chloride transport;GO:0038166//a…
[truncated: 8,479 more rows]

## Sheet: IGF2 DE mRNAs
						Differentially Expressed mRNA Information in the control versus IGF2-treated groups
id	Go-C1_count	Go-C2_count	Go-C3_count	IGF2-Go-T1_count	IGF2-Go-T2_count	IGF2-Go-T3_count	Go-C1_fpkm	Go-C2_fpkm	Go-C3_fpkm	IGF2-Go-T1_fpkm	IGF2-Go-T2_fpkm	IGF2-Go-T3_fpkm	Go-C_mean	IGF2-Go_mean	log2(fc)	PValue	FDR	Symbol	KEGG_A_class	KEGG_B_class	K_ID	TF_family	Description	Pathway	GO Component	GO Function	GO Process
[truncated: 1,993 more rows]
