# Supplementary material for: Integrated lncRNA and mRNA Transcriptome Analyses of IGF1 and IGF2 Stimulated Ovaries Reveal Genes and Pathways Potentially Associated with Ovarian Development and Oocyte Maturation in Golden Pompano (Trachinotus ovatus)
Source: Animals (Basel). 2025 Apr 15;15(8):1134. doi: 10.3390/ani15081134 (PMC12024298; doi:10.3390/ani15081134)
Supplement: Supplementary file 1 [file animals-15-01134-s001.zip › Table S3.xlsx]

## Sheet: IGF1 GO Terms LncRNAs
	GO enrichment analysis of DE lncRNAs in the control versus IGF1-treated groups
GO ID (level1)	GO Term (level1)	GO ID (level2)	GO Term (level2)	Number of lncRNAs
GO:0003674	Molecular Function	GO:0000988	transcription factor activity, protein binding	323
GO:0003674	Molecular Function	GO:0001071	nucleic acid binding transcription factor activity	517
GO:0003674	Molecular Function	GO:0003824	catalytic activity	2046
GO:0003674	Molecular Function	GO:0004871	signal transducer activity	696
GO:0003674	Molecular Function	GO:0005198	structural molecule activity	291
GO:0003674	Molecular Function	GO:0005215	transporter activity	444
GO:0003674	Molecular Function	GO:0005488	binding	4931
GO:0003674	Molecular Function	GO:0009055	electron carrier activity	17
GO:0003674	Molecular Function	GO:0016015	morphogen activity	5
GO:0003674	Molecular Function	GO:0016209	antioxidant activity	14
GO:0003674	Molecular Function	GO:0016530	metallochaperone activity	4
GO:0003674	Molecular Function	GO:0031386	protein tag	3
GO:0003674	Molecular Function	GO:0042056	chemoattractant activity	10
GO:0003674	Molecular Function	GO:0045182	translation regulator activity	16
GO:0003674	Molecular Function	GO:0045499	chemorepellent activity	13
GO:0003674	Molecular Function	GO:0060089	molecular transducer activity	599
GO:0003674	Molecular Function	GO:0098772	molecular function regulator	628
GO:0005575	Cellular Component	GO:0005576	extracellular region	1797
GO:0005575	Cellular Component	GO:0005623	cell	5188
GO:0005575	Cellular Component	GO:0009295	nucleoid	5
GO:0005575	Cellular Component	GO:0016020	membrane	3235
GO:0005575	Cellular Component	GO:0019012	virion	8
GO:0005575	Cellular Component	GO:0030054	cell junction	846
GO:0005575	Cellular Component	GO:0031012	extracellular matrix	295
GO:0005575	Cellular Component	GO:0031974	membrane-enclosed lumen	1734
GO:0005575	Cellular Component	GO:0032991	macromolecular complex	1918
GO:0005575	Cellular Component	GO:0039679	viral occlusion body	3
GO:0005575	Cellular Component	GO:0043226	organelle	4603
GO:0005575	Cellular Component	GO:0044215	other organism	10
GO:0005575	Cellular Component	GO:0044217	other organism part	10
GO:0005575	Cellular Component	GO:0044420	extracellular matrix component	129
GO:0005575	Cellular Component	GO:0044421	extracellular region part	1600
GO:0005575	Cellular Component	GO:0044422	organelle part	3152
GO:0005575	Cellular Component	GO:0044423	virion part	8
GO:0005575	Cellular Component	GO:0044425	membrane part	2260
GO:0005575	Cellular Component	GO:0044456	synapse part	406
GO:0005575	Cellular Component	GO:0044464	cell part	5187
GO:0005575	Cellular Component	GO:0045202	synapse	528
GO:0005575	Cellular Component	GO:0099512	supramolecular fiber	327
GO:0008150	Biological Process	GO:0000003	reproduction	724
GO:0008150	Biological Process	GO:0001906	cell killing	57
GO:0008150	Biological Process	GO:0002376	immune system process	1309
GO:0008150	Biological Process	GO:0007610	behavior	472
GO:0008150	Biological Process	GO:0008152	metabolic process	4151
GO:0008150	Biological Process	GO:0009987	cellular process	5152
GO:0008150	Biological Process	GO:0022414	reproductive process	723
GO:0008150	Biological Process	GO:0022610	biological adhesion	1012
GO:0008150	Biological Process	GO:0023052	signaling	2814
GO:0008150	Biological Process	GO:0032501	multicellular organismal process	3347
GO:0008150	Biological Process	GO:0032502	developmental process	3153
GO:0008150	Biological Process	GO:0040007	growth	626
GO:0008150	Biological Process	GO:0040011	locomotion	1190
GO:0008150	Biological Process	GO:0044699	single-organism process	4910
GO:0008150	Biological Process	GO:0044848	biological phase	6
GO:0008150	Biological Process	GO:0048511	rhythmic process	223
GO:0008150	Biological Process	GO:0048518	positive regulation of biological process	2680
GO:0008150	Biological Process	GO:0048519	negative regulation of biological process	2303
GO:0008150	Biological Process	GO:0050789	regulation of biological process	4108
GO:0008150	Biological Process	GO:0050896	response to stimulus	3481
GO:0008150	Biological Process	GO:0051179	localization	2667
GO:0008150	Biological Process	GO:0051704	multi-organism process	1217
GO:0008150	Biological Process	GO:0065007	biological regulation	4262
GO:0008150	Biological Process	GO:0071840	cellular component organization or biogenesis	2881
GO:0008150	Biological Process	GO:0098743	cell aggregation	22
GO:0008150	Biological Process	GO:0098754	detoxification	9
GO:0008150	Biological Process	GO:0099531	presynaptic process involved in synaptic transmission	88

## Sheet: IGF2 GO Terms LncRNAs
	GO enrichment analysis of DE lncRNAs in the control group versus IGF2-treated groups
GO ID (level1)	GO Term (level1)	GO ID (level2)	GO Term (level2)	Gene Number
GO:0003674	Molecular Function	GO:0000988	transcription factor activity, protein binding	81
GO:0003674	Molecular Function	GO:0001071	nucleic acid binding transcription factor activity	95
GO:0003674	Molecular Function	GO:0003824	catalytic activity	564
GO:0003674	Molecular Function	GO:0004871	signal transducer activity	74
GO:0003674	Molecular Function	GO:0005198	structural molecule activity	73
GO:0003674	Molecular Function	GO:0005215	transporter activity	85
GO:0003674	Molecular Function	GO:0005488	binding	1230
GO:0003674	Molecular Function	GO:0009055	electron carrier activity	13
GO:0003674	Molecular Function	GO:0016209	antioxidant activity	2
GO:0003674	Molecular Function	GO:0016530	metallochaperone activity	1
GO:0003674	Molecular Function	GO:0031386	protein tag	1
GO:0003674	Molecular Function	GO:0042056	chemoattractant activity	2
GO:0003674	Molecular Function	GO:0045182	translation regulator activity	8
GO:0003674	Molecular Function	GO:0060089	molecular transducer activity	46
GO:0003674	Molecular Function	GO:0098772	molecular function regulator	119
GO:0005575	Cellular Component	GO:0005576	extracellular region	353
GO:0005575	Cellular Component	GO:0005623	cell	1317
GO:0005575	Cellular Component	GO:0009295	nucleoid	5
GO:0005575	Cellular Component	GO:0016020	membrane	669
GO:0005575	Cellular Component	GO:0019012	virion	2
GO:0005575	Cellular Component	GO:0030054	cell junction	143
GO:0005575	Cellular Component	GO:0031012	extracellular matrix	47
GO:0005575	Cellular Component	GO:0031974	membrane-enclosed lumen	621
GO:0005575	Cellular Component	GO:0032991	macromolecular complex	660
GO:0005575	Cellular Component	GO:0043226	organelle	1240
GO:0005575	Cellular Component	GO:0044215	other organism	1
GO:0005575	Cellular Component	GO:0044217	other organism part	1
GO:0005575	Cellular Component	GO:0044420	extracellular matrix component	17
GO:0005575	Cellular Component	GO:0044421	extracellular region part	328
GO:0005575	Cellular Component	GO:0044422	organelle part	939
GO:0005575	Cellular Component	GO:0044423	virion part	2
GO:0005575	Cellular Component	GO:0044425	membrane part	373
GO:0005575	Cellular Component	GO:0044456	synapse part	61
GO:0005575	Cellular Component	GO:0044464	cell part	1317
GO:0005575	Cellular Component	GO:0045202	synapse	79
GO:0005575	Cellular Component	GO:0099512	supramolecular fiber	86
GO:0008150	Biological Process	GO:0000003	reproduction	181
GO:0008150	Biological Process	GO:0001906	cell killing	12
GO:0008150	Biological Process	GO:0002376	immune system process	240
GO:0008150	Biological Process	GO:0007610	behavior	59
GO:0008150	Biological Process	GO:0008152	metabolic process	1101
GO:0008150	Biological Process	GO:0009987	cellular process	1270
GO:0008150	Biological Process	GO:0022414	reproductive process	180
GO:0008150	Biological Process	GO:0022610	biological adhesion	127
GO:0008150	Biological Process	GO:0023052	signaling	450
GO:0008150	Biological Process	GO:0032501	multicellular organismal process	644
GO:0008150	Biological Process	GO:0032502	developmental process	608
GO:0008150	Biological Process	GO:0040007	growth	114
GO:0008150	Biological Process	GO:0040011	locomotion	165
GO:0008150	Biological Process	GO:0044699	single-organism process	1134
GO:0008150	Biological Process	GO:0048511	rhythmic process	33
GO:0008150	Biological Process	GO:0048518	positive regulation of biological process	528
GO:0008150	Biological Process	GO:0048519	negative regulation of biological process	478
GO:0008150	Biological Process	GO:0050789	regulation of biological process	891
GO:0008150	Biological Process	GO:0050896	response to stimulus	708
GO:0008150	Biological Process	GO:0051179	localization	499
GO:0008150	Biological Process	GO:0051704	multi-organism process	283
GO:0008150	Biological Process	GO:0065007	biological regulation	931
GO:0008150	Biological Process	GO:0071840	cellular component organization or biogenesis	730
GO:0008150	Biological Process	GO:0098743	cell aggregation	1
GO:0008150	Biological Process	GO:0099531	presynaptic process involved in synaptic transmission	10

## Sheet: IGF1 GO Terms mRNAs
	GO enrichment analysis of DE mRNAs in the control versus IGF1-treated groups
GO ID (level1)	GO Term (level1)	GO ID (level2)	GO Term (level2)	Gene Number(C-vs-IGF1_up)	Gene Number(C-vs-IGF1_down)
GO:0003674	Molecular Function	GO:0000988	transcription factor activity, protein binding	421	17
GO:0003674	Molecular Function	GO:0001071	nucleic acid binding transcription factor activity	671	21
GO:0003674	Molecular Function	GO:0003824	catalytic activity	2751	145
GO:0003674	Molecular Function	GO:0004871	signal transducer activity	886	33
GO:0003674	Molecular Function	GO:0005198	structural molecule activity	356	17
GO:0003674	Molecular Function	GO:0005215	transporter activity	595	38
GO:0003674	Molecular Function	GO:0005488	binding	6422	284
GO:0003674	Molecular Function	GO:0009055	electron carrier activity	31	2
GO:0003674	Molecular Function	GO:0016015	morphogen activity	4	1
GO:0003674	Molecular Function	GO:0016209	antioxidant activity	17	5
GO:0003674	Molecular Function	GO:0016530	metallochaperone activity	4	1
GO:0003674	Molecular Function	GO:0031386	protein tag	2	1
GO:0003674	Molecular Function	GO:0042056	chemoattractant activity	14	2
GO:0003674	Molecular Function	GO:0045182	translation regulator activity	18	2
GO:0003674	Molecular Function	GO:0045499	chemorepellent activity	15	1
GO:0003674	Molecular Function	GO:0060089	molecular transducer activity	773	27
GO:0003674	Molecular Function	GO:0098772	molecular function regulator	824	23
GO:0005575	Cellular Component	GO:0005576	extracellular region	2348	112
GO:0005575	Cellular Component	GO:0005623	cell	6775	302
GO:0005575	Cellular Component	GO:0009295	nucleoid	10	2
GO:0005575	Cellular Component	GO:0016020	membrane	4419	164
GO:0005575	Cellular Component	GO:0019012	virion	11
GO:0005575	Cellular Component	GO:0030054	cell junction	1129	28
GO:0005575	Cellular Component	GO:0031012	extracellular matrix	341	17
GO:0005575	Cellular Component	GO:0031974	membrane-enclosed lumen	2186	109
GO:0005575	Cellular Component	GO:0032991	macromolecular complex	2471	105
GO:0005575	Cellular Component	GO:0039679	viral occlusion body	4
GO:0005575	Cellular Component	GO:0043226	organelle	6021	267
GO:0005575	Cellular Component	GO:0044215	other organism	11	2
GO:0005575	Cellular Component	GO:0044217	other organism part	11	2
GO:0005575	Cellular Component	GO:0044420	extracellular matrix component	152	3
GO:0005575	Cellular Component	GO:0044421	extracellular region part	2093	92
GO:0005575	Cellular Component	GO:0044422	organelle part	4132	175
GO:0005575	Cellular Component	GO:0044423	virion part	11
GO:0005575	Cellular Component	GO:0044425	membrane part	3074	107
GO:0005575	Cellular Component	GO:0044456	synapse part	555	13
GO:0005575	Cellular Component	GO:0044464	cell part	6774	302
GO:0005575	Cellular Component	GO:0045202	synapse	705	15
GO:0005575	Cellular Component	GO:0099512	supramolecular fiber	432	14
GO:0008150	Biological Process	GO:0000003	reproduction	928	47
GO:0008150	Biological Process	GO:0001906	cell killing	86	9
GO:0008150	Biological Process	GO:0002376	immune system process	1762	71
GO:0008150	Biological Process	GO:0007610	behavior	628	17
GO:0008150	Biological Process	GO:0008152	metabolic process	5445	270
GO:0008150	Biological Process	GO:0009987	cellular process	6742	298
GO:0008150	Biological Process	GO:0022414	reproductive process	925	47
GO:0008150	Biological Process	GO:0022610	biological adhesion	1332	45
GO:0008150	Biological Process	GO:0023052	signaling	3730	115
GO:0008150	Biological Process	GO:0032501	multicellular organismal process	4383	161
GO:0008150	Biological Process	GO:0032502	developmental process	4107	143
GO:0008150	Biological Process	GO:0040007	growth	851	32
GO:0008150	Biological Process	GO:0040011	locomotion	1554	48
GO:0008150	Biological Process	GO:0044699	single-organism process	6461	278
GO:0008150	Biological Process	GO:0044848	biological phase	8	1
GO:0008150	Biological Process	GO:0048511	rhythmic process	284	12
GO:0008150	Biological Process	GO:0048518	positive regulation of biological process	3540	127
GO:0008150	Biological Process	GO:0048519	negative regulation of biological process	3005	126
GO:0008150	Biological Process	GO:0050789	regulation of biological process	5372	213
GO:0008150	Biological Process	GO:0050896	response to stimulus	4612	178
GO:0008150	Biological Process	GO:0051179	localization	3598	124
GO:0008150	Biological Process	GO:0051704	multi-organism process	1577	75
GO:0008150	Biological Process	GO:0065007	biological regulation	5574	224
GO:0008150	Biological Process	GO:0071840	cellular component organization or biogenesis	3736	144
GO:0008150	Biological Process	GO:0098743	cell aggregation	26
GO:0008150	Biological Process	GO:0098754	detoxification	16	3
GO:0008150	Biological Process	GO:0099531	presynaptic process involved in synaptic transmission	129

## Sheet: IGF2 GO Terms mRNAs
	GO enrichment analysis of DE mRNAs in the control and IGF2-treated groups
GO ID (level1)	GO Term (level1)	GO ID (level2)	GO Term (level2)	Gene Number(Go-C-vs-IGF2-Go_up)	Gene Number(Go-C-vs-IGF2-Go_down)
GO:0003674	Molecular Function	GO:0000988	transcription factor activity, protein binding	94	5
GO:0003674	Molecular Function	GO:0001071	nucleic acid binding transcription factor activity	114	6
GO:0003674	Molecular Function	GO:0003824	catalytic activity	708	58
GO:0003674	Molecular Function	GO:0004871	signal transducer activity	81	18
GO:0003674	Molecular Function	GO:0005198	structural molecule activity	84	8
GO:0003674	Molecular Function	GO:0005215	transporter activity	119	15
GO:0003674	Molecular Function	GO:0005488	binding	1463	132
GO:0003674	Molecular Function	GO:0009055	electron carrier activity	20
GO:0003674	Molecular Function	GO:0016209	antioxidant activity	4
GO:0003674	Molecular Function	GO:0016530	metallochaperone activity	1
GO:0003674	Molecular Function	GO:0031386	protein tag	1
GO:0003674	Molecular Function	GO:0042056	chemoattractant activity	3
GO:0003674	Molecular Function	GO:0045182	translation regulator activity	9
GO:0003674	Molecular Function	GO:0060089	molecular transducer activity	52	14
GO:0003674	Molecular Function	GO:0098772	molecular function regulator	149	10
GO:0005575	Cellular Component	GO:0005576	extracellular region	443	72
GO:0005575	Cellular Component	GO:0005623	cell	1571	137
GO:0005575	Cellular Component	GO:0009295	nucleoid	10
GO:0005575	Cellular Component	GO:0016020	membrane	832	98
GO:0005575	Cellular Component	GO:0019012	virion	3
GO:0005575	Cellular Component	GO:0030054	cell junction	181	18
GO:0005575	Cellular Component	GO:0031012	extracellular matrix	52	11
GO:0005575	Cellular Component	GO:0031974	membrane-enclosed lumen	728	35
GO:0005575	Cellular Component	GO:0032991	macromolecular complex	782	38
GO:0005575	Cellular Component	GO:0043226	organelle	1482	119
GO:0005575	Cellular Component	GO:0044215	other organism	1
GO:0005575	Cellular Component	GO:0044217	other organism part	1
GO:0005575	Cellular Component	GO:0044420	extracellular matrix component	19	2
GO:0005575	Cellular Component	GO:0044421	extracellular region part	419	62
GO:0005575	Cellular Component	GO:0044422	organelle part	1116	72
GO:0005575	Cellular Component	GO:0044423	virion part	3
GO:0005575	Cellular Component	GO:0044425	membrane part	466	76
GO:0005575	Cellular Component	GO:0044456	synapse part	77	8
GO:0005575	Cellular Component	GO:0044464	cell part	1571	136
GO:0005575	Cellular Component	GO:0045202	synapse	101	11
GO:0005575	Cellular Component	GO:0099512	supramolecular fiber	100	6
GO:0008150	Biological Process	GO:0000003	reproduction	207	26
GO:0008150	Biological Process	GO:0001906	cell killing	15	3
GO:0008150	Biological Process	GO:0002376	immune system process	279	34
GO:0008150	Biological Process	GO:0007610	behavior	71	14
GO:0008150	Biological Process	GO:0008152	metabolic process	1326	105
GO:0008150	Biological Process	GO:0009987	cellular process	1513	138
GO:0008150	Biological Process	GO:0022414	reproductive process	206	26
GO:0008150	Biological Process	GO:0022610	biological adhesion	160	25
GO:0008150	Biological Process	GO:0023052	signaling	554	72
GO:0008150	Biological Process	GO:0032501	multicellular organismal process	763	86
GO:0008150	Biological Process	GO:0032502	developmental process	716	71
GO:0008150	Biological Process	GO:0040007	growth	133	14
GO:0008150	Biological Process	GO:0040011	locomotion	203	29
GO:0008150	Biological Process	GO:0044699	single-organism process	1365	136
GO:0008150	Biological Process	GO:0048511	rhythmic process	40	8
GO:0008150	Biological Process	GO:0048518	positive regulation of biological process	632	62
GO:0008150	Biological Process	GO:0048519	negative regulation of biological process	571	60
GO:0008150	Biological Process	GO:0050789	regulation of biological process	1065	98
GO:0008150	Biological Process	GO:0050896	response to stimulus	855	102
GO:0008150	Biological Process	GO:0051179	localization	623	71
GO:0008150	Biological Process	GO:0051704	multi-organism process	338	46
GO:0008150	Biological Process	GO:0065007	biological regulation	1112	104
GO:0008150	Biological Process	GO:0071840	cellular component organization or biogenesis	848	63
GO:0008150	Biological Process	GO:0098743	cell aggregation	1
GO:0008150	Biological Process	GO:0098754	detoxification		1
GO:0008150	Biological Process	GO:0099531	presynaptic process involved in synaptic transmission	13	2
