# Supplementary material for: Integrated lncRNA and mRNA Transcriptome Analyses of IGF1 and IGF2 Stimulated Ovaries Reveal Genes and Pathways Potentially Associated with Ovarian Development and Oocyte Maturation in Golden Pompano (Trachinotus ovatus)
Source: Animals (Basel). 2025 Apr 15;15(8):1134. doi: 10.3390/ani15081134 (PMC12024298; doi:10.3390/ani15081134)
Supplement: Supplementary file 1 [file animals-15-01134-s001.zip › Table S4.xlsx]

## Sheet: IGF1 lncRNA KEGG
		KEGG pathway enrichment analysis of DE lncRNAs in the control versus IGF1-treated groups
KEGG_A_class	KEGG_B_class	Pathway	IGF1Go_LNC_MRNA_trans (1887)	All (7321)	Pvalue	Qvalue	Pathway ID	Genes	K_IDs	Pathway
Human Diseases	Infectious disease: viral	Human T-cell leukemia virus 1 infection	112	242	2.07654e-12	7.57937e-10	ko05166	SCSFRI_TO_T_00000102(--);SCSFRI_TO_T_00000613(Mill1);SCSFRI_TO_T_00000945(b2m);SCSFRI_TO_T_00002385(Mr1);SCSFRI_TO_T_00002386(MR1);SCSFRI_TO_T_00003826(TGFB2);SCSFRI_TO_T_00004671(Mr1);SCSFRI_TO_T_00005223(CRTC1);SCSFRI_TO_T_00008682(PPP3CA);SCSFRI_TO_T_00010474(MR1);SCSFRI_TO_T_00011061(Jun);SCSFRI_TO_T_00012085(E2f3);SCSFRI_TO_T_00015741(PRKACA);SCSFRI_TO_T_00015839(ADCY9);SCSFRI_TO_T_00015856(…	K04498+K06751+K08055+K06751+K06751+K13376+K06751+K15309+K04348+K06751+K04448+K06620+K04345+K08049+K04498+K06752+K06752+K05074+K03160+K04388+K06451+K06450+K04378+K05856+K10785+K10785+K10785+K04674+K04376+K15041+K05718+K05718+K05151+K17334+K04345+K04469+K04440+K04348+K04387+K04386+K13377+K02649+K05069+K04374+K04734+K17332+K07827+K09063+K06625+K03158+K21770+K03156+K06271+K04448+K02678+K09048+K09048+…	Human T-cell leukemia virus 1 infection
Human Diseases	Infectious disease: viral	Human cytomegalovirus infection	110	251	2.12359e-10	3.87555e-08	ko05163	SCSFRI_TO_T_00000424(ARHGEF11);SCSFRI_TO_T_00000613(Mill1);SCSFRI_TO_T_00000945(b2m);SCSFRI_TO_T_00002385(Mr1);SCSFRI_TO_T_00002386(MR1);SCSFRI_TO_T_00002932(GNA13);SCSFRI_TO_T_00003962(GNG13);SCSFRI_TO_T_00004138(IL20RB);SCSFRI_TO_T_00004671(Mr1);SCSFRI_TO_T_00004691(Tap2);SCSFRI_TO_T_00008438(Gnaq);SCSFRI_TO_T_00008682(PPP3CA);SCSFRI_TO_T_00008699(sting1);SCSFRI_TO_T_00010474(MR1);SCSFRI_TO_T_0…	K12331+K06751+K08055+K06751+K06751+K04639+K04547+K05135+K06751+K05654+K04634+K04348+K12654+K06751+K06620+K07208+K04345+K08049+K04438+K04513+K04635+K04639+K11987+K04433+K04361+K17334+K04345+K04348+K05858+K04386+K02677+K04688+K04538+K07861+K02649+K04513+K05408+K04630+K04374+K04534+K04734+K17332+K04959+K07827+K04513+K06643+K02183+K05411+K06625+K03158+K04438+K04259+K03156+K03083+K04398+K09048+K09048+…	Human cytomegalovirus infection
Environmental Information Processing	Signaling molecules and interaction	Cytokine-cytokine receptor interaction	95	210	4.83001e-10	5.87651e-08	ko04060	SCSFRI_TO_T_00001223(ACKR4);SCSFRI_TO_T_00003254(--);SCSFRI_TO_T_00003826(TGFB2);SCSFRI_TO_T_00004138(IL20RB);SCSFRI_TO_T_00004141(--);SCSFRI_TO_T_00007660(NGFR);SCSFRI_TO_T_00012146(TNFRSF6B);SCSFRI_TO_T_00012151(TNFRSF6B);SCSFRI_TO_T_00012339(CCR9);SCSFRI_TO_T_00015802(TNFSF14);SCSFRI_TO_T_00017018(--);SCSFRI_TO_T_00018105(CD40);SCSFRI_TO_T_00018768(Tgfbr2);SCSFRI_TO_T_00020028(--);SCSFRI_TO_T_…	K04186+K05150+K13376+K05135+K05131+K02583+K05143+K05148+K04184+K05477+K05074+K03160+K04388+K05171+K04674+K04182+K05151+K05165+K05090+K05496+K04387+K04386+K13377+K04721+K22633+K05075+K05408+K05069+K05058+K22630+K04665+K05072+K02582+K02583+K04179+K03158+K03156+K04304+K05080+K04738+K04723+K04188+K22687+K05477+K05405+K05474+K10031+K13377+K04673+K04670+K05500+K05060+K04666+K10033+K04189+K05147+K05061+…	Cytokine-cytokine receptor interaction
Human Diseases	Cancer: overview	Pathways in cancer	206	576	2.03095e-08	1.85324e-06	ko05200	SCSFRI_TO_T_00000102(--);SCSFRI_TO_T_00000424(ARHGEF11);SCSFRI_TO_T_00000725(STK4);SCSFRI_TO_T_00001148(fgf8a);SCSFRI_TO_T_00002591(CAMK2A);SCSFRI_TO_T_00002932(GNA13);SCSFRI_TO_T_00003826(TGFB2);SCSFRI_TO_T_00003962(GNG13);SCSFRI_TO_T_00004080(--);SCSFRI_TO_T_00004141(--);SCSFRI_TO_T_00004251(Fzd3);SCSFRI_TO_T_00006394(ZBTB17);SCSFRI_TO_T_00006591(wnt4a);SCSFRI_TO_T_00008438(Gnaq);SCSFRI_TO_T_00…	K04498+K12331+K04411+K04358+K04515+K04639+K13376+K04547+K09290+K05131+K02329+K10500+K00408+K04634+K04448+K06620+K06230+K07834+K18496+K03174+K04345+K08049+K04498+K04438+K04513+K05074+K04635+K02085+K09097+K19464+K10056+K04639+K04388+K11987+K09291+K06067+K08551+K09091+K04674+K04362+K04490+K04361+K04345+K04469+K04440+K05089+K05090+K05858+K02677+K04688+K05091+K04538+K04358+K05094+K05636+K13377+K07861+…	Pathways in cancer
Cellular Processes	Transport and catabolism	Endocytosis	116	288	2.82355e-08	2.06119e-06	ko04144	SCSFRI_TO_T_00000613(Mill1);SCSFRI_TO_T_00001968(Zfyve16);SCSFRI_TO_T_00002385(Mr1);SCSFRI_TO_T_00002386(MR1);SCSFRI_TO_T_00004671(Mr1);SCSFRI_TO_T_00005494(RAB11B);SCSFRI_TO_T_00006743(ARRB2);SCSFRI_TO_T_00010014(ARF1);SCSFRI_TO_T_00010474(MR1);SCSFRI_TO_T_00011430(Pip5k1c);SCSFRI_TO_T_00011563(GIT2);SCSFRI_TO_T_00013808(CBLB);SCSFRI_TO_T_00014776(ZFYVE9);SCSFRI_TO_T_00015275(EPS15L1);SCSFRI_TO_…	K06751+K04679+K06751+K06751+K06751+K07905+K04439+K07937+K06751+K00889+K12487+K22517+K04679+K12472+K12194+K04513+K04388+K18441+K23484+K12471+K05632+K04674+K04361+K12483+K08291+K06093+K12193+K05633+K12488+K19475+K12200+K05094+K12493+K10396+K06278+K12958+K13649+K04513+K18952+K07876+K12494+K24782+K05069+K17260+K05632+K04513+K06643+K07879+K12194+K12488+K17917+K19475+K18443+K04678+K12489+K23612+K18439+…	Endocytosis
Cellular Processes	Cellular community - eukaryotes	Focal adhesion	98	236	5.98447e-08	3.64055e-06	ko04510	SCSFRI_TO_T_00002153(Pak2);SCSFRI_TO_T_00003385(COL1A1);SCSFRI_TO_T_00006575(itga5);SCSFRI_TO_T_00011061(Jun);SCSFRI_TO_T_00011430(Pip5k1c);SCSFRI_TO_T_00013379(COL6A3);SCSFRI_TO_T_00013788(VASP);SCSFRI_TO_T_00016204(crk);SCSFRI_TO_T_00016756(rhoab);SCSFRI_TO_T_00022072(ppp1cb);SCSFRI_TO_T_00024161(PPP1R12C);SCSFRI_TO_T_00024671(Egfr);SCSFRI_TO_T_00027515(COL6A6);SCSFRI_TO_T_00029102(Col6a1);SCSF…	K04410+K06236+K06484+K04448+K00889+K06238+K06274+K04438+K04513+K06269+K17457+K04361+K06238+K06238+K06238+K04440+K26256+K05089+K02677+K26255+K06270+K05636+K07861+K04659+K02649+K06252+K06278+K12958+K04513+K06279+K04513+K04359+K04438+K06237+K06243+K06243+K06252+K06271+K06588+K03083+K04448+K06481+K05717+K05450+K00889+K16857+K06238+K05459+K06274+K05730+K12755+K04456+K05734+K06240+K05733+K02649+K05450+…	Focal adhesion
Human Diseases	Infectious disease: viral	Human immunodeficiency virus 1 infection	95	228	7.87393e-08	4.10569e-06	ko05170	SCSFRI_TO_T_00000613(Mill1);SCSFRI_TO_T_00000945(b2m);SCSFRI_TO_T_00002153(Pak2);SCSFRI_TO_T_00002385(Mr1);SCSFRI_TO_T_00002386(MR1);SCSFRI_TO_T_00003962(GNG13);SCSFRI_TO_T_00004042(CUL5);SCSFRI_TO_T_00004671(Mr1);SCSFRI_TO_T_00004691(Tap2);SCSFRI_TO_T_00008438(Gnaq);SCSFRI_TO_T_00008682(PPP3CA);SCSFRI_TO_T_00008699(sting1);SCSFRI_TO_T_00010474(MR1);SCSFRI_TO_T_00011061(Jun);SCSFRI_TO_T_00016204(…	K06751+K08055+K04410+K06751+K06751+K04547+K10612+K06751+K05654+K04634+K04348+K12654+K06751+K04448+K04438+K04635+K06451+K06450+K04433+K10785+K10785+K10785+K17334+K04440+K04348+K12394+K02677+K04688+K04538+K03362+K12394+K07861+K02649+K04630+K04431+K04534+K04734+K17332+K04959+K07827+K02183+K05411+K03158+K21770+K04438+K03156+K04398+K04448+K04467+K04728+K04456+K05734+K05733+K02649+K08057+K06632+K02833+…	Human immunodeficiency virus 1 infection
Organismal Systems	Immune system	Th17 cell differentiation	57	118	9.58496e-08	4.37314e-06	ko04659	SCSFRI_TO_T_00008682(PPP3CA);SCSFRI_TO_T_00011061(Jun);SCSFRI_TO_T_00015656(Irf4);SCSFRI_TO_T_00016896(H2-Ab1);SCSFRI_TO_T_00016900(RT1-B);SCSFRI_TO_T_00018768(Tgfbr2);SCSFRI_TO_T_00019657(--);SCSFRI_TO_T_00019717(--);SCSFRI_TO_T_00020134(Zap70);SCSFRI_TO_T_00020541(LCK);SCSFRI_TO_T_00021435(--);SCSFRI_TO_T_00021847(--);SCSFRI_TO_T_00021850(--);SCSFRI_TO_T_00023092(TGFBR1);SCSFRI_TO_T_00029926(Ma…	K04348+K04448+K09445+K06752+K06752+K04388+K06451+K06450+K07360+K05856+K10785+K10785+K10785+K04674+K04440+K04348+K09093+K04386+K05075+K08532+K05069+K04734+K17332+K04448+K04723+K04467+K05405+K05060+K09445+K04446+K04446+K11218+K05063+K05071+K23605+K04348+K04500+K04441+K09445+K04388+K13375+K05075+K08527+K08527+K04500+K10785+K06752+K10785+K04519+K04519+K04501+K08525+K06752+K10785+K06453+K09093+K05070	Th17 cell differentiation
Cellular Processes	Cell motility	Regulation of actin cytoskeleton	104	259	1.80016e-07	7.30064e-06	ko04810	SCSFRI_TO_T_00001148(fgf8a);SCSFRI_TO_T_00002153(Pak2);SCSFRI_TO_T_00002932(GNA13);SCSFRI_TO_T_00004919(GSN);SCSFRI_TO_T_00006575(itga5);SCSFRI_TO_T_00007494(GSN);SCSFRI_TO_T_00011430(Pip5k1c);SCSFRI_TO_T_00014057(fgf1);SCSFRI_TO_T_00016204(crk);SCSFRI_TO_T_00016756(rhoab);SCSFRI_TO_T_00017829(Apc2);SCSFRI_TO_T_00018716(GNA13);SCSFRI_TO_T_00022072(ppp1cb);SCSFRI_TO_T_00022367(RDX);SCSFRI_TO_T_000…	K04358+K04410+K04639+K05768+K06484+K05768+K00889+K18496+K04438+K04513+K02085+K04639+K06269+K05762+K04362+K17457+K05718+K05718+K04361+K05720+K26108+K05089+K04358+K05094+K06270+K07861+K02649+K04513+K17260+K10352+K07827+K04513+K04359+K06461+K03995+K04438+K06588+K05767+K04367+K05764+K06481+K05717+K23612+K12330+K05450+K05753+K00889+K05750+K10031+K13710+K05730+K12755+K04456+K05734+K05757+K05733+K02649+…	Regulation of actin cytoskeleton
Human Diseases	Immune disease	Inflammatory bowel disease	37	68	4.21663e-07	1.53907e-05	ko05321	SCSFRI_TO_T_00003826(TGFB2);SCSFRI_TO_T_00011061(Jun);SCSFRI_TO_T_00016896(H2-Ab1);SCSFRI_TO_T_00016900(RT1-B);SCSFRI_TO_T_00021435(--);SCSFRI_TO_T_00021847(--);SCSFRI_TO_T_00021850(--);SCSFRI_TO_T_00038894(TGFB3);SCSFRI_TO_T_00042385(maf);SCSFRI_TO_T_00043191(--);SCSFRI_TO_T_00044530(RORA);SCSFRI_TO_T_00060552(tnf);SCSFRI_TO_T_00067115(Jun);SCSFRI_TO_T_00073841(il6);SCSFRI_TO_T_00076198(TGFB3);S…	K13376+K04448+K06752+K06752+K10785+K10785+K10785+K13377+K09035+K05075+K08532+K03156+K04448+K05405+K13377+K05425+K04446+K04446+K05063+K05174+K05071+K23605+K04500+K13375+K10159+K05075+K04500+K05482+K10785+K06752+K10785+K04519+K04519+K06752+K10785+K05070+K05406	Inflammatory bowel disease
Human Diseases	Infectious disease: viral	Human papillomavirus infection	132	355	7.83081e-07	2.59168e-05	ko05165	SCSFRI_TO_T_00000102(--);SCSFRI_TO_T_00000613(Mill1);SCSFRI_TO_T_00001638(hes2);SCSFRI_TO_T_00002385(Mr1);SCSFRI_TO_T_00002386(MR1);SCSFRI_TO_T_00003385(COL1A1);SCSFRI_TO_T_00003769(MPDZ);SCSFRI_TO_T_00004141(--);SCSFRI_TO_T_00004251(Fzd3);SCSFRI_TO_T_00004671(Mr1);SCSFRI_TO_T_00006575(itga5);SCSFRI_TO_T_00006591(wnt4a);SCSFRI_TO_T_00010474(MR1);SCSFRI_TO_T_00013379(COL6A3);SCSFRI_TO_T_00014215(T…	K04498+K06751+K09087+K06751+K06751+K06236+K06092+K05131+K02329+K06751+K06484+K00408+K06751+K06238+K03174+K07208+K04345+K04498+K02085+K11987+K06067+K09091+K04490+K04361+K04345+K06238+K06091+K11584+K06093+K06238+K06238+K05089+K04688+K05636+K11583+K04659+K02649+K06252+K04693+K06091+K01357+K18952+K07827+K06643+K02329+K05411+K06625+K03158+K06237+K03156+K16332+K06243+K06243+K06252+K06588+K03083+K04398+…	Human papillomavirus infection
Organismal Systems	Development and regeneration	Osteoclast differentiation	59	130	8.52058e-07	2.59168e-05	ko04380	SCSFRI_TO_T_00003826(TGFB2);SCSFRI_TO_T_00003983(--);SCSFRI_TO_T_00004141(--);SCSFRI_TO_T_00005214(Jund);SCSFRI_TO_T_00008682(PPP3CA);SCSFRI_TO_T_00011061(Jun);SCSFRI_TO_T_00012151(TNFRSF6B);SCSFRI_TO_T_00018572(--);SCSFRI_TO_T_00018768(Tgfbr2);SCSFRI_TO_T_00020060(Ncf2);SCSFRI_TO_T_00020541(LCK);SCSFRI_TO_T_00021091(map2k6);SCSFRI_TO_T_00023092(TGFBR1);SCSFRI_TO_T_00028888(NFKB2);SCSFRI_TO_T_000…	K13376+K04694+K05131+K04449+K04348+K04448+K05148+K05855+K04388+K08010+K05856+K04433+K04674+K04469+K04440+K04348+K05090+K04386+K02649+K04693+K08009+K08011+K04431+K05853+K14379+K04734+K17332+K04959+K03158+K03156+K08601+K04448+K04467+K04456+K02649+K09030+K05147+K04446+K04446+K04449+K09438+K09438+K04348+K00922+K05853+K04441+K04364+K04388+K03158+K13375+K05870+K04404+K02649+K06472+K07364+K05090+K01371+…	Osteoclast differentiation
Environmental Information Processing	Signal transduction	TGF-beta signaling pathway	58	129	1.5375e-06	4.31684e-05	ko04350	SCSFRI_TO_T_00000102(--);SCSFRI_TO_T_00001312(SKIL);SCSFRI_TO_T_00001968(Zfyve16);SCSFRI_TO_T_00002412(nrros);SCSFRI_TO_T_00003826(TGFB2);SCSFRI_TO_T_00004262(LEFTY2);SCSFRI_TO_T_00004582(E2f4);SCSFRI_TO_T_00008780(smad5);SCSFRI_TO_T_00009177(nog);SCSFRI_TO_T_00014776(ZFYVE9);SCSFRI_TO_T_00015856(CREBBP);SCSFRI_TO_T_00016756(rhoab);SCSFRI_TO_T_00018768(Tgfbr2);SCSFRI_TO_T_00020528(HDAC1);SCSFRI_T…	K04498+K18499+K04679+K26317+K13376+K04668+K04682+K16790+K04658+K04679+K04498+K04513+K04388+K06067+K04674+K17693+K04688+K23910+K13377+K04513+K04682+K04682+K04513+K04665+K17695+K11644+K03156+K26503+K04678+K22687+K13377+K16857+K23318+K04673+K04670+K11644+K04660+K04666+K04680+K26257+K04675+K23096+K23605+K04500+K04388+K22687+K19558+K13578+K06067+K13375+K04662+K10162+K23096+K04500+K04513+K26316+K04685+…	TGF-beta signaling pathway
Human Diseases	Infectious disease: parasitic	Amoebiasis	51	111	3.0005e-06	7.82273e-05	ko05146	SCSFRI_TO_T_00003385(COL1A1);SCSFRI_TO_T_00003826(TGFB2);SCSFRI_TO_T_00008438(Gnaq);SCSFRI_TO_T_00014792(Gnal);SCSFRI_TO_T_00015741(PRKACA);SCSFRI_TO_T_00017111(GNA11);SCSFRI_TO_T_00019920(SERPINB6);SCSFRI_TO_T_00027237(PRKACB);SCSFRI_TO_T_00032787(--);SCSFRI_TO_T_00033522(PLCB4);SCSFRI_TO_T_00033955(IL1R2);SCSFRI_TO_T_00033964(IL1R1);SCSFRI_TO_T_00034483(PRKCA);SCSFRI_TO_T_00037948(LAMB1);SCSFRI…	K06236+K13376+K04634+K04633+K04345+K04635+K13963+K04345+K06856+K05858+K04387+K04386+K02677+K05636+K13377+K02649+K06461+K06237+K03156+K06243+K06243+K05717+K05405+K13377+K06240+K02649+K05425+K05858+K00922+K04345+K02187+K13375+K06241+K10159+K04634+K04455+K05725+K06464+K02649+K06856+K07887+K06856+K06236+K04519+K04519+K06237+K05635+K06240+K06236+K05406+K06237	Amoebiasis
Human Diseases	Endocrine and metabolic disease	AGE-RAGE signaling pathway in diabetic complications	53	117	3.27436e-06	7.9676e-05	ko04933	SCSFRI_TO_T_00003385(COL1A1);SCSFRI_TO_T_00003826(TGFB2);SCSFRI_TO_T_00011061(Jun);SCSFRI_TO_T_00015695(--);SCSFRI_TO_T_00018768(Tgfbr2);SCSFRI_TO_T_00023092(TGFBR1);SCSFRI_TO_T_00029292(PLCD1);SCSFRI_TO_T_00029926(Mapk9);SCSFRI_TO_T_00033522(PLCB4);SCSFRI_TO_T_00034483(PRKCA);SCSFRI_TO_T_00038894(TGFB3);SCSFRI_TO_T_00040357(PIK3R1);SCSFRI_TO_T_00046749(PRKCZ);SCSFRI_TO_T_00050486(KRAS);SCSFRI_TO…	K06236+K13376+K04448+K03901+K04388+K04674+K05857+K04440+K05858+K02677+K13377+K02649+K18952+K07827+K05857+K06237+K03156+K04448+K04702+K03901+K05717+K05405+K13377+K04456+K02649+K02833+K05857+K04446+K04446+K05857+K23605+K05858+K04500+K00922+K01398+K04441+K04388+K06068+K02187+K13375+K04393+K04500+K02649+K05448+K02159+K06236+K02161+K04519+K04519+K04501+K06237+K06236+K06237	AGE-RAGE signaling pathway in diabetic complications
Environmental Information Processing	Signal transduction	MAPK signaling pathway	124	339	4.47593e-06	0.000101381	ko04010	SCSFRI_TO_T_00000725(STK4);SCSFRI_TO_T_00001148(fgf8a);SCSFRI_TO_T_00002153(Pak2);SCSFRI_TO_T_00003826(TGFB2);SCSFRI_TO_T_00005214(Jund);SCSFRI_TO_T_00006743(ARRB2);SCSFRI_TO_T_00007660(NGFR);SCSFRI_TO_T_00008682(PPP3CA);SCSFRI_TO_T_00011061(Jun);SCSFRI_TO_T_00014057(fgf1);SCSFRI_TO_T_00015741(PRKACA);SCSFRI_TO_T_00016204(crk);SCSFRI_TO_T_00018768(Tgfbr2);SCSFRI_TO_T_00019865(SRF);SCSFRI_TO_T_000…	K04411+K04358+K04410+K13376+K04449+K04439+K02583+K04348+K04448+K18496+K04345+K04438+K04388+K04378+K16342+K04433+K04407+K04674+K04376+K04362+K16510+K04361+K04851+K04345+K04469+K05466+K04440+K04348+K04412+K05089+K05090+K04386+K02677+K05091+K04358+K05094+K13377+K07861+K05462+K05462+K05462+K04429+K08018+K04856+K04856+K04431+K04374+K07827+K04359+K04372+K04858+K02582+K02583+K03158+K04849+K04438+K03156+…	MAPK signaling pathway
Organismal Systems	Immune system	T cell receptor signaling pathway	57	130	4.97081e-06	0.000101381	ko04660	SCSFRI_TO_T_00002153(Pak2);SCSFRI_TO_T_00008682(PPP3CA);SCSFRI_TO_T_00011061(Jun);SCSFRI_TO_T_00012293(ptprc);SCSFRI_TO_T_00013808(CBLB);SCSFRI_TO_T_00016756(rhoab);SCSFRI_TO_T_00019657(--);SCSFRI_TO_T_00019717(--);SCSFRI_TO_T_00020134(Zap70);SCSFRI_TO_T_00020541(LCK);SCSFRI_TO_T_00021435(--);SCSFRI_TO_T_00021847(--);SCSFRI_TO_T_00021850(--);SCSFRI_TO_T_00027945(PPP2R5A);SCSFRI_TO_T_00029926(Mapk…	K04410+K04348+K04448+K06478+K22517+K04513+K06451+K06450+K07360+K05856+K10785+K10785+K10785+K11584+K04440+K04348+K11583+K02649+K04513+K04431+K04734+K17332+K07827+K04513+K03156+K03083+K04448+K04467+K07369+K05730+K04456+K05734+K05733+K02649+K02833+K03099+K04446+K04446+K11584+K04348+K00922+K04441+K04364+K04350+K11584+K04393+K04513+K02649+K07364+K10785+K04369+K10785+K06478+K06478+K12076+K10785+K06453	T cell receptor signaling pathway
Human Diseases	Infectious disease: bacterial	Yersinia infection	74	181	4.99963e-06	0.000101381	ko05135	SCSFRI_TO_T_00006575(itga5);SCSFRI_TO_T_00008438(Gnaq);SCSFRI_TO_T_00011061(Jun);SCSFRI_TO_T_00011430(Pip5k1c);SCSFRI_TO_T_00011563(GIT2);SCSFRI_TO_T_00016204(crk);SCSFRI_TO_T_00016756(rhoab);SCSFRI_TO_T_00020134(Zap70);SCSFRI_TO_T_00020541(LCK);SCSFRI_TO_T_00021091(map2k6);SCSFRI_TO_T_00021435(--);SCSFRI_TO_T_00021847(--);SCSFRI_TO_T_00021850(--);SCSFRI_TO_T_00029926(Mapk9);SCSFRI_TO_T_00032787(…	K06484+K04634+K04448+K00889+K12487+K04438+K04513+K07360+K05856+K04433+K10785+K10785+K10785+K04440+K06856+K19475+K07861+K02649+K04513+K04431+K17260+K04734+K17332+K04513+K05411+K04438+K01370+K03156+K19475+K03083+K04448+K05717+K23612+K12330+K04467+K00889+K05405+K13710+K07941+K05730+K04456+K05757+K02649+K06484+K04446+K04446+K00922+K07860+K04441+K05743+K00889+K18584+K05719+K04634+K04393+K04404+K05725+…	Yersinia infection
Environmental Information Processing	Signal transduction	Rap1 signaling pathway	96	252	8.11979e-06	0.000155986	ko04015	SCSFRI_TO_T_00001148(fgf8a);SCSFRI_TO_T_00007660(NGFR);SCSFRI_TO_T_00008438(Gnaq);SCSFRI_TO_T_00012397(RALA);SCSFRI_TO_T_00013788(VASP);SCSFRI_TO_T_00014057(fgf1);SCSFRI_TO_T_00015839(ADCY9);SCSFRI_TO_T_00016204(crk);SCSFRI_TO_T_00016756(rhoab);SCSFRI_TO_T_00020592(Farp2);SCSFRI_TO_T_00021091(map2k6);SCSFRI_TO_T_00021435(--);SCSFRI_TO_T_00021847(--);SCSFRI_TO_T_00021850(--);SCSFRI_TO_T_00023634(H…	K04358+K02583+K04634+K07834+K06274+K18496+K08049+K04438+K04513+K06082+K04433+K10785+K10785+K10785+K04362+K05718+K05718+K04361+K06093+K05466+K05089+K05090+K05858+K02677+K05091+K04358+K05094+K07861+K02649+K04513+K04630+K05462+K05462+K05462+K08018+K18952+K04534+K08020+K05690+K07827+K04513+K04277+K04359+K02183+K02582+K02583+K06461+K17697+K04438+K06271+K05450+K16857+K05459+K06274+K05730+K04456+K02649+…	Rap1 signaling pathway
Human Diseases	Cancer: specific types	Colorectal cancer	48	106	9.54172e-06	0.000168274	ko05210	SCSFRI_TO_T_00003826(TGFB2);SCSFRI_TO_T_00011061(Jun);SCSFRI_TO_T_00012397(RALA);SCSFRI_TO_T_00016756(rhoab);SCSFRI_TO_T_00017829(Apc2);SCSFRI_TO_T_00018768(Tgfbr2);SCSFRI_TO_T_00023092(TGFBR1);SCSFRI_TO_T_00024183(LEF1);SCSFRI_TO_T_00024671(Egfr);SCSFRI_TO_T_00029926(Mapk9);SCSFRI_TO_T_00035203(RPS6KB2);SCSFRI_TO_T_00038894(TGFB3);SCSFRI_TO_T_00039065(RAC3);SCSFRI_TO_T_00040357(PIK3R1);SCSFRI_TO…	K13376+K04448+K07834+K04513+K02085+K04388+K04674+K04490+K04361+K04440+K04688+K13377+K07861+K02649+K04513+K08731+K07827+K04513+K06625+K03083+K04448+K08736+K13377+K10131+K04456+K02649+K02833+K03099+K08733+K23605+K04500+K00922+K04385+K07860+K04364+K04388+K02187+K13375+K04500+K04513+K02649+K04385+K02159+K02161+K04369+K04490+K04501+K04357	Colorectal cancer

## Sheet: IGF2 lncRNA KEGG
		KEGG pathway enrichment analysis of DE lncRNAs in the control versus IGF2-treated groups
KEGG_A_class	KEGG_B_class	Pathway	IGF2Go_LNC_MRNA_trans (498)	All (7321)	Pvalue	Qvalue	Pathway ID	Genes	K_IDs	Pathway
Cellular Processes	Cell growth and death	Cell cycle	35	150	5.3045e-11	1.70805e-08	ko04110	SCSFRI_TO_T_00000183(CDC27);SCSFRI_TO_T_00003647(fbxo5);SCSFRI_TO_T_00028255(mau2);SCSFRI_TO_T_00031171(PDS5B);SCSFRI_TO_T_00058724(YWHAE);SCSFRI_TO_T_00059888(PPP2R5E);SCSFRI_TO_T_00061975(BUB3);SCSFRI_TO_T_00068713(CDC14A);SCSFRI_TO_T_00078677(ORC4);SCSFRI_TO_T_00080206(mcm4);SCSFRI_TO_T_00082811(CDC23);SCSFRI_TO_T_00083491(MAD2L1BP);SCSFRI_TO_T_00086198(Chek2);SCSFRI_TO_T_00086933(wee2);SCSFRI…	K03350+K10292+K11266+K11267+K06630+K11584+K02180+K06639+K02606+K02212+K03355+K26093+K06641+K06632+K02091+K06626+K06627+K11273+K03363+K04802+K06670+K03351+K02209+K02210+K11405+K03357+K21771+K11580+K05866+K06671+K06626+K06626+K21770+K10727+K06635	Cell cycle
Genetic Information Processing	Transcription	Spliceosome	27	110	2.74106e-09	3.83175e-07	ko03040	SCSFRI_TO_T_00014675(SNRPA);SCSFRI_TO_T_00016598(Ppil1);SCSFRI_TO_T_00019428(TRA2B);SCSFRI_TO_T_00019463(Prpf40a);SCSFRI_TO_T_00024336(ALYREF);SCSFRI_TO_T_00035303(LSM7);SCSFRI_TO_T_00036161(LSM8);SCSFRI_TO_T_00041131(DHX15);SCSFRI_TO_T_00043772(Hnrnpa1);SCSFRI_TO_T_00060355(U2AF1);SCSFRI_TO_T_00072439(Crnkl1);SCSFRI_TO_T_00079697(DHX8);SCSFRI_TO_T_00084622(Eftud2);SCSFRI_TO_T_00098638(U2SURP);SC…	K11091+K12733+K12897+K12821+K12881+K12626+K12627+K12820+K12741+K12836+K12869+K12818+K12852+K12842+K12865+K12825+K11088+K12844+K12881+K12884+K12621+K12870+K12886+K12836+K12622+K12833+K13098	Spliceosome
Human Diseases	Immune disease	Systemic lupus erythematosus	24	90	3.56995e-09	3.83175e-07	ko05322	SCSFRI_TO_T_00000773(hist2h2l);SCSFRI_TO_T_00000778(H4-I);SCSFRI_TO_T_00014452(H2AC21);SCSFRI_TO_T_00025866(h2ax);SCSFRI_TO_T_00027203(His3.3A);SCSFRI_TO_T_00036048(H3-I);SCSFRI_TO_T_00036117(His2A);SCSFRI_TO_T_00036145(H3C1);SCSFRI_TO_T_00036146(H2B-VII);SCSFRI_TO_T_00038140(H2AC21);SCSFRI_TO_T_00042146(H3-I);SCSFRI_TO_T_00086399(h2ax);SCSFRI_TO_T_00110962(SNRPD3);SCSFRI_TO_T_00120212(hist2h2l);…	K11252+K11253+K11251+K11251+K11253+K11253+K11251+K11253+K11252+K11251+K11253+K11251+K11088+K11252+K11251+K11253+K11253+K11254+K11253+K11251+K11253+K06856+K11252+K11252	Systemic lupus erythematosus
Organismal Systems	Immune system	Neutrophil extracellular trap formation	31	151	1.86701e-08	1.50295e-06	ko04613	SCSFRI_TO_T_00000773(hist2h2l);SCSFRI_TO_T_00000778(H4-I);SCSFRI_TO_T_00002460(actb);SCSFRI_TO_T_00014452(H2AC21);SCSFRI_TO_T_00025866(h2ax);SCSFRI_TO_T_00027203(His3.3A);SCSFRI_TO_T_00036048(H3-I);SCSFRI_TO_T_00036117(His2A);SCSFRI_TO_T_00036145(H3C1);SCSFRI_TO_T_00036146(H2B-VII);SCSFRI_TO_T_00038140(H2AC21);SCSFRI_TO_T_00042146(H3-I);SCSFRI_TO_T_00052769(Hat1);SCSFRI_TO_T_00076741(MAP3K7);SCSF…	K11252+K11253+K05692+K11251+K11251+K11253+K11253+K11251+K11253+K11252+K11251+K11253+K11303+K04427+K11251+K04366+K04368+K11252+K11251+K11253+K11253+K11405+K11254+K11253+K11251+K11253+K06856+K11252+K02677+K11252+K05863	Neutrophil extracellular trap formation
Genetic Information Processing	Translation	Nucleocytoplasmic transport	22	88	5.80789e-08	3.74028e-06	ko03013	SCSFRI_TO_T_00024336(ALYREF);SCSFRI_TO_T_00033040(cse1l);SCSFRI_TO_T_00037453(NUP37);SCSFRI_TO_T_00044857(Nup43);SCSFRI_TO_T_00051450(NUP107);SCSFRI_TO_T_00052618(NUP62);SCSFRI_TO_T_00059422(SAP18);SCSFRI_TO_T_00075066(nup35);SCSFRI_TO_T_00078935(DDX19B);SCSFRI_TO_T_00081041(rnps1-a);SCSFRI_TO_T_00085470(thoc5);SCSFRI_TO_T_00086742(dye);SCSFRI_TO_T_00093711(rae1);SCSFRI_TO_T_00107098(ran);SCSFRI_…	K12881+K18423+K14302+K14305+K14301+K14306+K14324+K14313+K18655+K14325+K13174+K14309+K14298+K07936+K12881+K20221+K13175+K14295+K12160+K14304+K12160+K14284	Nucleocytoplasmic transport
Human Diseases	Substance dependence	Alcoholism	27	139	5.11743e-07	2.74635e-05	ko05034	SCSFRI_TO_T_00000773(hist2h2l);SCSFRI_TO_T_00000778(H4-I);SCSFRI_TO_T_00014452(H2AC21);SCSFRI_TO_T_00025866(h2ax);SCSFRI_TO_T_00027203(His3.3A);SCSFRI_TO_T_00036048(H3-I);SCSFRI_TO_T_00036117(His2A);SCSFRI_TO_T_00036145(H3C1);SCSFRI_TO_T_00036146(H2B-VII);SCSFRI_TO_T_00038140(H2AC21);SCSFRI_TO_T_00042146(H3-I);SCSFRI_TO_T_00052769(Hat1);SCSFRI_TO_T_00086399(h2ax);SCSFRI_TO_T_00095480(RAF1);SCSFRI…	K11252+K11253+K11251+K11251+K11253+K11253+K11251+K11253+K11252+K11251+K11253+K11303+K11251+K04366+K04368+K11252+K11251+K04543+K11253+K11253+K11405+K11254+K11253+K11251+K11253+K11252+K11252	Alcoholism
Genetic Information Processing	Chromosome	ATP-dependent chromatin remodeling	21	102	3.64268e-06	0.000167563	ko03082	SCSFRI_TO_T_00001839(bcl7a);SCSFRI_TO_T_00002460(actb);SCSFRI_TO_T_00014452(H2AC21);SCSFRI_TO_T_00025866(h2ax);SCSFRI_TO_T_00036117(His2A);SCSFRI_TO_T_00036196(Smarcc1);SCSFRI_TO_T_00038140(H2AC21);SCSFRI_TO_T_00061212(BRD7);SCSFRI_TO_T_00062087(MTA3);SCSFRI_TO_T_00064957(POLE3);SCSFRI_TO_T_00074474(smarcb1);SCSFRI_TO_T_00075863(dpf3);SCSFRI_TO_T_00086399(h2ax);SCSFRI_TO_T_00092143(ruvbl2);SCSFRI…	K25605+K05692+K11251+K11251+K11251+K11649+K11251+K11723+K11660+K02326+K11648+K22198+K11251+K11338+K11322+K04499+K11251+K11654+K11251+K11660+K11343	ATP-dependent chromatin remodeling
Metabolism	Energy metabolism	Oxidative phosphorylation	24	130	5.62276e-06	0.000226316	ko00190	SCSFRI_TO_T_00010655(NDUFB9);SCSFRI_TO_T_00015755(NDUFB7);SCSFRI_TO_T_00017179(NDUFA5);SCSFRI_TO_T_00017574(Atp5pf);SCSFRI_TO_T_00017576(Atp5pf);SCSFRI_TO_T_00029608(ATP5MG);SCSFRI_TO_T_00032406(COX17);SCSFRI_TO_T_00034980(NDUFS2);SCSFRI_TO_T_00039479(COX5B);SCSFRI_TO_T_00045340(ATP5F1D);SCSFRI_TO_T_00062414(COX7A2L);SCSFRI_TO_T_00063673(ATP5MC3);SCSFRI_TO_T_00068205(NDUFS1);SCSFRI_TO_T_00068653(…	K03965+K03963+K03949+K02131+K02131+K02140+K02260+K03935+K02265+K02134+K02270+K02128+K03934+K02132+K03937+K02133+K03945+K02146+K00413+K02145+K02258+K02154+K02154+K00419	Oxidative phosphorylation
Genetic Information Processing	Translation	mRNA surveillance pathway	17	78	1.39732e-05	0.00049993	ko03015	SCSFRI_TO_T_00015539(pabpn1);SCSFRI_TO_T_00024336(ALYREF);SCSFRI_TO_T_00030899(CPSF3);SCSFRI_TO_T_00035953(fip1l1);SCSFRI_TO_T_00042720(nudt21);SCSFRI_TO_T_00059422(SAP18);SCSFRI_TO_T_00059888(PPP2R5E);SCSFRI_TO_T_00078935(DDX19B);SCSFRI_TO_T_00081041(rnps1-a);SCSFRI_TO_T_00083046(cpsf6);SCSFRI_TO_T_00097532(PABPN1);SCSFRI_TO_T_00120698(Alyref);SCSFRI_TO_T_00129792(fip1l1);SCSFRI_TO_T_00141152(rn…	K14396+K12881+K14403+K14405+K14397+K14324+K11584+K18655+K14325+K14398+K14396+K12881+K14405+K00565+K14405+K14284+K13098	mRNA surveillance pathway
Genetic Information Processing	Replication and repair	Base excision repair	11	36	1.62875e-05	0.000524457	ko03410	SCSFRI_TO_T_00007468(PARG);SCSFRI_TO_T_00051893(MUTYH);SCSFRI_TO_T_00064957(POLE3);SCSFRI_TO_T_00071436(adprs);SCSFRI_TO_T_00084179(TDP1);SCSFRI_TO_T_00085210(NEIL3);SCSFRI_TO_T_00090411(Neil1);SCSFRI_TO_T_00095525(Mbd4);SCSFRI_TO_T_00113779(pcna);SCSFRI_TO_T_00120312(Pold1);SCSFRI_TO_T_00135949(TDG)	K07759+K03575+K02326+K11687+K10862+K10569+K10567+K10801+K04802+K02327+K20813	Base excision repair
Human Diseases	Neurodegenerative disease	Amyotrophic lateral sclerosis	44	353	5.49724e-05	0.00160919	ko05014	SCSFRI_TO_T_00002460(actb);SCSFRI_TO_T_00007990(CHCHD10);SCSFRI_TO_T_00010655(NDUFB9);SCSFRI_TO_T_00015755(NDUFB7);SCSFRI_TO_T_00016854(CASP9);SCSFRI_TO_T_00017179(NDUFA5);SCSFRI_TO_T_00017574(Atp5pf);SCSFRI_TO_T_00017576(Atp5pf);SCSFRI_TO_T_00024336(ALYREF);SCSFRI_TO_T_00027748(EIF2S1);SCSFRI_TO_T_00032905(MAP1LC3C);SCSFRI_TO_T_00034980(NDUFS2);SCSFRI_TO_T_00037453(NUP37);SCSFRI_TO_T_00039479(CO…	K05692+K22759+K03965+K03963+K04399+K03949+K02131+K02131+K12881+K03237+K10435+K03935+K14302+K02265+K12741+K14305+K02134+K14301+K14306+K02270+K02128+K03934+K02132+K03937+K14313+K14309+K14298+K11519+K02133+K04348+K07375+K03945+K10428+K12881+K04523+K00413+K14295+K14304+K00419+K07374+K07374+K14284+K13098+K07374	Amyotrophic lateral sclerosis
Cellular Processes	Cell growth and death	Oocyte meiosis	19	115	0.000246484	0.00661398	ko04114	SCSFRI_TO_T_00000183(CDC27);SCSFRI_TO_T_00003647(fbxo5);SCSFRI_TO_T_00012814(PGR);SCSFRI_TO_T_00034011(RPS6KA);SCSFRI_TO_T_00058724(YWHAE);SCSFRI_TO_T_00059888(PPP2R5E);SCSFRI_TO_T_00067634(mos);SCSFRI_TO_T_00082811(CDC23);SCSFRI_TO_T_00096676(ccne1);SCSFRI_TO_T_00103021(MAP2K1);SCSFRI_TO_T_00103835(Ppp3ca);SCSFRI_TO_T_00106463(Cdc20);SCSFRI_TO_T_00124492(ANAPC4);SCSFRI_TO_T_00135865(ANAPC10);SCS…	K03350+K10292+K08556+K04373+K06630+K11584+K04367+K03355+K06626+K04368+K04348+K03363+K03351+K03357+K11580+K06626+K06626+K21770+K06635	Oocyte meiosis
Genetic Information Processing	Replication and repair	Mismatch repair	6	17	0.000622848	0.0154275	ko03430	SCSFRI_TO_T_00007122(exo1);SCSFRI_TO_T_00039722(MSH6);SCSFRI_TO_T_00062408(Msh2);SCSFRI_TO_T_00088160(rpa1);SCSFRI_TO_T_00113779(pcna);SCSFRI_TO_T_00120312(Pold1)	K10746+K08737+K08735+K07466+K04802+K02327	Mismatch repair
Genetic Information Processing	Folding, sorting and degradation	RNA degradation	15	88	0.000777406	0.0178803	ko03018	SCSFRI_TO_T_00029976(CNOT6);SCSFRI_TO_T_00035303(LSM7);SCSFRI_TO_T_00036049(CNOT2);SCSFRI_TO_T_00036161(LSM8);SCSFRI_TO_T_00042269(Xrn2);SCSFRI_TO_T_00073829(CNOT10);SCSFRI_TO_T_00093271(PAN2);SCSFRI_TO_T_00099681(CNOT8);SCSFRI_TO_T_00107474(EXOSC3);SCSFRI_TO_T_00109346(Lsm1);SCSFRI_TO_T_00121811(--);SCSFRI_TO_T_00132370(LSM3);SCSFRI_TO_T_00132594(PARN);SCSFRI_TO_T_00132824(CNOT4);SCSFRI_TO_T_001…	K12603+K12626+K12605+K12627+K12619+K12607+K12571+K12581+K03681+K12620+K12621+K12622+K01148+K10643+K12599	RNA degradation
Organismal Systems	Endocrine system	Progesterone-mediated oocyte maturation	14	80	0.000882191	0.0189377	ko04914	SCSFRI_TO_T_00000183(CDC27);SCSFRI_TO_T_00012814(PGR);SCSFRI_TO_T_00034011(RPS6KA);SCSFRI_TO_T_00055359(kif22);SCSFRI_TO_T_00067634(mos);SCSFRI_TO_T_00082811(CDC23);SCSFRI_TO_T_00095480(RAF1);SCSFRI_TO_T_00101033(CCNA2);SCSFRI_TO_T_00103021(MAP2K1);SCSFRI_TO_T_00124492(ANAPC4);SCSFRI_TO_T_00135865(ANAPC10);SCSFRI_TO_T_00136799(CCNB3);SCSFRI_TO_T_00137737(--);MSTRG.77565(ccnb2)	K03350+K08556+K04373+K10403+K04367+K03355+K04366+K06627+K04368+K03351+K03357+K21771+K05866+K21770	Progesterone-mediated oocyte maturation
Organismal Systems	Environmental adaptation	Thermogenesis	29	232	0.00098724	0.0198682	ko04714	SCSFRI_TO_T_00002460(actb);SCSFRI_TO_T_00010655(NDUFB9);SCSFRI_TO_T_00015755(NDUFB7);SCSFRI_TO_T_00017179(NDUFA5);SCSFRI_TO_T_00017574(Atp5pf);SCSFRI_TO_T_00017576(Atp5pf);SCSFRI_TO_T_00029608(ATP5MG);SCSFRI_TO_T_00032406(COX17);SCSFRI_TO_T_00034011(RPS6KA);SCSFRI_TO_T_00034980(NDUFS2);SCSFRI_TO_T_00036196(Smarcc1);SCSFRI_TO_T_00039479(COX5B);SCSFRI_TO_T_00045340(ATP5F1D);SCSFRI_TO_T_00055642(--)…	K05692+K03965+K03963+K03949+K02131+K02131+K02140+K02260+K04373+K03935+K11649+K02265+K02134+K18173+K18178+K02270+K02128+K03934+K02132+K03937+K11648+K22198+K16622+K02133+K03945+K00413+K16816+K02258+K00419	Thermogenesis
Genetic Information Processing	Replication and repair	DNA replication	7	29	0.00270615	0.0512577	ko03030	SCSFRI_TO_T_00064957(POLE3);SCSFRI_TO_T_00080206(mcm4);SCSFRI_TO_T_00088160(rpa1);SCSFRI_TO_T_00113779(pcna);SCSFRI_TO_T_00120312(Pold1);SCSFRI_TO_T_00128564(mcm5);SCSFRI_TO_T_00128767(mcm7)	K02326+K02212+K07466+K04802+K02327+K02209+K02210	DNA replication
Genetic Information Processing	Replication and repair	Homologous recombination	7	34	0.0069437	0.124215	ko03440	SCSFRI_TO_T_00058248(topbp1-A);SCSFRI_TO_T_00068211(mus81);SCSFRI_TO_T_00078882(PALB2);SCSFRI_TO_T_00088160(rpa1);SCSFRI_TO_T_00107931(BRCA1);SCSFRI_TO_T_00120312(Pold1);SCSFRI_TO_T_00128343(Top3b)	K10728+K08991+K10897+K07466+K10605+K02327+K03165	Homologous recombination
Human Diseases	Cancer: overview	Viral carcinogenesis	23	205	0.0117889	0.19979	ko05203	SCSFRI_TO_T_00000773(hist2h2l);SCSFRI_TO_T_00002289(tbpl2);SCSFRI_TO_T_00007494(GSN);SCSFRI_TO_T_00014215(Traf3);SCSFRI_TO_T_00035998(GTF2H4);SCSFRI_TO_T_00036146(H2B-VII);SCSFRI_TO_T_00058724(YWHAE);SCSFRI_TO_T_00059134(dlg1l);SCSFRI_TO_T_00094532(CDK6);SCSFRI_TO_T_00096676(ccne1);SCSFRI_TO_T_00101033(CCNA2);SCSFRI_TO_T_00106463(Cdc20);SCSFRI_TO_T_00115481(atp6v0d1);SCSFRI_TO_T_00120212(hist2h2l…	K11252+K03120+K05768+K03174+K03144+K11252+K06630+K12076+K02091+K06626+K06627+K03363+K02146+K11252+K16174+K12886+K04398+K11405+K11254+K11252+K11252+K06626+K06626	Viral carcinogenesis
Environmental Information Processing	Signal transduction	Hippo signaling pathway - fly	9	56	0.012471	0.200783	ko04391	SCSFRI_TO_T_00002460(actb);SCSFRI_TO_T_00031500(Pard6g);SCSFRI_TO_T_00035452(CSNK1E);SCSFRI_TO_T_00058724(YWHAE);SCSFRI_TO_T_00059134(dlg1l);SCSFRI_TO_T_00096676(ccne1);MSTRG.12562(Ccne2);MSTRG.12568(Ccne2);MSTRG.274(LATS1)	K05692+K06093+K08960+K06630+K12076+K06626+K06626+K06626+K08791	Hippo signaling pathway - fly

## Sheet: IGF1 mRNA KEGG
		KEGG pathway enrichment analysis of DE mRNAs in the control versus IGF1-treated groups
KEGG_A_class	KEGG_B_class	Pathway	C-vs-IGF1 (2659)	All (7321)	Pvalue	Qvalue	Pathway ID	Genes	K_IDs	Pathway
Human Diseases	Infectious disease: viral	Human T-cell leukemia virus 1 infection	138	242	2.20123e-11	4.55181e-09	ko05166	SCSFRI_TO_T_00000102(--);SCSFRI_TO_T_00000613(Mill1);SCSFRI_TO_T_00000945(b2m);SCSFRI_TO_T_00002385(Mr1);SCSFRI_TO_T_00002386(MR1);SCSFRI_TO_T_00003826(TGFB2);SCSFRI_TO_T_00004671(Mr1);SCSFRI_TO_T_00005223(CRTC1);SCSFRI_TO_T_00008682(PPP3CA);SCSFRI_TO_T_00009924(Map3k14);SCSFRI_TO_T_00010474(MR1);SCSFRI_TO_T_00011061(Jun);SCSFRI_TO_T_00012085(E2f3);SCSFRI_TO_T_00014567(RELB);SCSFRI_TO_T_00015741(…	K04498+K06751+K08055+K06751+K06751+K13376+K06751+K15309+K04348+K04466+K06751+K04448+K06620+K09253+K04345+K08049+K04498+K06752+K06752+K05074+K03160+K17332+K04388+K06451+K06450+K04378+K05856+K10785+K10785+K10785+K04674+K04376+K15041+K05718+K05718+K05151+K04378+K17334+K04345+K04469+K04440+K04348+K04387+K04386+K04386+K13377+K04379+K01110+K02649+K06752+K05069+K04374+K04734+K17332+K07827+K04448+K09063+…	Human T-cell leukemia virus 1 infection
Environmental Information Processing	Signaling molecules and interaction	Cytokine-cytokine receptor interaction	123	210	2.46711e-11	4.55181e-09	ko04060	SCSFRI_TO_T_00001223(ACKR4);SCSFRI_TO_T_00003254(--);SCSFRI_TO_T_00003826(TGFB2);SCSFRI_TO_T_00004131(--);SCSFRI_TO_T_00004138(IL20RB);SCSFRI_TO_T_00004141(--);SCSFRI_TO_T_00007660(NGFR);SCSFRI_TO_T_00010976(--);SCSFRI_TO_T_00012146(TNFRSF6B);SCSFRI_TO_T_00012151(TNFRSF6B);SCSFRI_TO_T_00012339(CCR9);SCSFRI_TO_T_00014444(BMP2);SCSFRI_TO_T_00015802(TNFSF14);SCSFRI_TO_T_00017018(--);SCSFRI_TO_T_0001…	K04186+K05150+K13376+K05133+K05135+K05131+K02583+K05060+K05143+K05148+K04184+K21283+K05477+K05074+K03160+K04388+K05171+K05477+K04674+K04182+K05151+K05143+K05165+K05090+K05496+K04387+K04386+K04386+K16620+K13377+K04721+K22633+K05075+K05408+K22628+K04193+K05069+K05058+K22630+K05434+K04665+K05072+K02582+K02583+K04179+K03158+K03156+K04304+K05058+K05080+K04738+K04723+K04188+K04188+K04188+K22687+K21083+…	Cytokine-cytokine receptor interaction
Organismal Systems	Immune system	Th17 cell differentiation	75	118	1.28797e-09	7.51637e-08	ko04659	SCSFRI_TO_T_00004131(--);SCSFRI_TO_T_00008682(PPP3CA);SCSFRI_TO_T_00010976(--);SCSFRI_TO_T_00011061(Jun);SCSFRI_TO_T_00015656(Irf4);SCSFRI_TO_T_00016896(H2-Ab1);SCSFRI_TO_T_00016900(RT1-B);SCSFRI_TO_T_00018263(Nfatc2);SCSFRI_TO_T_00018768(Tgfbr2);SCSFRI_TO_T_00019657(--);SCSFRI_TO_T_00019717(--);SCSFRI_TO_T_00020134(Zap70);SCSFRI_TO_T_00020541(LCK);SCSFRI_TO_T_00021435(--);SCSFRI_TO_T_00021847(--…	K05133+K04348+K05060+K04448+K09445+K06752+K06752+K17332+K04388+K06451+K06450+K07360+K05856+K10785+K10785+K10785+K04674+K05872+K04440+K04348+K08268+K09093+K04386+K04386+K04379+K05075+K08532+K06752+K05069+K04734+K17332+K04448+K08367+K05434+K08367+K04448+K04723+K04467+K05405+K11224+K06454+K05060+K08532+K22629+K09445+K04446+K04446+K11218+K05063+K05071+K23605+K04348+K04500+K04441+K09445+K04388+K01116+…	Th17 cell differentiation
Environmental Information Processing	Signal transduction	MAPK signaling pathway	176	339	1.42587e-09	7.51637e-08	ko04010	SCSFRI_TO_T_00000725(STK4);SCSFRI_TO_T_00001148(fgf8a);SCSFRI_TO_T_00002153(Pak2);SCSFRI_TO_T_00003804(prkcbb);SCSFRI_TO_T_00003826(TGFB2);SCSFRI_TO_T_00005214(Jund);SCSFRI_TO_T_00005900(MAP4K2);SCSFRI_TO_T_00006743(ARRB2);SCSFRI_TO_T_00007660(NGFR);SCSFRI_TO_T_00007955(Cacna1a);SCSFRI_TO_T_00008682(PPP3CA);SCSFRI_TO_T_00009924(Map3k14);SCSFRI_TO_T_00011061(Jun);SCSFRI_TO_T_00014057(fgf1);SCSFRI_…	K04411+K04358+K04410+K19662+K13376+K04449+K04414+K04439+K02583+K04344+K04348+K04466+K04448+K18496+K09253+K08052+K04345+K04438+K04388+K04378+K16342+K04433+K04407+K04674+K04376+K04362+K16510+K04361+K04378+K05093+K04851+K04851+K04345+K04469+K05466+K04440+K04348+K04412+K04868+K05089+K05090+K04386+K04386+K05461+K04869+K02677+K12361+K05091+K04358+K05094+K13377+K04379+K07861+K05466+K03283+K05462+K05462+…	MAPK signaling pathway
Environmental Information Processing	Signal transduction	Rap1 signaling pathway	137	252	2.20417e-09	1.01667e-07	ko04015	SCSFRI_TO_T_00001148(fgf8a);SCSFRI_TO_T_00003804(prkcbb);SCSFRI_TO_T_00004892(VAV2);SCSFRI_TO_T_00007660(NGFR);SCSFRI_TO_T_00008438(Gnaq);SCSFRI_TO_T_00012397(RALA);SCSFRI_TO_T_00013788(VASP);SCSFRI_TO_T_00014057(fgf1);SCSFRI_TO_T_00015839(ADCY9);SCSFRI_TO_T_00016204(crk);SCSFRI_TO_T_00016756(rhoab);SCSFRI_TO_T_00020198(VAV3);SCSFRI_TO_T_00020308(PRKD3);SCSFRI_TO_T_00020592(Farp2);SCSFRI_TO_T_000…	K04358+K19662+K05730+K02583+K04634+K07834+K06274+K18496+K08049+K04438+K04513+K05730+K06070+K06082+K04433+K10785+K10785+K10785+K04362+K05718+K05718+K04361+K05093+K06093+K05466+K05089+K05090+K05858+K05858+K05461+K02677+K12361+K05091+K04358+K05094+K04630+K07861+K05466+K02649+K04513+K04630+K05462+K05462+K05462+K08018+K18952+K17386+K04534+K08020+K05690+K07827+K04513+K04277+K07831+K04359+K18497+K05719+…	Rap1 signaling pathway
Environmental Information Processing	Signal transduction	Ras signaling pathway	135	253	1.40308e-08	5.11668e-07	ko04014	SCSFRI_TO_T_00000725(STK4);SCSFRI_TO_T_00001148(fgf8a);SCSFRI_TO_T_00002153(Pak2);SCSFRI_TO_T_00003804(prkcbb);SCSFRI_TO_T_00003962(GNG13);SCSFRI_TO_T_00004193(KSR1);SCSFRI_TO_T_00007660(NGFR);SCSFRI_TO_T_00012397(RALA);SCSFRI_TO_T_00014057(fgf1);SCSFRI_TO_T_00014868(RALBP1);SCSFRI_TO_T_00015102(NF1);SCSFRI_TO_T_00015741(PRKACA);SCSFRI_TO_T_00016756(rhoab);SCSFRI_TO_T_00020134(Zap70);SCSFRI_TO_T_…	K04411+K04358+K04410+K19662+K04547+K14958+K02583+K07834+K18496+K08773+K08052+K04345+K04513+K07360+K16342+K25768+K10785+K10785+K10785+K07293+K25769+K04362+K04361+K05093+K16817+K04345+K05466+K04440+K05089+K05090+K05461+K02677+K05859+K12361+K05091+K04538+K04358+K16817+K05094+K07861+K01047+K05466+K02649+K04513+K05462+K05462+K06279+K05462+K17386+K07827+K04513+K07831+K04359+K18497+K02183+K02582+K02583+…	Ras signaling pathway
Human Diseases	Infectious disease: bacterial	Yersinia infection	98	181	5.67714e-07	1.30929e-05	ko05135	SCSFRI_TO_T_00004892(VAV2);SCSFRI_TO_T_00006575(itga5);SCSFRI_TO_T_00008438(Gnaq);SCSFRI_TO_T_00011061(Jun);SCSFRI_TO_T_00011430(Pip5k1c);SCSFRI_TO_T_00011563(GIT2);SCSFRI_TO_T_00016204(crk);SCSFRI_TO_T_00016756(rhoab);SCSFRI_TO_T_00018263(Nfatc2);SCSFRI_TO_T_00020134(Zap70);SCSFRI_TO_T_00020198(VAV3);SCSFRI_TO_T_00020541(LCK);SCSFRI_TO_T_00021091(map2k6);SCSFRI_TO_T_00021435(--);SCSFRI_TO_T_0002…	K05730+K06484+K04634+K04448+K00889+K12487+K04438+K04513+K17332+K07360+K05730+K05856+K04433+K10785+K10785+K10785+K04440+K06856+K19475+K05748+K12799+K04379+K07861+K02649+K04513+K04431+K17260+K04734+K17332+K04448+K04513+K05719+K05411+K04438+K01370+K03156+K05726+K19475+K03083+K04448+K05758+K05717+K23612+K12330+K04467+K05692+K00889+K04373+K05405+K13710+K07941+K05730+K04456+K05757+K07863+K06454+K02649+…	Yersinia infection
Environmental Information Processing	Signal transduction	TGF-beta signaling pathway	71	129	9.56113e-06	0.000126002	ko04350	SCSFRI_TO_T_00000102(--);SCSFRI_TO_T_00001312(SKIL);SCSFRI_TO_T_00001968(Zfyve16);SCSFRI_TO_T_00002412(nrros);SCSFRI_TO_T_00003826(TGFB2);SCSFRI_TO_T_00004262(LEFTY2);SCSFRI_TO_T_00004582(E2f4);SCSFRI_TO_T_00008780(smad5);SCSFRI_TO_T_00009177(nog);SCSFRI_TO_T_00014444(BMP2);SCSFRI_TO_T_00014776(ZFYVE9);SCSFRI_TO_T_00015856(CREBBP);SCSFRI_TO_T_00016756(rhoab);SCSFRI_TO_T_00018768(Tgfbr2);SCSFRI_TO…	K04498+K18499+K04679+K26317+K13376+K04668+K04682+K16790+K04658+K21283+K04679+K04498+K04513+K04388+K06067+K04674+K17693+K17694+K04688+K16620+K23910+K13377+K04513+K04682+K04682+K04513+K04665+K17695+K11644+K03156+K26503+K06503+K04661+K04678+K22687+K13377+K16857+K23318+K04673+K04670+K11644+K04660+K04664+K04666+K16857+K06825+K04680+K26257+K04675+K23096+K04677+K23605+K04500+K04513+K08121+K04388+K22687+…	TGF-beta signaling pathway
Organismal Systems	Immune system	Th1 and Th2 cell differentiation	51	87	1.72206e-05	0.000208002	ko04658	SCSFRI_TO_T_00004131(--);SCSFRI_TO_T_00008188(RBPJL);SCSFRI_TO_T_00008682(PPP3CA);SCSFRI_TO_T_00011061(Jun);SCSFRI_TO_T_00016896(H2-Ab1);SCSFRI_TO_T_00016900(RT1-B);SCSFRI_TO_T_00018263(Nfatc2);SCSFRI_TO_T_00019657(--);SCSFRI_TO_T_00019717(--);SCSFRI_TO_T_00020134(Zap70);SCSFRI_TO_T_00020541(LCK);SCSFRI_TO_T_00021435(--);SCSFRI_TO_T_00021847(--);SCSFRI_TO_T_00021850(--);SCSFRI_TO_T_00027884(NFKBI…	K05133+K06053+K04348+K04448+K06752+K06752+K17332+K06451+K06450+K07360+K05856+K10785+K10785+K10785+K05872+K04440+K04348+K04379+K20995+K09035+K06752+K05069+K04734+K17332+K04448+K06051+K04448+K04467+K09279+K11224+K06454+K05425+K04446+K04446+K11218+K05063+K05071+K04348+K06061+K04441+K01116+K10785+K06752+K07210+K06053+K10785+K06752+K10785+K06453+K05070+K05406	Th1 and Th2 cell differentiation
Environmental Information Processing	Signal transduction	Hedgehog signaling pathway	35	54	1.84074e-05	0.000209443	ko04340	SCSFRI_TO_T_00000470(CUL3);SCSFRI_TO_T_00006743(ARRB2);SCSFRI_TO_T_00012343(GLI3);SCSFRI_TO_T_00015741(PRKACA);SCSFRI_TO_T_00018436(Csnk1g3);SCSFRI_TO_T_00027237(PRKACB);SCSFRI_TO_T_00029283(HHATL);SCSFRI_TO_T_00032515(Csnk1g2);SCSFRI_TO_T_00036668(MOSMO);SCSFRI_TO_T_00037060(fbxw11a);SCSFRI_TO_T_00046481(smo);SCSFRI_TO_T_00050677(csnk1db);SCSFRI_TO_T_00055237(SPOP);SCSFRI_TO_T_00063006(ccnd1);SC…	K03869+K04439+K06230+K04345+K08958+K04345+K24679+K08958+K23663+K03362+K06226+K08959+K10523+K04503+K03083+K06225+K04678+K23664+K24677+K08958+K10523+K10523+K16798+K04345+K16797+K06229+K08959+K06231+K04439+K20020+K10394+K02161+K00910+K00910+K23664	Hedgehog signaling pathway
Environmental Information Processing	Signaling molecules and interaction	ECM-receptor interaction	56	98	1.92983e-05	0.000209443	ko04512	SCSFRI_TO_T_00003385(COL1A1);SCSFRI_TO_T_00006575(itga5);SCSFRI_TO_T_00013379(COL6A3);SCSFRI_TO_T_00022661(Agrn);SCSFRI_TO_T_00027320(Itgb4);SCSFRI_TO_T_00027515(COL6A6);SCSFRI_TO_T_00028383(DAG1);SCSFRI_TO_T_00029102(Col6a1);SCSFRI_TO_T_00029108(COL6A2);SCSFRI_TO_T_00031409(Sv2a);SCSFRI_TO_T_00035220(--);SCSFRI_TO_T_00037948(LAMB1);SCSFRI_TO_T_00039415(Itga9);SCSFRI_TO_T_00039656(THBS2);SCSFRI_T…	K06236+K06484+K06238+K06254+K06525+K06238+K06265+K06238+K06238+K06258+K06260+K05636+K06585+K04659+K06252+K23380+K05719+K06237+K06243+K06243+K06252+K06588+K06824+K06481+K05717+K16857+K06247+K06238+K06240+K06240+K16338+K06493+K04659+K16857+K06251+K06484+K06267+K06583+K06255+K05719+K06256+K06241+K05719+K06483+K06482+K08131+K06238+K06238+K06591+K06476+K06236+K06237+K05635+K06240+K06236+K06237	ECM-receptor interaction
Environmental Information Processing	Signal transduction	PI3K-Akt signaling pathway	177	382	2.35507e-05	0.000241394	ko04151	SCSFRI_TO_T_00001148(fgf8a);SCSFRI_TO_T_00003385(COL1A1);SCSFRI_TO_T_00003962(GNG13);SCSFRI_TO_T_00004141(--);SCSFRI_TO_T_00006575(itga5);SCSFRI_TO_T_00007660(NGFR);SCSFRI_TO_T_00010779(irs1-b);SCSFRI_TO_T_00012745(Lpar6);SCSFRI_TO_T_00013379(COL6A3);SCSFRI_TO_T_00014057(fgf1);SCSFRI_TO_T_00014882(RHEB);SCSFRI_TO_T_00015627(PHLPP1);SCSFRI_TO_T_00018572(--);SCSFRI_TO_T_00023634(HTK7);SCSFRI_TO_T_0…	K04358+K06236+K04547+K05131+K06484+K02583+K16172+K04273+K06238+K18496+K07208+K16340+K05855+K04362+K04361+K05093+K06525+K06238+K11584+K06238+K06238+K05466+K05089+K05090+K06856+K05461+K02677+K04688+K05091+K04538+K04358+K05094+K05636+K11583+K08266+K06585+K05466+K04659+K01110+K02649+K06252+K05462+K05462+K05462+K09420+K07198+K05069+K17386+K04374+K07827+K06643+K04359+K18497+K05719+K05072+K02582+K02583+…	PI3K-Akt signaling pathway
Environmental Information Processing	Signal transduction	Wnt signaling pathway	90	180	9.95562e-05	0.000765339	ko04310	SCSFRI_TO_T_00000102(--);SCSFRI_TO_T_00002591(CAMK2A);SCSFRI_TO_T_00003465(TBL1XR1);SCSFRI_TO_T_00003804(prkcbb);SCSFRI_TO_T_00004251(Fzd3);SCSFRI_TO_T_00006591(wnt4a);SCSFRI_TO_T_00008682(PPP3CA);SCSFRI_TO_T_00009302(cxxc4);SCSFRI_TO_T_00011061(Jun);SCSFRI_TO_T_00011249(znrf3);SCSFRI_TO_T_00014540(Lrp5);SCSFRI_TO_T_00015741(PRKACA);SCSFRI_TO_T_00015856(CREBBP);SCSFRI_TO_T_00016756(rhoab);SCSFRI_…	K04498+K04515+K04508+K19662+K02329+K00408+K04348+K03344+K04448+K16273+K03068+K04345+K04498+K04513+K02085+K03097+K17332+K05123+K19882+K04505+K04490+K17334+K04345+K04440+K02166+K04348+K05858+K05858+K02677+K03362+K07861+K02165+K04506+K04513+K01357+K19626+K17332+K04448+K04513+K02329+K15694+K03213+K04511+K04510+K03213+K04515+K04503+K03083+K04508+K04448+K04497+K25481+K16834+K04496+K00445+K19471+K00714+…	Wnt signaling pathway
Cellular Processes	Cell growth and death	Cellular senescence	93	192	0.000327524	0.0019493	ko04218	SCSFRI_TO_T_00000613(Mill1);SCSFRI_TO_T_00002385(Mr1);SCSFRI_TO_T_00002386(MR1);SCSFRI_TO_T_00003826(TGFB2);SCSFRI_TO_T_00004582(E2f4);SCSFRI_TO_T_00004671(Mr1);SCSFRI_TO_T_00008682(PPP3CA);SCSFRI_TO_T_00010474(MR1);SCSFRI_TO_T_00011800(gata4);SCSFRI_TO_T_00012085(E2f3);SCSFRI_TO_T_00014105(Rad50);SCSFRI_TO_T_00014882(RHEB);SCSFRI_TO_T_00018263(Nfatc2);SCSFRI_TO_T_00018768(Tgfbr2);SCSFRI_TO_T_000…	K06751+K06751+K06751+K13376+K04682+K06751+K04348+K06751+K09183+K06620+K10866+K07208+K17332+K04388+K04433+K06269+K04674+K15041+K01367+K04851+K04851+K17334+K18753+K04348+K21124+K03362+K13377+K20858+K01110+K21776+K02649+K08826+K04682+K04682+K10995+K21774+K17332+K04959+K07827+K07831+K06643+K02183+K06625+K08826+K21770+K16332+K04503+K03853+K02678+K21124+K01110+K05405+K13377+K04728+K08826+K04456+K02649+…	Cellular senescence
Environmental Information Processing	Signal transduction	TNF signaling pathway	55	106	0.000697887	0.00390182	ko04668	SCSFRI_TO_T_00009924(Map3k14);SCSFRI_TO_T_00011061(Jun);SCSFRI_TO_T_00014215(Traf3);SCSFRI_TO_T_00014411(Bcl3);SCSFRI_TO_T_00019368(CFLAR);SCSFRI_TO_T_00020090(PTGS2);SCSFRI_TO_T_00021091(map2k6);SCSFRI_TO_T_00022949(Itch);SCSFRI_TO_T_00024037(Rps6ka4);SCSFRI_TO_T_00029242(MMP14);SCSFRI_TO_T_00029926(Mapk9);SCSFRI_TO_T_00030559(ADAM17);SCSFRI_TO_T_00035195(TAB3);SCSFRI_TO_T_00039016(fos);SCSFRI_T…	K04466+K04448+K03174+K09258+K04724+K11987+K04433+K05632+K16510+K07763+K04440+K06059+K12793+K04379+K02649+K09028+K04431+K04374+K09444+K04734+K05632+K04448+K04415+K03158+K03156+K08601+K04398+K04448+K09048+K09048+K04467+K05449+K05405+K19901+K11859+K04456+K02649+K09047+K02187+K10048+K04426+K00922+K04397+K04441+K03158+K00922+K02187+K05870+K04404+K05449+K02649+K09028+K07210+K04519+K04519	TNF signaling pathway
Organismal Systems	Endocrine system	Growth hormone synthesis, secretion and action	64	130	0.00159519	0.00735781	ko04935	SCSFRI_TO_T_00000102(--);SCSFRI_TO_T_00003804(prkcbb);SCSFRI_TO_T_00003983(--);SCSFRI_TO_T_00005637(GHRHR);SCSFRI_TO_T_00008438(Gnaq);SCSFRI_TO_T_00010779(irs1-b);SCSFRI_TO_T_00015741(PRKACA);SCSFRI_TO_T_00015839(ADCY9);SCSFRI_TO_T_00015856(CREBBP);SCSFRI_TO_T_00016204(crk);SCSFRI_TO_T_00017111(GNA11);SCSFRI_TO_T_00017386(F_48D10.1);SCSFRI_TO_T_00021091(map2k6);SCSFRI_TO_T_00023483(SSTR2);SCSFRI_…	K04498+K19662+K04694+K04584+K04634+K16172+K04345+K08049+K04498+K04438+K04635+K04221+K04433+K04218+K04851+K04851+K04345+K04440+K04694+K05858+K05858+K02677+K05859+K04630+K04379+K02649+K09028+K04630+K06279+K04374+K04959+K07827+K04438+K07187+K05726+K03083+K09048+K09048+K05080+K05459+K04456+K11224+K02649+K09047+K08046+K02833+K03099+K08042+K05858+K00922+K04441+K04345+K10138+K04364+K08048+K01116+K00922+…	Growth hormone synthesis, secretion and action
Organismal Systems	Endocrine system	Oxytocin signaling pathway	91	197	0.0024822	0.0107757	ko04921	SCSFRI_TO_T_00002591(CAMK2A);SCSFRI_TO_T_00003804(prkcbb);SCSFRI_TO_T_00007572(KCNJ3);SCSFRI_TO_T_00008438(Gnaq);SCSFRI_TO_T_00008682(PPP3CA);SCSFRI_TO_T_00011061(Jun);SCSFRI_TO_T_00015741(PRKACA);SCSFRI_TO_T_00015839(ADCY9);SCSFRI_TO_T_00016756(rhoab);SCSFRI_TO_T_00017026(Camk1d);SCSFRI_TO_T_00018263(Nfatc2);SCSFRI_TO_T_00019009(trpm2);SCSFRI_TO_T_00020090(PTGS2);SCSFRI_TO_T_00020197(pla2g4a);SC…	K04515+K19662+K04997+K04634+K04348+K04448+K04345+K08049+K04513+K08794+K17332+K04977+K11987+K16342+K06269+K17457+K04361+K12323+K04851+K04851+K17334+K04345+K04348+K04868+K00907+K05858+K05858+K04869+K02677+K06270+K04630+K04379+K12319+K04513+K04630+K07198+K04534+K17332+K04959+K07827+K04448+K04513+K04858+K02183+K06625+K04515+K21290+K04503+K07199+K04448+K04865+K05692+K12755+K07199+K04861+K08046+K12329+…	Oxytocin signaling pathway
Cellular Processes	Cellular community - eukaryotes	Tight junction	102	226	0.00350329	0.0145249	ko04530	SCSFRI_TO_T_00000631(NHERF1);SCSFRI_TO_T_00001421(ARHGEF2);SCSFRI_TO_T_00003397(bves);SCSFRI_TO_T_00003769(MPDZ);SCSFRI_TO_T_00003770(PATJ);SCSFRI_TO_T_00005276(Marveld2);SCSFRI_TO_T_00006915(cftr);SCSFRI_TO_T_00011061(Jun);SCSFRI_TO_T_00011660(TUBA1A);SCSFRI_TO_T_00011800(gata4);SCSFRI_TO_T_00012986(ARHGEF2);SCSFRI_TO_T_00013788(VASP);SCSFRI_TO_T_00015741(PRKACA);SCSFRI_TO_T_00016756(rhoab);SCSF…	K13365+K12791+K21108+K06092+K06092+K17291+K05031+K04448+K07374+K09183+K12791+K06274+K04345+K04513+K06735+K07374+K05762+K04851+K04851+K07902+K04345+K06091+K08007+K06093+K04440+K06088+K21066+K06106+K20638+K10591+K21110+K10352+K06091+K04513+K06109+K07198+K08018+K18952+K04431+K17260+K16819+K08020+K10352+K07374+K04448+K04513+K08367+K05719+K08367+K06735+K04503+K06087+K07298+K07199+K04448+K05758+K06087+…	Tight junction
Organismal Systems	Endocrine system	Estrogen signaling pathway	64	135	0.00497294	0.0197314	ko04915	SCSFRI_TO_T_00007572(KCNJ3);SCSFRI_TO_T_00008438(Gnaq);SCSFRI_TO_T_00011061(Jun);SCSFRI_TO_T_00012814(PGR);SCSFRI_TO_T_00015741(PRKACA);SCSFRI_TO_T_00015839(ADCY9);SCSFRI_TO_T_00021678(esr2);SCSFRI_TO_T_00024671(Egfr);SCSFRI_TO_T_00027237(PRKACB);SCSFRI_TO_T_00033522(PLCB4);SCSFRI_TO_T_00033532(Plcb1);SCSFRI_TO_T_00037797(Gnai1);SCSFRI_TO_T_00039016(fos);SCSFRI_TO_T_00040357(PIK3R1);SCSFRI_TO_T_0…	K04997+K04634+K04448+K08556+K04345+K08049+K08551+K04361+K04345+K05858+K05858+K04630+K04379+K02649+K03283+K04630+K08551+K06279+K03283+K04374+K04534+K04959+K07827+K04448+K02183+K04448+K09048+K09048+K04615+K07604+K04456+K11255+K11255+K02649+K09047+K08046+K02833+K03099+K11256+K08042+K02183+K09571+K05858+K09101+K00922+K01398+K04345+K04364+K08048+K06068+K00922+K02183+K04634+K07604+K05870+K08527+K08527+…	Estrogen signaling pathway
Environmental Information Processing	Signal transduction	FoxO signaling pathway	67	146	0.0103164	0.0359126	ko04068	SCSFRI_TO_T_00000102(--);SCSFRI_TO_T_00000725(STK4);SCSFRI_TO_T_00003637(BCL6);SCSFRI_TO_T_00003826(TGFB2);SCSFRI_TO_T_00005502(Homer3);SCSFRI_TO_T_00010779(irs1-b);SCSFRI_TO_T_00015856(CREBBP);SCSFRI_TO_T_00017714(CCNG2);SCSFRI_TO_T_00018768(Tgfbr2);SCSFRI_TO_T_00023092(TGFBR1);SCSFRI_TO_T_00024671(Egfr);SCSFRI_TO_T_00029926(Mapk9);SCSFRI_TO_T_00038894(TGFB3);SCSFRI_TO_T_00039912(PTEN);SCSFRI_TO…	K04498+K04411+K15618+K13376+K15010+K16172+K04498+K10146+K04388+K04674+K04361+K04440+K13377+K01110+K02649+K04721+K07198+K07827+K06643+K05072+K06625+K21770+K07187+K16332+K04503+K08341+K07298+K07199+K04467+K01110+K05405+K15010+K13377+K05459+K04728+K04456+K07199+K02649+K07201+K02833+K07199+K03099+K23605+K00922+K04441+K04364+K04388+K04402+K04389+K08336+K04293+K04527+K00922+K15618+K13375+K17848+K06276+…	FoxO signaling pathway

## Sheet: IGF2 mRNA KEGG
		KEGG pathway enrichment analysis of DE mRNAs in the control versus IGF2-treated groups
KEGG_A_class	KEGG_B_class	Pathway	Go-C-vs-IGF2-Go (129)	All (7321)	Pvalue	Qvalue	Pathway ID	Genes	K_IDs	Pathway
Organismal Systems	Immune system	Neutrophil extracellular trap formation	13	151	2.18984e-06	0.000175917	ko04613	SCSFRI_TO_T_00000773(hist2h2l);SCSFRI_TO_T_00000778(H4-I);SCSFRI_TO_T_00015735(c3);SCSFRI_TO_T_00025866(h2ax);SCSFRI_TO_T_00036048(H3-I);SCSFRI_TO_T_00036117(His2A);SCSFRI_TO_T_00036145(H3C1);SCSFRI_TO_T_00036146(H2B-VII);SCSFRI_TO_T_00042146(H3-I);SCSFRI_TO_T_00120212(hist2h2l);SCSFRI_TO_T_00135693(h2ax);SCSFRI_TO_T_00138017(zgc:112234);MSTRG.8410(Slc25a4)	K11252+K11253+K03990+K11251+K11253+K11251+K11253+K11252+K11253+K11252+K11251+K11252+K05863	Neutrophil extracellular trap formation
Cellular Processes	Cell growth and death	Cellular senescence	6	192	0.122794	0.918006	ko04218	SCSFRI_TO_T_00048511(RAD9B);SCSFRI_TO_T_00050650(SERPINE1);SCSFRI_TO_T_00094532(CDK6);SCSFRI_TO_T_00133245(RBL2);SCSFRI_TO_T_00140322(Cxcl1);MSTRG.8410(Slc25a4)	K10995+K03982+K02091+K16332+K10030+K05863	Cellular senescence
Environmental Information Processing	Signal transduction	PI3K-Akt signaling pathway	10	382	0.135663	0.918006	ko04151	SCSFRI_TO_T_00001148(fgf8a);SCSFRI_TO_T_00003677(BCL2L11);SCSFRI_TO_T_00069734(ITGA2);SCSFRI_TO_T_00093170(itga5);SCSFRI_TO_T_00094532(CDK6);SCSFRI_TO_T_00124522(GNG7);SCSFRI_TO_T_00127532(ITGA3);SCSFRI_TO_T_00133245(RBL2);SCSFRI_TO_T_00136617(--);SCSFRI_TO_T_00140761(SGK1)	K04358+K16341+K06481+K06484+K02091+K04543+K06482+K16332+K05423+K13302	PI3K-Akt signaling pathway
Organismal Systems	Endocrine system	Ovarian steroidogenesis	2	46	0.194143	0.918006	ko04913	SCSFRI_TO_T_00025742(Acot1);MSTRG.61659(ACOT1)	K01068+K01068	Ovarian steroidogenesis
Cellular Processes	Cell motility	Cytoskeleton in muscle cells	6	270	0.340311	0.918006	ko04820	SCSFRI_TO_T_00004080(--);SCSFRI_TO_T_00069734(ITGA2);SCSFRI_TO_T_00093170(itga5);SCSFRI_TO_T_00127532(ITGA3);MSTRG.46525(atnb233);MSTRG.91298(FMN2)	K09290+K06481+K06484+K06482+K01540+K02184	Cytoskeleton in muscle cells
Environmental Information Processing	Signal transduction	cAMP signaling pathway	6	275	0.356123	0.918006	ko04024	SCSFRI_TO_T_00027155(PTGER3);SCSFRI_TO_T_00050751(JUN);SCSFRI_TO_T_00138048(Abcc4);SCSFRI_TO_T_00143317(GNAI2);MSTRG.410(Abcc4);MSTRG.46525(atnb233)	K04260+K04448+K05673+K04630+K05673+K01540	cAMP signaling pathway
Organismal Systems	Endocrine system	Regulation of lipolysis in adipocytes	2	72	0.363335	0.918006	ko04923	SCSFRI_TO_T_00027155(PTGER3);SCSFRI_TO_T_00143317(GNAI2)	K04260+K04630	Regulation of lipolysis in adipocytes
Organismal Systems	Endocrine system	Progesterone-mediated oocyte maturation	2	80	0.413492	0.918006	ko04914	SCSFRI_TO_T_00012814(PGR);SCSFRI_TO_T_00143317(GNAI2)	K08556+K04630	Progesterone-mediated oocyte maturation
Organismal Systems	Immune system	Th1 and Th2 cell differentiation	2	87	0.455751	0.918006	ko04658	SCSFRI_TO_T_00050751(JUN);MSTRG.86119(--)	K04448+K05406	Th1 and Th2 cell differentiation
Environmental Information Processing	Signal transduction	FoxO signaling pathway	3	146	0.47738	0.918006	ko04068	SCSFRI_TO_T_00003677(BCL2L11);SCSFRI_TO_T_00133245(RBL2);SCSFRI_TO_T_00140761(SGK1)	K16341+K16332+K13302	FoxO signaling pathway
Organismal Systems	Endocrine system	Insulin secretion	2	105	0.555884	0.918006	ko04911	SCSFRI_TO_T_00129907(Vamp2);MSTRG.46525(atnb233)	K13504+K01540	Insulin secretion
Organismal Systems	Immune system	Cytosolic DNA-sensing pathway	1	55	0.625224	0.918006	ko04623	MSTRG.54724(CCL13)	K12964	Cytosolic DNA-sensing pathway
Cellular Processes	Cellular community - eukaryotes	Tight junction	3	226	0.766447	0.918006	ko04530	SCSFRI_TO_T_00050751(JUN);SCSFRI_TO_T_00092749(cldnd);MSTRG.46664(llgl2)	K04448+K06087+K06094	Tight junction
Environmental Information Processing	Signal transduction	Ras signaling pathway	3	253	0.82907	0.938144	ko04014	SCSFRI_TO_T_00001148(fgf8a);SCSFRI_TO_T_00060910(KSR2);SCSFRI_TO_T_00124522(GNG7)	K04358+K18529+K04543	Ras signaling pathway
Environmental Information Processing	Signal transduction	Wnt signaling pathway	2	180	0.831183	0.938144	ko04310	SCSFRI_TO_T_00018070(CSNK2A1);SCSFRI_TO_T_00050751(JUN)	K03097+K04448	Wnt signaling pathway
Cellular Processes	Cell growth and death	Oocyte meiosis	1	115	0.87263	0.943246	ko04114	SCSFRI_TO_T_00012814(PGR)	K08556	Oocyte meiosis
Human Diseases	Endocrine and metabolic disease	Insulin resistance	1	121	0.885717	0.943246	ko04931	SCSFRI_TO_T_00029944(Gfpt2)	K00820	Insulin resistance
Organismal Systems	Endocrine system	Growth hormone synthesis, secretion and action	1	130	0.902887	0.943246	ko04935	SCSFRI_TO_T_00143317(GNAI2)	K04630	Growth hormone synthesis, secretion and action
Environmental Information Processing	Signal transduction	Rap1 signaling pathway	2	252	0.940497	0.94548	ko04015	SCSFRI_TO_T_00001148(fgf8a);SCSFRI_TO_T_00143317(GNAI2)	K04358+K04630	Rap1 signaling pathway
Environmental Information Processing	Signal transduction	mTOR signaling pathway	1	158	0.941557	0.94548	ko04150	SCSFRI_TO_T_00140761(SGK1)	K13302	mTOR signaling pathway
